# Supplementary material for: A single-cell atlas of the myometrium in human parturition
Source: JCI Insight. 2022 Mar 8;7(5):e153921. doi: 10.1172/jci.insight.153921 (PMC8983148; doi:10.1172/jci.insight.153921)
Supplement: Supplemental table 3 [file jciinsight-7-153921-s256.xlsx]

## Sheet: SMCs_topmarkers
Supplemental Table 3. List of marker genes used for pathway analysis based on Gene Ontology (GO) terms to differentiate Smooth Muscle Cell (SMC) subsets. Enriched GO terms were identified based on the one-sided Fisher’s exact test (ClusterProfiler).
p_val	avg_log2FC	p_val_adj	cluster	gene	Celltype	symbol
8.51267e-43	0.968551	3.80508e-38	12	ENSG00000224958.6	Smooth muscle cells-1	PGM5-AS1
1.0453e-51	0.477561	4.67239e-47	12	ENSG00000183741.11	Smooth muscle cells-1	CBX6
3.14369e-26	0.433625	1.4052e-21	12	ENSG00000023734.11	Smooth muscle cells-1	STRAP
6.70395e-30	0.423857	2.9966e-25	12	ENSG00000028528.15	Smooth muscle cells-1	SNX1
4.61561e-37	0.409462	2.06313e-32	12	ENSG00000185681.13	Smooth muscle cells-1	MORN5
5.32842e-44	0.405817	2.38175e-39	12	ENSG00000101493.11	Smooth muscle cells-1	ZNF516
1.46706e-17	0.405673	6.55762e-13	12	ENSG00000129473.9	Smooth muscle cells-1	BCL2L2
1.67006e-49	0.391409	7.46499e-45	12	ENSG00000183580.10	Smooth muscle cells-1	FBXL7
8.71368e-35	0.379141	3.89493e-30	12	ENSG00000109445.11	Smooth muscle cells-1	ZNF330
1.13289e-32	0.373963	5.0639e-28	12	ENSG00000165669.14	Smooth muscle cells-1	FAM204A
5.81221e-21	0.372878	2.598e-16	12	ENSG00000103994.17	Smooth muscle cells-1	ZNF106
1.54688e-30	0.367905	6.91439e-26	12	ENSG00000158864.12	Smooth muscle cells-1	NDUFS2
3.676e-23	0.36774	1.64314e-18	12	ENSG00000111142.14	Smooth muscle cells-1	METAP2
1.68349e-36	0.365729	7.52501e-32	12	ENSG00000121577.13	Smooth muscle cells-1	POPDC2
3.54228e-35	0.3641	1.58337e-30	12	ENSG00000107816.17	Smooth muscle cells-1	LZTS2
1.28405e-33	0.361611	5.73958e-29	12	ENSG00000074657.13	Smooth muscle cells-1	ZNF532
2.0859e-32	0.350184	9.32376e-28	12	ENSG00000105171.10	Smooth muscle cells-1	POP4
6.02695e-40	0.349371	2.69399e-35	12	ENSG00000172340.14	Smooth muscle cells-1	SUCLG2
1.19429e-37	0.348547	5.33836e-33	12	ENSG00000115170.13	Smooth muscle cells-1	ACVR1
9.53093e-13	0.348246	4.26023e-08	12	ENSG00000176386.9	Smooth muscle cells-1	CDC26
4.19107e-48	0.34317	1.87336e-43	12	ENSG00000198513.11	Smooth muscle cells-1	ATL1
2.45253e-44	0.341265	1.09626e-39	12	ENSG00000089472.16	Smooth muscle cells-1	HEPH
1.35494e-25	0.338316	6.05643e-21	12	ENSG00000100575.14	Smooth muscle cells-1	TIMM9
1.01199e-42	0.336611	4.52352e-38	12	ENSG00000143515.17	Smooth muscle cells-1	ATP8B2
2.34594e-37	0.3366	1.04861e-32	12	ENSG00000136936.10	Smooth muscle cells-1	XPA
3.02149e-18	0.335053	1.35058e-13	12	ENSG00000113916.18	Smooth muscle cells-1	BCL6
6.81739e-29	0.334948	3.04731e-24	12	ENSG00000119242.8	Smooth muscle cells-1	CCDC92
4.91829e-40	0.331877	2.19843e-35	12	ENSG00000123119.12	Smooth muscle cells-1	NECAB1
8.70152e-29	0.331808	3.88949e-24	12	ENSG00000239900.12	Smooth muscle cells-1	ADSL
7.70599e-42	0.326693	3.4445e-37	12	ENSG00000267532.5	Smooth muscle cells-1	MIR497HG
4.01213e-39	0.325971	1.79338e-34	12	ENSG00000167676.4	Smooth muscle cells-1	PLIN4
1.18284e-40	0.325081	5.28719e-36	12	ENSG00000240990.10	Smooth muscle cells-1	HOXA11-AS
1.25321e-30	0.323379	5.60171e-26	12	ENSG00000121413.12	Smooth muscle cells-1	ZSCAN18
1.69445e-33	0.32014	7.57403e-29	12	ENSG00000152049.6	Smooth muscle cells-1	KCNE4
4.99541e-32	0.319835	2.2329e-27	12	ENSG00000232208.2	Smooth muscle cells-1	AL139415.1
1.72626e-34	0.318722	7.71622e-30	12	ENSG00000082512.15	Smooth muscle cells-1	TRAF5
7.62943e-22	0.31819	3.41028e-17	12	ENSG00000083642.19	Smooth muscle cells-1	PDS5B
1.12747e-30	0.317894	5.03968e-26	12	ENSG00000140553.17	Smooth muscle cells-1	UNC45A
6.51365e-30	0.317493	2.91154e-25	12	ENSG00000188690.15	Smooth muscle cells-1	UROS
5.08723e-33	0.317138	2.27394e-28	12	ENSG00000215039.7	Smooth muscle cells-1	CD27-AS1
1.90998e-33	0.31545	8.53744e-29	12	ENSG00000117569.18	Smooth muscle cells-1	PTBP2
4.14894e-39	0.312024	1.85453e-34	12	ENSG00000168765.17	Smooth muscle cells-1	GSTM4
5.18136e-35	0.311484	2.31602e-30	12	ENSG00000188803.14	Smooth muscle cells-1	SHISA6
2.21401e-24	0.311425	9.89642e-20	12	ENSG00000143811.19	Smooth muscle cells-1	PYCR2
3.43761e-33	0.310262	1.53658e-28	12	ENSG00000166148.3	Smooth muscle cells-1	AVPR1A
6.871e-19	0.307179	3.07127e-14	12	ENSG00000114480.13	Smooth muscle cells-1	GBE1
9.18917e-33	0.306944	4.10747e-28	12	ENSG00000079102.16	Smooth muscle cells-1	RUNX1T1
1.11322e-39	0.306279	4.976e-35	12	ENSG00000178498.16	Smooth muscle cells-1	DTX3
1.60531e-32	0.306152	7.17556e-28	12	ENSG00000126822.17	Smooth muscle cells-1	PLEKHG3
6.62972e-35	0.305693	2.96342e-30	12	ENSG00000198546.15	Smooth muscle cells-1	ZNF511
1.6877e-22	0.304592	7.54386e-18	12	ENSG00000125817.8	Smooth muscle cells-1	CENPB
7.87636e-30	0.304477	3.52065e-25	12	ENSG00000181817.6	Smooth muscle cells-1	LSM10
1.11272e-33	0.303834	4.97372e-29	12	ENSG00000169740.14	Smooth muscle cells-1	ZNF32
2.58987e-21	0.30307	1.15765e-16	12	ENSG00000013275.7	Smooth muscle cells-1	PSMC4
1.58404e-17	0.30223	7.08052e-13	12	ENSG00000147649.10	Smooth muscle cells-1	MTDH
7.25065e-36	0.299814	3.24097e-31	12	ENSG00000126947.12	Smooth muscle cells-1	ARMCX1
4.42946e-37	0.299484	1.97992e-32	12	ENSG00000102781.14	Smooth muscle cells-1	KATNAL1
9.09858e-26	0.299269	4.06697e-21	12	ENSG00000232388.4	Smooth muscle cells-1	SMIM26
1.68456e-31	0.298385	7.52979e-27	12	ENSG00000168275.15	Smooth muscle cells-1	COA6
8.532e-38	0.297015	3.81372e-33	12	ENSG00000271601.4	Smooth muscle cells-1	LIX1L
5.93553e-31	0.296851	2.65312e-26	12	ENSG00000257698.2	Smooth muscle cells-1	GIHCG
7.78079e-37	0.295974	3.47794e-32	12	ENSG00000003096.14	Smooth muscle cells-1	KLHL13
6.37894e-27	0.294526	2.85132e-22	12	ENSG00000119787.14	Smooth muscle cells-1	ATL2
2.63234e-36	0.294292	1.17663e-31	12	ENSG00000006282.21	Smooth muscle cells-1	SPATA20
2.22213e-16	0.294099	9.9327e-12	12	ENSG00000126698.11	Smooth muscle cells-1	DNAJC8
1.48281e-34	0.293646	6.628e-30	12	ENSG00000111674.9	Smooth muscle cells-1	ENO2
5.90395e-25	0.292367	2.63901e-20	12	ENSG00000160226.16	Smooth muscle cells-1	CFAP410
1.86071e-41	0.29136	8.31719e-37	12	ENSG00000112276.14	Smooth muscle cells-1	BVES
6.56707e-34	0.290462	2.93541e-29	12	ENSG00000110076.18	Smooth muscle cells-1	NRXN2
8.45307e-34	0.290276	3.77844e-29	12	ENSG00000165802.22	Smooth muscle cells-1	NSMF
2.21233e-33	0.289389	9.88888e-29	12	ENSG00000169992.10	Smooth muscle cells-1	NLGN2
1.20065e-38	0.289344	5.36676e-34	12	ENSG00000048342.16	Smooth muscle cells-1	CC2D2A
1.21819e-33	0.288852	5.44518e-29	12	ENSG00000185532.18	Smooth muscle cells-1	PRKG1
9.39179e-22	0.288111	4.19804e-17	12	ENSG00000111540.16	Smooth muscle cells-1	AC034102.1
6.0959e-31	0.288034	2.72481e-26	12	ENSG00000151552.12	Smooth muscle cells-1	QDPR
3.40664e-26	0.287286	1.52273e-21	12	ENSG00000148690.12	Smooth muscle cells-1	FRA10AC1
6.02255e-27	0.287092	2.69202e-22	12	ENSG00000091140.14	Smooth muscle cells-1	DLD
2.48766e-24	0.286628	1.11196e-19	12	ENSG00000177042.14	Smooth muscle cells-1	TMEM80
2.83527e-23	0.285841	1.26734e-18	12	ENSG00000183520.12	Smooth muscle cells-1	UTP11
3.22838e-39	0.285822	1.44305e-34	12	ENSG00000126351.12	Smooth muscle cells-1	THRA
2.27586e-26	0.285048	1.01728e-21	12	ENSG00000083099.11	Smooth muscle cells-1	LYRM2
1.59022e-38	0.284357	7.10813e-34	12	ENSG00000150281.6	Smooth muscle cells-1	CTF1
7.29795e-16	0.28435	3.26211e-11	12	ENSG00000138029.14	Smooth muscle cells-1	HADHB
2.25233e-18	0.283349	1.00677e-13	12	ENSG00000108349.17	Smooth muscle cells-1	CASC3
8.05933e-28	0.28254	3.60244e-23	12	ENSG00000145687.16	Smooth muscle cells-1	SSBP2
9.45787e-37	0.282522	4.22757e-32	12	ENSG00000154229.12	Smooth muscle cells-1	PRKCA
6.25128e-23	0.280946	2.79426e-18	12	ENSG00000164751.15	Smooth muscle cells-1	PEX2
4.37963e-21	0.277928	1.95765e-16	12	ENSG00000015171.19	Smooth muscle cells-1	ZMYND11
8.66296e-21	0.27764	3.87225e-16	12	ENSG00000112651.12	Smooth muscle cells-1	MRPL2
2.33417e-23	0.277487	1.04335e-18	12	ENSG00000265491.5	Smooth muscle cells-1	RNF115
3.06527e-32	0.275889	1.37015e-27	12	ENSG00000072832.14	Smooth muscle cells-1	CRMP1
1.2893e-11	0.275031	5.76305e-07	12	ENSG00000244687.11	Smooth muscle cells-1	UBE2V1
1.9202e-35	0.274486	8.58308e-31	12	ENSG00000153885.14	Smooth muscle cells-1	KCTD15
5.04021e-18	0.273105	2.25292e-13	12	ENSG00000170759.11	Smooth muscle cells-1	KIF5B
1.41016e-18	0.271575	6.30329e-14	12	ENSG00000104131.13	Smooth muscle cells-1	EIF3J
2.18588e-16	0.271001	9.77064e-12	12	ENSG00000174720.16	Smooth muscle cells-1	LARP7
2.74792e-38	0.269945	1.22829e-33	12	ENSG00000168060.16	Smooth muscle cells-1	NAALADL1
4.72842e-34	0.269838	2.11356e-29	12	ENSG00000152556.17	Smooth muscle cells-1	PFKM
9.94533e-34	0.26981	4.44546e-29	12	ENSG00000115896.16	Smooth muscle cells-1	PLCL1
1.63005e-17	0.268338	7.28615e-13	12	ENSG00000151239.13	Smooth muscle cells-1	TWF1
8.67553e-65	3.4897	3.87787e-60	17	ENSG00000136488.15	Smooth muscle cells-2	CSH1
1.28669e-48	3.48158	5.75138e-44	17	ENSG00000166863.12	Smooth muscle cells-2	TAC3
1.46922e-07	0.45873	0.00656726	17	ENSG00000144579.7	Smooth muscle cells-2	CTDSP1
2.62685e-31	0.446711	1.17418e-26	17	ENSG00000167566.17	Smooth muscle cells-2	NCKAP5L
5.4001e-31	0.416342	2.41379e-26	17	ENSG00000121281.12	Smooth muscle cells-2	ADCY7
1.72272e-12	0.408654	7.70039e-08	17	ENSG00000115307.17	Smooth muscle cells-2	AUP1
6.40555e-16	0.400484	2.86322e-11	17	ENSG00000114423.22	Smooth muscle cells-2	CBLB
7.02184e-52	0.394263	3.13869e-47	17	ENSG00000092929.11	Smooth muscle cells-2	UNC13D
2.63975e-25	0.373277	1.17994e-20	17	ENSG00000149091.15	Smooth muscle cells-2	DGKZ
1.62356e-15	0.363381	7.25715e-11	17	ENSG00000145782.13	Smooth muscle cells-2	ATG12
8.34699e-27	0.361358	3.73102e-22	17	ENSG00000099992.15	Smooth muscle cells-2	TBC1D10A
2.22582e-16	0.35929	9.9492e-12	17	ENSG00000204622.11	Smooth muscle cells-2	HLA-J
3.08357e-34	0.35876	1.37833e-29	17	ENSG00000161179.13	Smooth muscle cells-2	YDJC
9.95489e-18	0.342956	4.44974e-13	17	ENSG00000125734.15	Smooth muscle cells-2	GPR108
3.84911e-59	0.335487	1.72051e-54	17	ENSG00000108813.11	Smooth muscle cells-2	DLX4
1.07985e-56	0.333552	4.82682e-52	17	ENSG00000187808.5	Smooth muscle cells-2	SOWAHD
4.0222e-36	0.314729	1.79788e-31	17	ENSG00000287839.1	Smooth muscle cells-2	AL353807.5
3.56717e-12	0.314318	1.59449e-07	17	ENSG00000130175.9	Smooth muscle cells-2	PRKCSH
1.03779e-25	0.310704	4.6388e-21	17	ENSG00000162298.18	Smooth muscle cells-2	SYVN1
2.81314e-30	0.309219	1.25744e-25	17	ENSG00000158850.15	Smooth muscle cells-2	B4GALT3
1.20264e-26	0.308529	5.37569e-22	17	ENSG00000130304.17	Smooth muscle cells-2	SLC27A1
1.68777e-17	0.305662	7.54418e-13	17	ENSG00000108840.15	Smooth muscle cells-2	HDAC5
1.18635e-21	0.302535	5.30289e-17	17	ENSG00000121073.14	Smooth muscle cells-2	SLC35B1
1.70289e-37	0.30136	7.61176e-33	17	ENSG00000124216.4	Smooth muscle cells-2	SNAI1
6.74609e-24	0.296811	3.01543e-19	17	ENSG00000205423.11	Smooth muscle cells-2	CNEP1R1
2.05187e-33	0.296428	9.17164e-29	17	ENSG00000151474.23	Smooth muscle cells-2	FRMD4A
1.35492e-22	0.296208	6.05634e-18	17	ENSG00000011295.16	Smooth muscle cells-2	TTC19
2.24722e-09	0.290694	0.000100449	17	ENSG00000170581.14	Smooth muscle cells-2	STAT2
4.58447e-22	0.286693	2.04921e-17	17	ENSG00000089057.15	Smooth muscle cells-2	SLC23A2
5.07214e-53	0.284422	2.2672e-48	17	ENSG00000154027.19	Smooth muscle cells-2	AK5
5.22649e-17	0.283583	2.33619e-12	17	ENSG00000105612.9	Smooth muscle cells-2	DNASE2
2.2998e-54	0.282591	1.02799e-49	17	ENSG00000110042.8	Smooth muscle cells-2	DTX4
1.12655e-20	0.277804	5.03557e-16	17	ENSG00000139192.12	Smooth muscle cells-2	TAPBPL
2.79861e-20	0.274928	1.25095e-15	17	ENSG00000182827.9	Smooth muscle cells-2	ACBD3
2.16448e-31	0.274072	9.67501e-27	17	ENSG00000133195.11	Smooth muscle cells-2	SLC39A11
2.50483e-62	0.273423	1.11963e-57	17	ENSG00000100167.20	Smooth muscle cells-2	2021-09-03
5.61958e-36	0.27137	2.5119e-31	17	ENSG00000198246.9	Smooth muscle cells-2	SLC29A3
2.85272e-66	0.266868	1.27514e-61	17	ENSG00000183671.12	Smooth muscle cells-2	GPR1
5.30333e-46	0.266275	2.37054e-41	17	ENSG00000064547.14	Smooth muscle cells-2	LPAR2
6.2648e-08	0.265602	0.0028003	17	ENSG00000233913.7	Smooth muscle cells-2	RPL10P9
6.69692e-27	0.259649	2.99346e-22	17	ENSG00000171813.14	Smooth muscle cells-2	PWWP2B
4.46143e-19	0.259097	1.99421e-14	17	ENSG00000166471.11	Smooth muscle cells-2	TMEM41B
4.16428e-60	0.256253	1.86139e-55	17	ENSG00000237643.2	Smooth muscle cells-2	AL365226.2
2.72044e-15	0.762077	1.21601e-10	20	ENSG00000140280.14	Smooth muscle cells-3	LYSMD2
8.37694e-21	0.690772	3.74441e-16	20	ENSG00000169926.11	Smooth muscle cells-3	KLF13
6.35191e-62	0.615361	2.83924e-57	20	ENSG00000135905.19	Smooth muscle cells-3	DOCK10
6.03113e-12	0.600578	2.69586e-07	20	ENSG00000153551.13	Smooth muscle cells-3	CMTM7
5.16068e-17	0.572588	2.30677e-12	20	ENSG00000132274.16	Smooth muscle cells-3	TRIM22
7.54951e-22	0.561003	3.37456e-17	20	ENSG00000105339.10	Smooth muscle cells-3	DENND3
3.91172e-12	0.548711	1.7485e-07	20	ENSG00000131196.17	Smooth muscle cells-3	NFATC1
0.000981011	0.54067	1	20	ENSG00000174953.14	Smooth muscle cells-3	DHX36
7.82675e-06	0.520927	0.349848	20	ENSG00000139163.15	Smooth muscle cells-3	ETNK1
2.43771e-08	0.519927	0.00108963	20	ENSG00000160570.14	Smooth muscle cells-3	DEDD2
1.74297e-06	0.516979	0.0779088	20	ENSG00000147044.21	Smooth muscle cells-3	CASK
9.87913e-10	0.514563	4.41587e-05	20	ENSG00000174718.12	Smooth muscle cells-3	RESF1
1.12583e-05	0.513183	0.503234	20	ENSG00000181555.20	Smooth muscle cells-3	SETD2
5.47162e-08	0.504378	0.00244576	20	ENSG00000155903.11	Smooth muscle cells-3	RASA2
7.89604e-05	0.499596	1	20	ENSG00000133275.16	Smooth muscle cells-3	CSNK1G2
0.0001764	0.489795	1	20	ENSG00000115977.19	Smooth muscle cells-3	AAK1
3.1873e-08	0.4852	0.00142469	20	ENSG00000129315.11	Smooth muscle cells-3	CCNT1
0.000322576	0.470877	1	20	ENSG00000182087.14	Smooth muscle cells-3	TMEM259
1.16459e-08	0.466018	0.000520558	20	ENSG00000026103.22	Smooth muscle cells-3	FAS
9.04636e-08	0.465941	0.00404363	20	ENSG00000160908.15	Smooth muscle cells-3	ZNF394
0.000484813	0.462367	1	20	ENSG00000125952.19	Smooth muscle cells-3	MAX
4.12169e-06	0.460217	0.184236	20	ENSG00000110713.17	Smooth muscle cells-3	NUP98
9.72802e-06	0.454779	0.434833	20	ENSG00000140455.17	Smooth muscle cells-3	USP3
2.68799e-10	0.452376	1.2015e-05	20	ENSG00000183624.14	Smooth muscle cells-3	HMCES
0.00222611	0.446508	1	20	ENSG00000090061.17	Smooth muscle cells-3	CCNK
4.3035e-05	0.434755	1	20	ENSG00000180628.15	Smooth muscle cells-3	PCGF5
4.062e-05	0.431384	1	20	ENSG00000085832.17	Smooth muscle cells-3	EPS15
0.000169302	0.425756	1	20	ENSG00000006712.15	Smooth muscle cells-3	PAF1
3.51826e-05	0.409844	1	20	ENSG00000114423.22	Smooth muscle cells-3	CBLB
9.62526e-05	0.406978	1	20	ENSG00000157764.13	Smooth muscle cells-3	BRAF
0.0008168	0.404744	1	20	ENSG00000124193.16	Smooth muscle cells-3	SRSF6
3.38589e-06	0.403482	0.151346	20	ENSG00000135842.17	Smooth muscle cells-3	FAM129A
0.000344117	0.391139	1	20	ENSG00000135899.17	Smooth muscle cells-3	SP110
0.00168163	0.388106	1	20	ENSG00000109929.10	Smooth muscle cells-3	SC5D
4.90618e-09	0.373325	0.000219301	20	ENSG00000115825.10	Smooth muscle cells-3	PRKD3
0.000669944	0.360595	1	20	ENSG00000006576.16	Smooth muscle cells-3	PHTF2
0.00359468	0.356003	1	20	ENSG00000036257.13	Smooth muscle cells-3	CUL3
0.000398963	0.335825	1	20	ENSG00000220635.2	Smooth muscle cells-3	KRASP1
0.00473139	0.333568	1	20	ENSG00000133858.15	Smooth muscle cells-3	ZFC3H1
