# Supplementary material for: A single-cell atlas of the myometrium in human parturition
Source: JCI Insight. 2022 Mar 8;7(5):e153921. doi: 10.1172/jci.insight.153921 (PMC8983148; doi:10.1172/jci.insight.153921)
Supplement: Supplemental table 4 [file jciinsight-7-153921-s257.xlsx]

## Sheet: Stromals_topmarkers
Supplemental Table 4. List of marker genes used for pathway analysis based on Gene Ontology (GO) terms to differentiate stromal cell subsets. Enriched GO terms were identified based on the one-sided Fisher’s exact test (ClusterProfiler).
p_val	avg_log2FC	p_val_adj	cluster	gene	Celltype	symbol
4.90429e-22	0.459098	2.19217e-17	0	ENSG00000284194.2	Stromal-1	SCO2
0.000110931	0.453378	1	0	ENSG00000115977.19	Stromal-1	AAK1
3.58145e-07	0.441857	0.0160087	0	ENSG00000139163.15	Stromal-1	ETNK1
4.54048e-13	0.396676	2.02955e-08	0	ENSG00000109445.11	Stromal-1	ZNF330
1.65735e-08	0.389313	0.000740817	0	ENSG00000103994.17	Stromal-1	ZNF106
0.000146315	0.387658	1	0	ENSG00000153551.13	Stromal-1	CMTM7
1.74671e-26	0.354165	7.80763e-22	0	ENSG00000123066.8	Stromal-1	MED13L
5.37521e-12	0.340698	2.40267e-07	0	ENSG00000178927.18	Stromal-1	CYBC1
1.02901e-19	0.33535	4.59958e-15	0	ENSG00000100813.14	Stromal-1	ACIN1
4.40053e-23	0.328029	1.96699e-18	0	ENSG00000004534.15	Stromal-1	RBM6
1.20037e-20	0.327134	5.36552e-16	0	ENSG00000102893.16	Stromal-1	PHKB
1.41689e-12	0.315219	6.33338e-08	0	ENSG00000132274.16	Stromal-1	TRIM22
6.40527e-37	0.307992	2.86309e-32	0	ENSG00000160570.14	Stromal-1	DEDD2
3.83926e-29	0.304996	1.71611e-24	0	ENSG00000129003.18	Stromal-1	VPS13C
3.16713e-09	0.300475	0.000141567	0	ENSG00000198771.11	Stromal-1	RCSD1
2.77654e-15	0.296141	1.24108e-10	0	ENSG00000114450.10	Stromal-1	GNB4
2.41905e-55	0.291905	1.08129e-50	0	ENSG00000168439.16	Stromal-1	STIP1
2.06537e-48	0.286074	9.23199e-44	0	ENSG00000182087.14	Stromal-1	TMEM259
2.60899e-33	0.28413	1.16619e-28	0	ENSG00000143569.19	Stromal-1	UBAP2L
1.56075e-15	0.28247	6.97641e-11	0	ENSG00000134900.12	Stromal-1	TPP2
8.68066e-30	0.27782	3.88017e-25	0	ENSG00000104164.10	Stromal-1	BLOC1S6
3.45899e-26	0.274599	1.54614e-21	0	ENSG00000018189.13	Stromal-1	RUFY3
9.36357e-28	0.2624	4.18542e-23	0	ENSG00000163939.18	Stromal-1	PBRM1
4.87613e-66	0.257341	2.17958e-61	0	ENSG00000251022.6	Stromal-1	THAP9-AS1
0	0.450091	0	9	ENSG00000176386.9	Stromal-2	CDC26
0	0.421114	0	9	ENSG00000070423.18	Stromal-2	AC004156.1
0	0.417119	0	9	ENSG00000113621.14	Stromal-2	TXNDC15
1.07577e-290	0.416357	4.80857e-286	9	ENSG00000074201.8	Stromal-2	CLNS1A
0	0.387026	0	9	ENSG00000114779.19	Stromal-2	ABHD14B
0	0.382833	0	9	ENSG00000128739.22	Stromal-2	SNRPN
0	0.382225	0	9	ENSG00000100814.18	Stromal-2	CCNB1IP1
1.01572e-245	0.380613	4.54016e-241	9	ENSG00000126934.13	Stromal-2	MAP2K2
0	0.36693	0	9	ENSG00000012983.11	Stromal-2	MAP4K5
3.84939e-270	0.357991	1.72064e-265	9	ENSG00000163636.10	Stromal-2	PSMD6
1.37153e-203	0.331362	6.13059e-199	9	ENSG00000228300.14	Stromal-2	C19orf24
1.50167e-301	0.32909	6.71232e-297	9	ENSG00000152944.9	Stromal-2	MED21
4.35077e-301	0.324138	1.94475e-296	9	ENSG00000147044.21	Stromal-2	CASK
2.25496e-253	0.323668	1.00794e-248	9	ENSG00000136718.9	Stromal-2	IMP4
0	0.322874	0	9	ENSG00000093183.14	Stromal-2	SEC22C
1.24919e-238	0.314575	5.58376e-234	9	ENSG00000140280.14	Stromal-2	LYSMD2
1.35702e-248	0.31333	6.06576e-244	9	ENSG00000121089.4	Stromal-2	NACA3P
7.31348e-308	0.311219	3.26905e-303	9	ENSG00000187954.12	Stromal-2	CYHR1
7.71576e-247	0.309594	3.44887e-242	9	ENSG00000105058.12	Stromal-2	FAM32A
1.13058e-285	0.307172	5.05359e-281	9	ENSG00000156603.18	Stromal-2	MED19
5.31826e-281	0.30695	2.37721e-276	9	ENSG00000171155.8	Stromal-2	C1GALT1C1
0	0.305913	0	9	ENSG00000021762.20	Stromal-2	OSBPL5
4.16393e-293	0.305822	1.86124e-288	9	ENSG00000189227.6	Stromal-2	C15orf61
6.49281e-269	0.304997	2.90222e-264	9	ENSG00000066379.15	Stromal-2	ZNRD1
0	0.302893	0	9	ENSG00000174684.7	Stromal-2	B4GAT1
3.77038e-298	0.300226	1.68532e-293	9	ENSG00000175581.13	Stromal-2	MRPL48
3.28585e-260	0.297967	1.46874e-255	9	ENSG00000108590.11	Stromal-2	MED31
0	0.297045	0	9	ENSG00000139433.10	Stromal-2	GLTP
1.15189e-264	0.29441	5.14885e-260	9	ENSG00000126062.4	Stromal-2	TMEM115
0	0.292316	0	9	ENSG00000168060.16	Stromal-2	NAALADL1
1.92994e-247	0.288076	8.62664e-243	9	ENSG00000140943.17	Stromal-2	MBTPS1
4.69041e-287	0.287791	2.09657e-282	9	ENSG00000102978.13	Stromal-2	POLR2C
1.45702e-240	0.287646	6.51274e-236	9	ENSG00000164902.14	Stromal-2	PHAX
5.83705e-289	0.287104	2.6091e-284	9	ENSG00000138663.9	Stromal-2	COPS4
4.39246e-271	0.286311	1.96339e-266	9	ENSG00000175792.11	Stromal-2	RUVBL1
0	0.286086	0	9	ENSG00000183580.10	Stromal-2	FBXL7
9.92949e-280	0.283962	4.43838e-275	9	ENSG00000263465.4	Stromal-2	SRSF8
1.46878e-248	0.282631	6.56528e-244	9	ENSG00000101246.20	Stromal-2	ARFRP1
1.42521e-265	0.277728	6.37054e-261	9	ENSG00000108961.14	Stromal-2	RANGRF
4.23975e-252	0.277057	1.89513e-247	9	ENSG00000213339.9	Stromal-2	QTRT1
1.97153e-255	0.275354	8.81254e-251	9	ENSG00000107175.12	Stromal-2	CREB3
2.16051e-290	0.274998	9.65725e-286	9	ENSG00000168101.14	Stromal-2	NUDT16L1
2.09573e-263	0.268778	9.36769e-259	9	ENSG00000127054.20	Stromal-2	INTS11
3.30814e-281	0.267743	1.47871e-276	9	ENSG00000141101.13	Stromal-2	NOB1
4.78501e-238	0.26743	2.13885e-233	9	ENSG00000055211.14	Stromal-2	GINM1
1.35473e-256	0.264193	6.0555e-252	9	ENSG00000114383.10	Stromal-2	TUSC2
6.60124e-235	0.263787	2.95069e-230	9	ENSG00000125734.15	Stromal-2	GPR108
4.58345e-238	0.263691	2.04876e-233	9	ENSG00000164576.12	Stromal-2	SAP30L
1.90285e-303	0.263291	8.50554e-299	9	ENSG00000233184.7	Stromal-2	AC093157.1
7.97764e-208	0.262653	3.56593e-203	9	ENSG00000111860.14	Stromal-2	CEP85L
2.27663e-255	0.261522	1.01763e-250	9	ENSG00000113460.12	Stromal-2	BRIX1
9.2899e-258	0.261503	4.15249e-253	9	ENSG00000107960.11	Stromal-2	STN1
2.76272e-275	0.260546	1.23491e-270	9	ENSG00000124067.17	Stromal-2	SLC12A4
4.34092e-204	0.259893	1.94035e-199	9	ENSG00000146223.14	Stromal-2	RPL7L1
9.80479e-252	0.259259	4.38264e-247	9	ENSG00000073584.20	Stromal-2	SMARCE1
2.25611e-169	0.258152	1.00846e-164	9	ENSG00000126698.11	Stromal-2	DNAJC8
1.16245e-281	0.257548	5.19606e-277	9	ENSG00000100422.14	Stromal-2	CERK
1.26188e-239	0.254666	5.64048e-235	9	ENSG00000159079.19	Stromal-2	CFAP298
9.07817e-256	0.252727	4.05785e-251	9	ENSG00000175110.11	Stromal-2	MRPS22
4.17071e-306	0.251788	1.86427e-301	9	ENSG00000124787.13	Stromal-2	RPP40
1.78627e-245	0.250519	7.98443e-241	9	ENSG00000169814.13	Stromal-2	BTD
6.29325e-222	0.250308	2.81302e-217	9	ENSG00000086065.14	Stromal-2	CHMP5
