# Supplementary material for: A single-cell atlas of the myometrium in human parturition
Source: JCI Insight. 2022 Mar 8;7(5):e153921. doi: 10.1172/jci.insight.153921 (PMC8983148; doi:10.1172/jci.insight.153921)
Supplement: Supplemental table 5 [file jciinsight-7-153921-s258.xlsx]

## Sheet: Macrophages_topmarkers
Supplemental Table 5. List of marker genes used for pathway analysis based on Gene Ontology (GO) terms to differentiate macrophage subsets. Enriched GO terms were identified based on the one-sided Fisher’s exact test (ClusterProfiler).
p_val	avg_log2FC	p_val_adj	cluster	gene	Celltype	symbol
0	0.431389	0	1	ENSG00000176386.9	Macrophage-2	CDC26
0	0.408099	0	1	ENSG00000125458.7	Macrophage-2	NT5C
0	0.388421	0	1	ENSG00000121089.4	Macrophage-2	NACA3P
0	0.381247	0	1	ENSG00000074201.8	Macrophage-2	CLNS1A
0	0.341523	0	1	ENSG00000128739.22	Macrophage-2	SNRPN
0	0.335282	0	1	ENSG00000079102.16	Macrophage-2	RUNX1T1
0	0.330984	0	1	ENSG00000144857.14	Macrophage-2	BOC
0	0.310637	0	1	ENSG00000204262.14	Macrophage-2	COL5A2
0	0.306843	0	1	ENSG00000103254.10	Macrophage-2	FAM173A
0	0.306587	0	1	ENSG00000119242.8	Macrophage-2	CCDC92
0	0.30264	0	1	ENSG00000102181.21	Macrophage-2	CD99L2
0	0.301312	0	1	ENSG00000180096.12	Macrophage-2	2021-09-01
0	0.292221	0	1	ENSG00000105176.18	Macrophage-2	URI1
0	0.288569	0	1	ENSG00000240990.10	Macrophage-2	HOXA11-AS
0	0.286672	0	1	ENSG00000127083.7	Macrophage-2	OMD
0	0.282709	0	1	ENSG00000143515.17	Macrophage-2	ATP8B2
0	0.280747	0	1	ENSG00000171311.12	Macrophage-2	EXOSC1
0	0.278493	0	1	ENSG00000185565.12	Macrophage-2	LSAMP
0	0.277639	0	1	ENSG00000138663.9	Macrophage-2	COPS4
0	0.270449	0	1	ENSG00000153037.14	Macrophage-2	SRP19
0	0.268933	0	1	ENSG00000175061.18	Macrophage-2	SNHG29
0	0.26725	0	1	ENSG00000142188.17	Macrophage-2	TMEM50B
0	0.265809	0	1	ENSG00000204237.5	Macrophage-2	OXLD1
0	0.263535	0	1	ENSG00000092096.16	Macrophage-2	SLC22A17
0	0.260762	0	1	ENSG00000187049.9	Macrophage-2	TMEM216
0	0.260022	0	1	ENSG00000167323.11	Macrophage-2	STIM1
0	0.259962	0	1	ENSG00000134030.14	Macrophage-2	CTIF
0	0.259862	0	1	ENSG00000232388.4	Macrophage-2	SMIM26
0	0.259113	0	1	ENSG00000132000.13	Macrophage-2	PODNL1
0	0.257219	0	1	ENSG00000136478.7	Macrophage-2	TEX2
0	0.254459	0	1	ENSG00000113460.12	Macrophage-2	BRIX1
0	0.254257	0	1	ENSG00000213563.6	Macrophage-2	C8orf82
0	0.252385	0	1	ENSG00000198420.10	Macrophage-2	TCAF1
0	0.252186	0	1	ENSG00000105520.10	Macrophage-2	PLPPR2
0	0.251514	0	1	ENSG00000149541.10	Macrophage-2	B3GAT3
0	0.251021	0	1	ENSG00000169019.11	Macrophage-2	COMMD8
0	4.10463	0	2	ENSG00000100292.17	Macrophage-1	HMOX1
0	3.26686	0	2	ENSG00000173369.16	Macrophage-1	C1QB
0	3.22841	0	2	ENSG00000173372.17	Macrophage-1	C1QA
0	3.10024	0	2	ENSG00000129538.14	Macrophage-1	RNASE1
0	3.09675	0	2	ENSG00000159189.12	Macrophage-1	C1QC
0	2.67314	0	2	ENSG00000170458.14	Macrophage-1	CD14
0	2.6166	0	2	ENSG00000100600.15	Macrophage-1	LGMN
0	2.38202	0	2	ENSG00000124491.15	Macrophage-1	F13A1
0	2.35796	0	2	ENSG00000177575.12	Macrophage-1	CD163
0	2.24268	0	2	ENSG00000165457.14	Macrophage-1	FOLR2
0	2.1032	0	2	ENSG00000010327.10	Macrophage-1	STAB1
0	2.01423	0	2	ENSG00000105609.16	Macrophage-1	LILRB5
0	1.97783	0	2	ENSG00000130208.9	Macrophage-1	APOC1
0	1.93509	0	2	ENSG00000038945.15	Macrophage-1	MSR1
0	1.90102	0	2	ENSG00000203747.11	Macrophage-1	FCGR3A
0	1.89819	0	2	ENSG00000155659.15	Macrophage-1	VSIG4
0	1.87772	0	2	ENSG00000250722.6	Macrophage-1	SELENOP
0	1.84824	0	2	ENSG00000100979.15	Macrophage-1	PLTP
0	1.77843	0	2	ENSG00000110079.18	Macrophage-1	MS4A4A
0	1.6623	0	2	ENSG00000010610.10	Macrophage-1	CD4
0	1.64802	0	2	ENSG00000100985.7	Macrophage-1	MMP9
5.77863e-229	1.62899	2.58299e-224	2	ENSG00000072274.13	Macrophage-1	TFRC
0	1.50005	0	2	ENSG00000118855.19	Macrophage-1	MFSD1
0	1.44634	0	2	ENSG00000211459.2	Macrophage-1	MT-RNR1
0	1.41469	0	2	ENSG00000182578.13	Macrophage-1	CSF1R
5.52584e-87	1.34097	2.47e-82	2	ENSG00000144381.17	Macrophage-1	HSPD1
0	1.30337	0	2	ENSG00000188042.8	Macrophage-1	ARL4C
3.12415e-228	1.25924	1.39646e-223	2	ENSG00000025434.19	Macrophage-1	NR1H3
6.15389e-54	1.2329	2.75073e-49	2	ENSG00000120694.19	Macrophage-1	HSPH1
0	1.18986	0	2	ENSG00000167613.16	Macrophage-1	LAIR1
6.00565e-61	1.15613	2.68447e-56	2	ENSG00000225972.1	Macrophage-1	MTND1P23
0	1.1423	0	2	ENSG00000163823.4	Macrophage-1	CCR1
0	1.13896	0	2	ENSG00000182372.9	Macrophage-1	CLN8
8.95959e-224	1.13238	4.00485e-219	2	ENSG00000090674.16	Macrophage-1	MCOLN1
0	1.10108	0	2	ENSG00000079215.14	Macrophage-1	SLC1A3
6.00847e-169	1.09877	2.68572e-164	2	ENSG00000197102.12	Macrophage-1	DYNC1H1
1.20051e-253	1.08696	5.36614e-249	2	ENSG00000110911.16	Macrophage-1	SLC11A2
1.09303e-158	1.06792	4.88572e-154	2	ENSG00000153071.15	Macrophage-1	DAB2
1.77433e-286	1.05478	7.93108e-282	2	ENSG00000089060.11	Macrophage-1	SLC8B1
0	1.03847	0	2	ENSG00000095970.16	Macrophage-1	TREM2
7.67901e-183	1.01816	3.43244e-178	2	ENSG00000102575.12	Macrophage-1	ACP5
4.73044e-223	1.01808	2.11446e-218	2	ENSG00000091527.15	Macrophage-1	CDV3
0	1.00992	0	2	ENSG00000137491.14	Macrophage-1	SLCO2B1
0	0.988031	0	2	ENSG00000145703.16	Macrophage-1	IQGAP2
0	0.981031	0	2	ENSG00000184060.11	Macrophage-1	ADAP2
2.28364e-210	0.972595	1.02076e-205	2	ENSG00000079277.21	Macrophage-1	MKNK1
8.01362e-132	0.971382	3.58201e-127	2	ENSG00000166278.15	Macrophage-1	C2
3.79772e-258	0.971272	1.69754e-253	2	ENSG00000074964.17	Macrophage-1	ARHGEF10L
0	0.96303	0	2	ENSG00000088827.12	Macrophage-1	SIGLEC1
0	0.960047	0	2	ENSG00000100365.16	Macrophage-1	NCF4
5.30773e-204	0.954688	2.3725e-199	2	ENSG00000248527.1	Macrophage-1	MTATP6P1
0	0.952146	0	2	ENSG00000089820.15	Macrophage-1	ARHGAP4
6.65844e-198	0.952045	2.97626e-193	2	ENSG00000181804.15	Macrophage-1	SLC9A9
2.95348e-259	0.921778	1.32018e-254	2	ENSG00000143344.15	Macrophage-1	RGL1
0	0.913702	0	2	ENSG00000171766.16	Macrophage-1	GATM
1.76265e-186	0.904407	7.87889e-182	2	ENSG00000139687.15	Macrophage-1	RB1
4.93974e-222	0.897457	2.20802e-217	2	ENSG00000154122.14	Macrophage-1	ANKH
0	0.894627	0	2	ENSG00000135838.13	Macrophage-1	NPL
4.51087e-140	0.891635	2.01631e-135	2	ENSG00000116473.14	Macrophage-1	RAP1A
5.14864e-229	0.888455	2.30139e-224	2	ENSG00000169499.15	Macrophage-1	PLEKHA2
1.81256e-132	0.879083	8.10196e-128	2	ENSG00000033627.16	Macrophage-1	ATP6V0A1
3.46887e-112	0.874201	1.55055e-107	2	ENSG00000228253.1	Macrophage-1	MT-ATP8
1.06414e-181	0.865862	4.7566e-177	2	ENSG00000086300.15	Macrophage-1	SNX10
1.35259e-73	0.841815	6.04592e-69	2	ENSG00000107798.18	Macrophage-1	LIPA
7.4138e-87	0.827228	3.31389e-82	2	ENSG00000183020.13	Macrophage-1	AP2A2
2.30623e-175	0.825849	1.03086e-170	2	ENSG00000159842.15	Macrophage-1	ABR
0	0.820168	0	2	ENSG00000180448.10	Macrophage-1	AC004151.1
1.59602e-70	0.819904	7.13403e-66	2	ENSG00000139218.18	Macrophage-1	SCAF11
3.07723e-67	0.811416	1.37549e-62	2	ENSG00000198744.5	Macrophage-1	MTCO3P12
0	0.806314	0	2	ENSG00000112394.17	Macrophage-1	SLC16A10
2.4479e-136	0.804064	1.09419e-131	2	ENSG00000113504.21	Macrophage-1	SLC12A7
0	0.797506	0	2	ENSG00000123338.13	Macrophage-1	NCKAP1L
3.60066e-155	0.776619	1.60946e-150	2	ENSG00000100280.16	Macrophage-1	AP1B1
5.70809e-89	0.76936	2.55146e-84	2	ENSG00000138413.13	Macrophage-1	IDH1
1.73417e-36	0.760214	7.75155e-32	2	ENSG00000148672.9	Macrophage-1	GLUD1
1.85144e-35	0.742088	8.27575e-31	2	ENSG00000204386.10	Macrophage-1	NEU1
1.69423e-44	0.719277	7.57304e-40	2	ENSG00000132471.12	Macrophage-1	WBP2
1.04196e-54	0.701578	4.65746e-50	2	ENSG00000164329.13	Macrophage-1	TENT2
2.50183e-64	0.690555	1.11829e-59	2	ENSG00000100796.17	Macrophage-1	PPP4R3A
2.39979e-33	0.690227	1.07268e-28	2	ENSG00000106829.18	Macrophage-1	TLE4
6.53342e-45	0.686546	2.92037e-40	2	ENSG00000141367.11	Macrophage-1	CLTC
3.60773e-46	0.678851	1.61262e-41	2	ENSG00000196235.14	Macrophage-1	SUPT5H
6.25244e-24	0.677943	2.79478e-19	2	ENSG00000162923.16	Macrophage-1	WDR26
1.54026e-132	0.662704	6.88483e-128	2	ENSG00000110057.8	Macrophage-1	UNC93B1
1.54627e-34	0.659618	6.91168e-30	2	ENSG00000105698.16	Macrophage-1	USF2
1.42934e-39	0.657992	6.38902e-35	2	ENSG00000100221.10	Macrophage-1	JOSD1
1.51754e-77	0.656993	6.78325e-73	2	ENSG00000196850.6	Macrophage-1	PPTC7
1.91155e-28	0.652323	8.54442e-24	2	ENSG00000168615.12	Macrophage-1	ADAM9
2.88756e-18	0.643314	1.29071e-13	2	ENSG00000121579.13	Macrophage-1	NAA50
3.72226e-27	0.63863	1.66381e-22	2	ENSG00000090621.14	Macrophage-1	PABPC4
6.53674e-34	0.636854	2.92186e-29	2	ENSG00000273749.5	Macrophage-1	CYFIP1
8.10204e-18	0.636129	3.62153e-13	2	ENSG00000162231.14	Macrophage-1	NXF1
1.07274e-45	0.636034	4.79504e-41	2	ENSG00000107819.13	Macrophage-1	SFXN3
2.00875e-18	0.635741	8.97892e-14	2	ENSG00000182149.20	Macrophage-1	IST1
6.36786e-44	0.634978	2.84637e-39	2	ENSG00000054523.17	Macrophage-1	KIF1B
1.19349e-77	0.634303	5.33478e-73	2	ENSG00000082212.13	Macrophage-1	ME2
7.99282e-18	0.632746	3.57271e-13	2	ENSG00000116871.15	Macrophage-1	MAP7D1
1.42925e-245	0.628583	6.38862e-241	2	ENSG00000005020.13	Macrophage-1	SKAP2
1.98232e-25	0.617694	8.86077e-21	2	ENSG00000229807.12	Macrophage-1	XIST
1.12019e-29	0.616133	5.00714e-25	2	ENSG00000167491.17	Macrophage-1	GATAD2A
4.07027e-122	1.35304	1.81937e-117	14	ENSG00000170458.14	Macrophage-3	CD14
1.62494e-113	1.24486	7.2633e-109	14	ENSG00000275395.6	Macrophage-3	FCGBP
8.54281e-93	1.17345	3.81855e-88	14	ENSG00000173372.17	Macrophage-3	C1QA
5.07557e-80	1.15846	2.26873e-75	14	ENSG00000129538.14	Macrophage-3	RNASE1
4.15816e-92	1.15134	1.85865e-87	14	ENSG00000173369.16	Macrophage-3	C1QB
6.62196e-93	1.10635	2.95995e-88	14	ENSG00000159189.12	Macrophage-3	C1QC
1.76885e-28	1.08418	7.90656e-24	14	ENSG00000178381.11	Macrophage-3	ZFAND2A
0	1.03962	0	14	ENSG00000124575.6	Macrophage-3	HIST1H1D
9.39564e-97	1.03944	4.19976e-92	14	ENSG00000010327.10	Macrophage-3	STAB1
4.99131e-79	0.973206	2.23107e-74	14	ENSG00000108700.5	Macrophage-3	CCL8
0	0.953433	0	14	ENSG00000184357.4	Macrophage-3	HIST1H1B
1.06532e-78	0.94419	4.76187e-74	14	ENSG00000165457.14	Macrophage-3	FOLR2
8.57137e-103	0.905421	3.83132e-98	14	ENSG00000155659.15	Macrophage-3	VSIG4
7.07658e-96	0.891352	3.16316e-91	14	ENSG00000110079.18	Macrophage-3	MS4A4A
1.05067e-49	0.864832	4.6964e-45	14	ENSG00000144381.17	Macrophage-3	HSPD1
6.25504e-48	0.857547	2.79594e-43	14	ENSG00000211459.2	Macrophage-3	MT-RNR1
1.10295e-63	0.850039	4.93006e-59	14	ENSG00000105697.9	Macrophage-3	HAMP
2.77996e-35	0.794596	1.24262e-30	14	ENSG00000250722.6	Macrophage-3	SELENOP
2.4037e-96	0.751661	1.07443e-91	14	ENSG00000166801.15	Macrophage-3	FAM111A
8.00359e-74	0.728609	3.57752e-69	14	ENSG00000124491.15	Macrophage-3	F13A1
7.27224e-47	0.722303	3.25062e-42	14	ENSG00000198744.5	Macrophage-3	MTCO3P12
2.32512e-14	0.68935	1.0393e-09	14	ENSG00000120694.19	Macrophage-3	HSPH1
7.00826e-66	0.67977	3.13262e-61	14	ENSG00000160131.13	Macrophage-3	VMA21
3.29256e-92	0.678317	1.47174e-87	14	ENSG00000184060.11	Macrophage-3	ADAP2
6.29429e-44	0.662528	2.81349e-39	14	ENSG00000129515.19	Macrophage-3	SNX6
4.81995e-75	0.653513	2.15447e-70	14	ENSG00000182578.13	Macrophage-3	CSF1R
7.40747e-44	0.646034	3.31106e-39	14	ENSG00000228253.1	Macrophage-3	MT-ATP8
1.9142e-105	0.643245	8.55628e-101	14	ENSG00000100365.16	Macrophage-3	NCF4
1.8543e-95	0.642888	8.28855e-91	14	ENSG00000171659.15	Macrophage-3	GPR34
8.1501e-67	0.637152	3.64301e-62	14	ENSG00000139687.15	Macrophage-3	RB1
5.814e-149	0.625296	2.5988e-144	14	ENSG00000168298.6	Macrophage-3	HIST1H1E
1.29553e-56	0.608165	5.79089e-52	14	ENSG00000203747.11	Macrophage-3	FCGR3A
2.0545e-94	0.60615	9.18342e-90	14	ENSG00000089820.15	Macrophage-3	ARHGAP4
3.30851e-38	0.604176	1.47887e-33	14	ENSG00000248527.1	Macrophage-3	MTATP6P1
2.61505e-83	0.58355	1.1689e-78	14	ENSG00000149485.18	Macrophage-3	FADS1
2.83458e-73	0.578835	1.26703e-68	14	ENSG00000110057.8	Macrophage-3	UNC93B1
1.61356e-30	0.578219	7.21246e-26	14	ENSG00000140403.12	Macrophage-3	DNAJA4
5.69959e-92	0.56675	2.54766e-87	14	ENSG00000150337.13	Macrophage-3	FCGR1A
1.06697e-107	0.563361	4.76925e-103	14	ENSG00000115271.11	Macrophage-3	GCA
2.44922e-96	0.560652	1.09478e-91	14	ENSG00000123338.13	Macrophage-3	NCKAP1L
2.35457e-89	0.559475	1.05247e-84	14	ENSG00000156136.10	Macrophage-3	DCK
2.28537e-54	0.545703	1.02154e-49	14	ENSG00000244405.8	Macrophage-3	ETV5
6.33839e-11	0.543849	2.8332e-06	14	ENSG00000116752.6	Macrophage-3	BCAS2
1.57229e-71	0.542083	7.02796e-67	14	ENSG00000167613.16	Macrophage-3	LAIR1
4.90966e-18	0.524524	2.19457e-13	14	ENSG00000153071.15	Macrophage-3	DAB2
9.40495e-37	0.506856	4.20392e-32	14	ENSG00000105323.16	Macrophage-3	HNRNPUL1
3.01196e-06	0.496221	0.134631	14	ENSG00000237973.1	Macrophage-3	MTCO1P12
1.28115e-68	0.492208	5.72659e-64	14	ENSG00000171766.16	Macrophage-3	GATM
2.20282e-08	0.49003	0.000984637	14	ENSG00000100979.15	Macrophage-3	PLTP
2.05071e-60	0.488745	9.16645e-56	14	ENSG00000010610.10	Macrophage-3	CD4
2.69665e-44	0.474426	1.20537e-39	14	ENSG00000088827.12	Macrophage-3	SIGLEC1
1.39312e-28	0.467706	6.2271e-24	14	ENSG00000147140.16	Macrophage-3	NONO
3.29381e-40	0.465482	1.4723e-35	14	ENSG00000198951.11	Macrophage-3	NAGA
9.17251e-38	0.462313	4.10002e-33	14	ENSG00000173020.11	Macrophage-3	GRK2
6.05363e-45	0.460312	2.70591e-40	14	ENSG00000177575.12	Macrophage-3	CD163
8.64731e-69	0.451956	3.86526e-64	14	ENSG00000184260.5	Macrophage-3	HIST2H2AC
2.43612e-48	0.451566	1.08892e-43	14	ENSG00000100280.16	Macrophage-3	AP1B1
1.62565e-31	0.445933	7.26649e-27	14	ENSG00000117362.13	Macrophage-3	APH1A
6.20774e-09	0.444678	0.00027748	14	ENSG00000225972.1	Macrophage-3	MTND1P23
4.56184e-22	0.439379	2.0391e-17	14	ENSG00000089006.16	Macrophage-3	SNX5
5.00388e-51	0.425289	2.23668e-46	14	ENSG00000086300.15	Macrophage-3	SNX10
9.8693e-37	0.424175	4.41148e-32	14	ENSG00000100401.19	Macrophage-3	RANGAP1
1.09449e-24	0.418501	4.89224e-20	14	ENSG00000228930.1	Macrophage-3	MTCO1P3
1.0246e-42	0.41292	4.57984e-38	14	ENSG00000171700.14	Macrophage-3	RGS19
1.21209e-29	0.405055	5.41792e-25	14	ENSG00000110442.12	Macrophage-3	COMMD9
1.06386e-36	0.398558	4.75535e-32	14	ENSG00000108960.9	Macrophage-3	MMD
1.95058e-34	0.397255	8.71888e-30	14	ENSG00000159322.17	Macrophage-3	ADPGK
7.16149e-31	0.395527	3.20111e-26	14	ENSG00000072135.13	Macrophage-3	PTPN18
1.73989e-33	0.390967	7.77715e-29	14	ENSG00000067955.15	Macrophage-3	CBFB
1.26783e-73	0.389534	5.66706e-69	14	ENSG00000143891.17	Macrophage-3	GALM
3.29128e-61	0.386901	1.47117e-56	14	ENSG00000231607.12	Macrophage-3	DLEU2
5.08944e-19	0.37812	2.27493e-14	14	ENSG00000141367.11	Macrophage-3	CLTC
8.42301e-60	0.376889	3.765e-55	14	ENSG00000117154.12	Macrophage-3	IGSF21
5.06996e-17	0.376298	2.26622e-12	14	ENSG00000130309.11	Macrophage-3	COLGALT1
7.56833e-29	0.374302	3.38297e-24	14	ENSG00000226068.1	Macrophage-3	HNRNPA3P4
3.92688e-24	0.374162	1.75527e-19	14	ENSG00000105711.12	Macrophage-3	SCN1B
9.69033e-39	0.373145	4.33148e-34	14	ENSG00000082212.13	Macrophage-3	ME2
4.34351e-33	0.372755	1.9415e-28	14	ENSG00000266028.7	Macrophage-3	SRGAP2
2.69573e-14	0.36966	1.20496e-09	14	ENSG00000084754.12	Macrophage-3	HADHA
7.0057e-29	0.36954	3.13148e-24	14	ENSG00000178691.11	Macrophage-3	SUZ12
1.43515e-46	0.369133	6.41499e-42	14	ENSG00000095970.16	Macrophage-3	TREM2
7.54393e-38	0.367358	3.37206e-33	14	ENSG00000168476.12	Macrophage-3	REEP4
4.61439e-22	0.363388	2.06259e-17	14	ENSG00000116473.14	Macrophage-3	RAP1A
1.05721e-28	0.360095	4.72564e-24	14	ENSG00000103653.16	Macrophage-3	CSK
8.0063e-47	0.358875	3.57874e-42	14	ENSG00000148803.12	Macrophage-3	FUOM
3.90955e-38	0.35815	1.74753e-33	14	ENSG00000038945.15	Macrophage-3	MSR1
9.88707e-20	0.348961	4.41942e-15	14	ENSG00000116489.13	Macrophage-3	CAPZA1
5.30339e-17	0.348433	2.37056e-12	14	ENSG00000176393.11	Macrophage-3	RNPEP
1.15708e-11	0.344605	5.17202e-07	14	ENSG00000163939.18	Macrophage-3	PBRM1
2.80924e-16	0.344012	1.2557e-11	14	ENSG00000064607.17	Macrophage-3	SUGP2
9.78514e-72	0.334375	4.37386e-67	14	ENSG00000134516.17	Macrophage-3	DOCK2
4.11305e-28	0.329021	1.83849e-23	14	ENSG00000138413.13	Macrophage-3	IDH1
8.67261e-09	0.328781	0.000387657	14	ENSG00000013275.7	Macrophage-3	PSMC4
9.04924e-30	0.327274	4.04492e-25	14	ENSG00000166037.11	Macrophage-3	CEP57
2.33821e-23	0.319737	1.04516e-18	14	ENSG00000185104.20	Macrophage-3	FAF1
2.09502e-15	0.315888	9.36452e-11	14	ENSG00000196504.16	Macrophage-3	PRPF40A
9.30792e-26	0.313261	4.16055e-21	14	ENSG00000105063.19	Macrophage-3	PPP6R1
6.06981e-12	0.312017	2.71314e-07	14	ENSG00000166278.15	Macrophage-3	C2
3.24213e-13	0.311578	1.4492e-08	14	ENSG00000170791.17	Macrophage-3	CHCHD7
1.71338e-11	0.310278	7.65863e-07	14	ENSG00000214194.9	Macrophage-3	SMIM30
8.60607e-24	0.492817	3.84683e-19	21	ENSG00000188994.13	Macrophage-4	ZNF292
7.16637e-70	0.435862	3.20329e-65	21	ENSG00000142102.15	Macrophage-4	PGGHG
7.31626e-23	0.42663	3.2703e-18	21	ENSG00000174718.12	Macrophage-4	RESF1
6.00146e-09	0.397502	0.000268259	21	ENSG00000132128.16	Macrophage-4	LRRC41
5.02204e-41	0.378379	2.2448e-36	21	ENSG00000151746.14	Macrophage-4	BICD1
1.98253e-19	0.36243	8.86173e-15	21	ENSG00000096063.16	Macrophage-4	SRPK1
6.73667e-46	0.360457	3.01122e-41	21	ENSG00000197182.14	Macrophage-4	MIRLET7BHG
7.8986e-41	0.357967	3.5306e-36	21	ENSG00000131188.12	Macrophage-4	PRR7
8.10192e-163	0.357759	3.62148e-158	21	ENSG00000116133.13	Macrophage-4	DHCR24
1.17535e-29	0.324949	5.2537e-25	21	ENSG00000113161.16	Macrophage-4	HMGCR
1.98697e-35	0.32315	8.88154e-31	21	ENSG00000138709.19	Macrophage-4	LARP1B
1.67723e-13	0.309742	7.49705e-09	21	ENSG00000141425.18	Macrophage-4	RPRD1A
0	0.306255	0	21	ENSG00000172818.10	Macrophage-4	OVOL1
7.47872e-20	0.300932	3.34291e-15	21	ENSG00000132680.11	Macrophage-4	KHDC4
8.46383e-33	0.296117	3.78325e-28	21	ENSG00000153944.11	Macrophage-4	MSI2
9.40224e-21	0.294809	4.20271e-16	21	ENSG00000125746.16	Macrophage-4	EML2
5.07779e-14	0.294252	2.26972e-09	21	ENSG00000166037.11	Macrophage-4	CEP57
3.63703e-14	0.292627	1.62572e-09	21	ENSG00000114742.14	Macrophage-4	WDR48
1.03596e-07	0.290159	0.00463063	21	ENSG00000125458.7	Macrophage-4	NT5C
5.80805e-08	0.277887	0.00259614	21	ENSG00000123066.8	Macrophage-4	MED13L
0.00128511	0.274784	1	21	ENSG00000113522.14	Macrophage-4	RAD50
5.03762e-62	0.274094	2.25176e-57	21	ENSG00000155189.12	Macrophage-4	AGPAT5
1.5135e-98	0.27232	6.76521e-94	21	ENSG00000125434.11	Macrophage-4	SLC25A35
6.5494e-09	0.265788	0.000292752	21	ENSG00000084093.17	Macrophage-4	REST
1.64284e-05	0.264709	0.734333	21	ENSG00000135899.17	Macrophage-4	SP110
1.25117e-11	0.263461	5.59261e-07	21	ENSG00000108961.14	Macrophage-4	RANGRF
8.83937e-72	0.263435	3.95111e-67	21	ENSG00000205517.12	Macrophage-4	RGL3
1.77896e-08	0.262498	0.000795179	21	ENSG00000114120.12	Macrophage-4	SLC25A36
5.18143e-09	0.262299	0.000231605	21	ENSG00000164830.18	Macrophage-4	OXR1
1.09023e-30	0.25986	4.87323e-26	21	ENSG00000176155.19	Macrophage-4	CCDC57
1.14841e-05	0.255992	0.513329	21	ENSG00000178381.11	Macrophage-4	ZFAND2A
6.12574e-15	0.254769	2.73814e-10	21	ENSG00000159079.19	Macrophage-4	CFAP298
4.29455e-19	0.251519	1.91962e-14	21	ENSG00000142687.18	Macrophage-4	KIAA0319L
1.88606e-13	0.250969	8.43051e-09	21	ENSG00000116698.21	Macrophage-4	SMG7
