# Supplementary material for: A single-cell atlas of the myometrium in human parturition
Source: JCI Insight. 2022 Mar 8;7(5):e153921. doi: 10.1172/jci.insight.153921 (PMC8983148; doi:10.1172/jci.insight.153921)
Supplement: Supplemental table 6 [file jciinsight-7-153921-s259.xlsx]

## Sheet: list of DEGs (q<0.1)
Supplemental Table 6. List and summary of labor-associated differentially expressed genes (DEGs) in human myometrial cell types. A two-sided Wald test on the negative binomial distribution was performed (DESeq2).
gene_name	kbid	baseMean	log2FoldChange	lfcSE	pvalue	padj	Cell_type	Origin
MRPL20	ENSG00000242485.6	160.814	0.218727	0.0908675	0.01608	0.0897803	Stromal-1	M
ATAD3B	ENSG00000160072.19	10.0556	1.07519	0.321639	0.00082921	0.0115719	Stromal-1	M
ATAD3A	ENSG00000197785.13	21.7933	0.932875	0.214543	1.37261e-05	0.000600708	Stromal-1	M
TPRG1L	ENSG00000158109.15	27.6192	-0.576742	0.15396	0.000179639	0.00373656	Stromal-1	M
GPR153	ENSG00000158292.7	16.2874	0.588405	0.219154	0.00725542	0.0526403	Stromal-1	M
ACOT7	ENSG00000097021.19	25.0515	0.859081	0.175358	9.63189e-07	8.80979e-05	Stromal-1	M
THAP3	ENSG00000041988.15	17.7888	-0.499015	0.187537	0.00779353	0.0552977	Stromal-1	M
CAMTA1	ENSG00000171735.19	166.709	0.202816	0.0667985	0.00239545	0.0242224	Stromal-1	M
VAMP3	ENSG00000049245.13	59.6632	-0.359147	0.124216	0.00383645	0.0336875	Stromal-1	M
PER3	ENSG00000049246.14	9.23923	-0.878646	0.327851	0.00736181	0.0531844	Stromal-1	M
PARK7	ENSG00000116288.13	332.796	0.142776	0.0542531	0.00849654	0.0587692	Stromal-1	M
RERE	ENSG00000142599.19	30.5157	-0.387993	0.139364	0.00536896	0.0426283	Stromal-1	M
ENO1	ENSG00000074800.16	291.636	0.62566	0.110824	1.64662e-08	4.50392e-06	Stromal-1	M
H6PD	ENSG00000049239.12	31.2572	-0.428977	0.165105	0.00937129	0.0626421	Stromal-1	M
CLSTN1	ENSG00000171603.17	74.7954	-0.447682	0.145072	0.00202919	0.0217023	Stromal-1	M
SRM	ENSG00000116649.10	214.397	0.613683	0.10683	9.21961e-09	2.88205e-06	Stromal-1	M
MAD2L2	ENSG00000116670.15	37.5777	0.480485	0.145701	0.00097465	0.0129413	Stromal-1	M
AGTRAP	ENSG00000177674.16	105.825	0.70374	0.145416	1.30168e-06	0.00010708	Stromal-1	M
PLOD1	ENSG00000083444.17	98.6206	0.34161	0.108713	0.00167617	0.0186376	Stromal-1	M
DHRS3	ENSG00000162496.9	147.849	-0.608519	0.139696	1.32439e-05	0.000589032	Stromal-1	M
PDPN	ENSG00000162493.16	261.64	0.511829	0.0805993	2.14897e-10	1.67942e-07	Stromal-1	M
TMEM51	ENSG00000171729.14	7.44767	0.996152	0.325829	0.00223351	0.0230102	Stromal-1	M
FBLIM1	ENSG00000162458.13	23.4531	0.762806	0.22002	0.000526339	0.00828587	Stromal-1	M
ANO7L1	ENSG00000237276.8	6.06326	-1.22452	0.416012	0.0032455	0.0301691	Stromal-1	M
MRTO4	ENSG00000053372.5	9.85193	0.812447	0.286348	0.00455005	0.0377423	Stromal-1	M
MICOS10	ENSG00000173436.15	279.366	0.258488	0.0576924	7.4483e-06	0.000386217	Stromal-1	M
NBL1	ENSG00000158747.14	208.824	0.392985	0.123737	0.00149342	0.0172904	Stromal-1	M
CDA	ENSG00000158825.6	11.2514	1.14516	0.321707	0.000371369	0.0064803	Stromal-1	M
ALPL	ENSG00000162551.14	3.3766	4.1099	1.13352	0.000288074	0.0053977	Stromal-1	M
LINC00339	ENSG00000218510.8	10.1804	-0.752614	0.238939	0.00163374	0.0183104	Stromal-1	M
HNRNPR	ENSG00000125944.20	95.9489	0.310101	0.0893337	0.000518017	0.00817838	Stromal-1	M
RPL11	ENSG00000142676.14	688.435	0.113852	0.0401129	0.00453552	0.03767	Stromal-1	M
GALE	ENSG00000117308.15	7.252	1.31433	0.372544	0.000418751	0.00705941	Stromal-1	M
HMGCL	ENSG00000117305.15	27.6585	-0.512308	0.171798	0.00286337	0.0276019	Stromal-1	M
SRSF10	ENSG00000188529.14	92.9089	0.253723	0.0816899	0.00189681	0.0205194	Stromal-1	M
SYF2	ENSG00000117614.10	89.2133	-0.239364	0.0887503	0.00699574	0.0513313	Stromal-1	M
NUDC	ENSG00000090273.14	115.962	0.315159	0.0932638	0.000726921	0.010397	Stromal-1	M
WASF2	ENSG00000158195.11	71.6397	-0.22233	0.0885175	0.0120147	0.0742671	Stromal-1	M
SNHG3	ENSG00000242125.3	19.0421	1.03634	0.21243	1.06901e-06	9.4323e-05	Stromal-1	M
SNHG12	ENSG00000197989.14	30.4869	0.782415	0.246739	0.00151901	0.0174941	Stromal-1	M
TINAGL1	ENSG00000142910.16	7.73468	2.00441	0.4917	4.57193e-05	0.00142511	Stromal-1	M
PTP4A2	ENSG00000184007.21	163.514	0.221397	0.0627837	0.000421339	0.00709211	Stromal-1	M
EIF3I	ENSG00000084623.11	157.582	0.323211	0.0802981	5.69421e-05	0.00167025	Stromal-1	M
YARS	ENSG00000134684.10	23.6261	0.826029	0.214047	0.000113804	0.00271159	Stromal-1	M
FNDC5	ENSG00000160097.18	9.71703	-1.34585	0.43789	0.00211567	0.0223432	Stromal-1	M
RNF19B	ENSG00000116514.16	14.7222	0.904769	0.313769	0.00393213	0.0342527	Stromal-1	M
AK2	ENSG00000004455.16	65.9487	0.457975	0.119134	0.00012095	0.0028276	Stromal-1	M
PHC2	ENSG00000134686.18	77.15	0.33446	0.13266	0.0116959	0.0729145	Stromal-1	M
ZMYM4	ENSG00000146463.11	13.0846	-0.596032	0.215148	0.00559994	0.0438889	Stromal-1	M
MRPS15	ENSG00000116898.12	117.53	0.206962	0.0807562	0.0103833	0.0672214	Stromal-1	M
FHL3	ENSG00000183386.10	54.9935	0.865513	0.177949	1.15144e-06	9.91962e-05	Stromal-1	M
AL139260.1	ENSG00000228436.3	3.81186	-1.09046	0.404602	0.00703588	0.0514914	Stromal-1	M
NDUFS5	ENSG00000168653.11	411.382	0.281332	0.0680905	3.60037e-05	0.00122334	Stromal-1	M
PABPC4	ENSG00000090621.14	97.6981	0.425269	0.111131	0.000129857	0.00299109	Stromal-1	M
MFSD2A	ENSG00000168389.17	12.9092	1.32946	0.548274	0.0153163	0.0875982	Stromal-1	M
CAP1	ENSG00000131236.17	113.502	0.26615	0.0929451	0.0041897	0.0359243	Stromal-1	M
CTPS1	ENSG00000171793.16	14.5763	1.29461	0.266631	1.20117e-06	0.000102672	Stromal-1	M
PPIH	ENSG00000171960.11	48.6585	0.317209	0.117353	0.00687118	0.0507271	Stromal-1	M
YBX1	ENSG00000065978.19	385.225	0.270691	0.0570388	2.07757e-06	0.000143865	Stromal-1	M
SVBP	ENSG00000177868.12	14.1448	-0.499669	0.19411	0.0100484	0.0657022	Stromal-1	M
EBNA1BP2	ENSG00000117395.12	72.8407	0.810675	0.160936	4.72302e-07	5.49729e-05	Stromal-1	M
KDM4A	ENSG00000066135.13	6.83124	-0.871938	0.300041	0.00366004	0.0324659	Stromal-1	M
ERI3	ENSG00000117419.15	62.5547	0.267128	0.111739	0.0168188	0.0925629	Stromal-1	M
PLK3	ENSG00000173846.13	46.4385	0.959411	0.218312	1.10938e-05	0.000520933	Stromal-1	M
PRDX1	ENSG00000117450.14	415.942	0.184663	0.0526702	0.000454866	0.007493	Stromal-1	M
UQCRH	ENSG00000173660.12	276.582	0.269043	0.0571853	2.54178e-06	0.000168543	Stromal-1	M
EFCAB14	ENSG00000159658.11	25.1951	-0.517247	0.15896	0.00113812	0.014379	Stromal-1	M
CYP4B1	ENSG00000142973.13	130.678	-1.18623	0.374689	0.00154601	0.0176934	Stromal-1	M
CMPK1	ENSG00000162368.13	66.1277	0.248689	0.0938626	0.00806118	0.0566094	Stromal-1	M
SPATA6	ENSG00000132122.12	13.2045	-0.546403	0.22516	0.0152357	0.0873198	Stromal-1	M
CDKN2C	ENSG00000123080.12	36.6625	-0.891924	0.2205	5.23207e-05	0.00158571	Stromal-1	M
OSBPL9	ENSG00000117859.19	33.7131	-0.474113	0.144055	0.000997647	0.0131193	Stromal-1	M
ZYG11B	ENSG00000162378.13	10.5257	-0.603177	0.233423	0.00976474	0.0645145	Stromal-1	M
ECHDC2	ENSG00000121310.17	22.4246	-0.684518	0.25469	0.00719564	0.0523019	Stromal-1	M
MAGOH	ENSG00000162385.11	104.981	0.299905	0.0909786	0.000979214	0.0129704	Stromal-1	M
TMEM59	ENSG00000116209.11	391.176	-0.16973	0.0710795	0.0169458	0.0931676	Stromal-1	M
PLPP3	ENSG00000162407.9	280.357	-0.461505	0.157676	0.00342342	0.0310835	Stromal-1	M
LINC01358	ENSG00000237352.4	62.8393	-1.38449	0.364453	0.000145387	0.00318774	Stromal-1	M
NFIA	ENSG00000162599.17	106.012	-0.748465	0.180345	3.322e-05	0.00115019	Stromal-1	M
PGM1	ENSG00000079739.17	58.2701	0.410919	0.120915	0.000677776	0.00991383	Stromal-1	M
ROR1	ENSG00000185483.12	16.2508	-0.8779	0.243329	0.000308715	0.00570549	Stromal-1	M
AK4	ENSG00000162433.15	11.7072	1.85362	0.473082	8.92203e-05	0.00228609	Stromal-1	M
MIER1	ENSG00000198160.14	54.5631	-0.32251	0.103843	0.00189796	0.0205194	Stromal-1	M
SERBP1	ENSG00000142864.14	148.698	0.31267	0.103152	0.00243611	0.0244977	Stromal-1	M
GNG12	ENSG00000172380.6	70.0479	-0.310721	0.111776	0.0054381	0.0430523	Stromal-1	M
WLS	ENSG00000116729.14	47.6412	-0.677274	0.196637	0.000572575	0.00883014	Stromal-1	M
PTGER3	ENSG00000050628.20	70.7516	-0.993947	0.337941	0.00326962	0.0302631	Stromal-1	M
CRYZ	ENSG00000116791.14	20.0727	-0.992364	0.225734	1.10182e-05	0.000520095	Stromal-1	M
RABGGTB	ENSG00000137955.16	60.4388	0.599797	0.133633	7.17696e-06	0.000375709	Stromal-1	M
PIGK	ENSG00000142892.15	26.1151	-0.423729	0.151211	0.00507483	0.041039	Stromal-1	M
USP33	ENSG00000077254.14	22.6443	-0.45264	0.158347	0.0042562	0.0363521	Stromal-1	M
PTGFR	ENSG00000122420.10	10.5995	-1.3813	0.364034	0.000147981	0.00322522	Stromal-1	M
IFI44L	ENSG00000137959.16	8.85091	-1.02437	0.350488	0.00347011	0.0312738	Stromal-1	M
GNG5	ENSG00000174021.11	84.4913	0.433309	0.095656	5.90216e-06	0.000327795	Stromal-1	M
GBP2	ENSG00000162645.13	31.486	-0.438698	0.139638	0.00167986	0.0186592	Stromal-1	M
TGFBR3	ENSG00000069702.11	74.639	-0.928782	0.232603	6.52445e-05	0.00183036	Stromal-1	M
TMED5	ENSG00000117500.13	78.7073	0.389051	0.13229	0.00327272	0.0302631	Stromal-1	M
CCDC18-AS1	ENSG00000223745.8	11.1785	-0.882627	0.279271	0.00157518	0.0178842	Stromal-1	M
PALMD	ENSG00000099260.11	19.1535	-1.11361	0.336509	0.000935319	0.0126026	Stromal-1	M
RNPC3	ENSG00000185946.16	10.1668	-0.630873	0.246513	0.0104919	0.0677638	Stromal-1	M
TAF13	ENSG00000197780.9	44.7864	0.554229	0.150102	0.0002222	0.00439051	Stromal-1	M
PSMA5	ENSG00000143106.13	117.324	0.235911	0.0924868	0.0107492	0.068897	Stromal-1	M
GSTM5	ENSG00000134201.12	57.5335	-0.811562	0.23312	0.000498962	0.00802418	Stromal-1	M
KCND3	ENSG00000171385.9	7.42516	1.29023	0.433931	0.00294557	0.0281427	Stromal-1	M
OLFML3	ENSG00000116774.12	285.141	-0.350161	0.148526	0.0183946	0.0991896	Stromal-1	M
TSPAN2	ENSG00000134198.10	3.5791	1.87902	0.660107	0.00441971	0.0371858	Stromal-1	M
ATP1A1	ENSG00000163399.16	111.665	0.356256	0.121369	0.00333217	0.0304637	Stromal-1	M
ANKRD35	ENSG00000198483.13	34.1686	-0.486086	0.204208	0.0172966	0.0946681	Stromal-1	M
RBM8A	ENSG00000265241.6	109.103	0.380287	0.119211	0.00142252	0.0167533	Stromal-1	M
TXNIP	ENSG00000265972.5	235.311	-0.587013	0.205937	0.00436569	0.036954	Stromal-1	M
ADAMTSL4	ENSG00000143382.14	28.686	-0.890373	0.240952	0.000219689	0.00437817	Stromal-1	M
MINDY1	ENSG00000143409.15	3.60647	-1.07248	0.402016	0.00763607	0.0544985	Stromal-1	M
CDC42SE1	ENSG00000197622.13	11.7022	0.573436	0.236114	0.0151557	0.0870897	Stromal-1	M
MLLT11	ENSG00000213190.3	40.7838	0.786022	0.165232	1.96425e-06	0.000141388	Stromal-1	M
SELENBP1	ENSG00000143416.21	20.9573	-0.673916	0.182892	0.000228905	0.00448023	Stromal-1	M
S100A11	ENSG00000163191.6	627.465	0.199579	0.0488156	4.34319e-05	0.001375	Stromal-1	M
SNAPIN	ENSG00000143553.10	43.0489	-0.439143	0.137997	0.00146124	0.0170805	Stromal-1	M
ILF2	ENSG00000143621.17	116.187	0.433862	0.136059	0.00142875	0.0168085	Stromal-1	M
JTB	ENSG00000143543.15	198.083	0.283499	0.0715743	7.46636e-05	0.00203919	Stromal-1	M
TPM3	ENSG00000143549.21	142.532	0.417654	0.0953584	1.18766e-05	0.000545974	Stromal-1	M
PBXIP1	ENSG00000163346.17	56.7491	-0.545817	0.222811	0.014298	0.0832096	Stromal-1	M
SLC50A1	ENSG00000169241.19	37.0494	0.4154	0.132578	0.00172882	0.0191061	Stromal-1	M
KRTCAP2	ENSG00000163463.11	234.943	0.174993	0.0680468	0.0101215	0.0659553	Stromal-1	M
SYT11	ENSG00000132718.9	10.2331	-0.754754	0.255768	0.00316819	0.0296266	Stromal-1	M
SSR2	ENSG00000163479.14	326.52	0.210419	0.0644825	0.00110165	0.0139884	Stromal-1	M
SMG5	ENSG00000198952.8	10.653	0.572495	0.239494	0.0168284	0.0925691	Stromal-1	M
CCT3	ENSG00000163468.15	126.791	0.422526	0.112545	0.000173845	0.00363679	Stromal-1	M
GPATCH4	ENSG00000160818.16	28.0624	0.849939	0.163628	2.05464e-07	2.93737e-05	Stromal-1	M
MRPL24	ENSG00000143314.12	90.6202	0.30924	0.10655	0.00370453	0.0327923	Stromal-1	M
HDGF	ENSG00000143321.19	82.9822	0.275157	0.108948	0.0115505	0.0722551	Stromal-1	M
PFDN2	ENSG00000143256.5	218.933	0.466147	0.0729	1.6124e-10	1.4701e-07	Stromal-1	M
NIT1	ENSG00000158793.14	18.9805	-0.446443	0.175171	0.0108153	0.0689969	Stromal-1	M
ADAMTS4	ENSG00000158859.10	17.9969	0.843494	0.208828	5.36383e-05	0.00161474	Stromal-1	M
DDR2	ENSG00000162733.18	26.2261	-0.53853	0.172736	0.00182296	0.019925	Stromal-1	M
PBX1	ENSG00000185630.18	101.874	-0.500695	0.148662	0.000757127	0.0107581	Stromal-1	M
ALDH9A1	ENSG00000143149.12	54.3369	-0.272942	0.115473	0.0180943	0.0981018	Stromal-1	M
TMCO1	ENSG00000143183.16	140.889	0.213484	0.0756734	0.00478557	0.0394566	Stromal-1	M
UCK2	ENSG00000143179.16	20.9104	1.32232	0.280011	2.33093e-06	0.000156458	Stromal-1	M
MPZL1	ENSG00000197965.12	117.516	0.263703	0.102588	0.0101555	0.0660981	Stromal-1	M
DCAF6	ENSG00000143164.15	36.7222	-0.315765	0.131237	0.0161256	0.0899234	Stromal-1	M
PRRX1	ENSG00000116132.12	135.927	0.264696	0.102674	0.00993669	0.0651783	Stromal-1	M
PRDX6	ENSG00000117592.9	312.542	0.385081	0.0778561	7.57284e-07	7.60133e-05	Stromal-1	M
KLHL20	ENSG00000076321.11	18.2994	-0.469573	0.194779	0.0159174	0.0894924	Stromal-1	M
ANGPTL1	ENSG00000116194.13	50.8292	-1.3753	0.299405	4.35965e-06	0.000259233	Stromal-1	M
TOR1AIP1	ENSG00000143337.18	37.0643	-0.317852	0.131747	0.0158394	0.0892372	Stromal-1	M
CEP350	ENSG00000135837.16	23.7801	-0.486724	0.156977	0.00193125	0.0208176	Stromal-1	M
LAMC1	ENSG00000135862.6	126.045	-0.36855	0.107646	0.000617728	0.00932215	Stromal-1	M
RGL1	ENSG00000143344.15	5.05574	-1.01318	0.350814	0.00387606	0.0338992	Stromal-1	M
C1orf21	ENSG00000116667.14	49.2556	-0.492666	0.151496	0.0011459	0.0143806	Stromal-1	M
FAM129A	ENSG00000135842.17	21.2705	-1.36521	0.314992	1.46343e-05	0.000627898	Stromal-1	M
CFH	ENSG00000000971.15	312.513	-0.401329	0.10961	0.000250809	0.00484127	Stromal-1	M
ZBTB41	ENSG00000177888.7	6.25553	-1.01142	0.31631	0.00138594	0.0164821	Stromal-1	M
CSRP1	ENSG00000159176.14	238.048	0.277528	0.0775143	0.000343136	0.00615452	Stromal-1	M
LMOD1	ENSG00000163431.13	20.1176	-0.753555	0.263923	0.00430094	0.0365929	Stromal-1	M
TIMM17A	ENSG00000134375.11	78.6499	0.527521	0.145498	0.00028826	0.0053977	Stromal-1	M
ATP2B4	ENSG00000058668.14	61.7772	-0.507771	0.137442	0.000220368	0.00438372	Stromal-1	M
SNRPE	ENSG00000182004.13	129.263	0.445486	0.107266	3.27988e-05	0.00114284	Stromal-1	M
RAB7B	ENSG00000276600.5	10.7208	-0.926819	0.280639	0.00095817	0.012769	Stromal-1	M
SRGAP2	ENSG00000266028.7	21.9083	-0.561254	0.174804	0.0013238	0.0159688	Stromal-1	M
MAPKAPK2	ENSG00000162889.10	86.9785	0.380097	0.137349	0.00565073	0.0441289	Stromal-1	M
CD34	ENSG00000174059.16	120.741	-1.39299	0.302151	4.02236e-06	0.000245858	Stromal-1	M
AL590132.1	ENSG00000284299.1	10.5555	0.639825	0.254735	0.0120142	0.0742671	Stromal-1	M
BATF3	ENSG00000123685.9	13.2349	0.984131	0.268055	0.000241241	0.00468814	Stromal-1	M
RRP15	ENSG00000067533.6	12.6468	0.748949	0.261959	0.00424942	0.0363509	Stromal-1	M
LYPLAL1	ENSG00000143353.12	33.0304	-0.746959	0.231302	0.00124066	0.0152689	Stromal-1	M
CNIH4	ENSG00000143771.12	128.661	0.300337	0.0712502	2.49513e-05	0.000911933	Stromal-1	M
ENAH	ENSG00000154380.17	35.4542	0.459229	0.167593	0.00614123	0.0467255	Stromal-1	M
EPHX1	ENSG00000143819.12	67.8124	-0.787289	0.150413	1.65701e-07	2.59196e-05	Stromal-1	M
ARF1	ENSG00000143761.16	241.312	0.150272	0.0569594	0.0083341	0.0580416	Stromal-1	M
RHOU	ENSG00000116574.6	30.1607	-0.874607	0.168492	2.09409e-07	2.93737e-05	Stromal-1	M
GALNT2	ENSG00000143641.10	50.5583	0.518883	0.132183	8.65583e-05	0.00223357	Stromal-1	M
C1orf198	ENSG00000119280.16	37.5512	0.474372	0.171966	0.00580642	0.0448962	Stromal-1	M
SIPA1L2	ENSG00000116991.10	5.71796	1.18679	0.469983	0.0115643	0.0723	Stromal-1	M
KCNK1	ENSG00000135750.14	36.9257	0.967405	0.269125	0.000324843	0.0059334	Stromal-1	M
MAP1LC3C	ENSG00000197769.5	11.4355	-1.69925	0.487649	0.000492916	0.00796602	Stromal-1	M
COX20	ENSG00000203667.10	74.2199	0.478631	0.0921309	2.04591e-07	2.93737e-05	Stromal-1	M
SMYD3	ENSG00000185420.19	13.8854	0.761813	0.303493	0.0120681	0.0744465	Stromal-1	M
GTPBP4	ENSG00000107937.19	21.0688	0.543601	0.223929	0.015201	0.0872583	Stromal-1	M
PFKP	ENSG00000067057.17	13.1759	1.42146	0.41862	0.000684806	0.00997665	Stromal-1	M
PITRM1	ENSG00000107959.16	19.8214	0.717618	0.233059	0.00207607	0.0220418	Stromal-1	M
GDI2	ENSG00000057608.17	172.426	0.201144	0.0618362	0.0011425	0.0143806	Stromal-1	M
ATP5F1C	ENSG00000165629.20	194.022	0.203742	0.0806315	0.0115096	0.072123	Stromal-1	M
CELF2	ENSG00000048740.18	64.1743	-0.444657	0.148756	0.00279742	0.0272543	Stromal-1	M
PROSER2	ENSG00000148426.13	13.6547	-0.643927	0.214952	0.00273841	0.0267748	Stromal-1	M
OPTN	ENSG00000123240.17	87.2373	-0.420265	0.128695	0.00109241	0.0139139	Stromal-1	M
PHYH	ENSG00000107537.14	44.8744	-0.523173	0.147382	0.00038554	0.00666382	Stromal-1	M
RSU1	ENSG00000148484.18	71.945	0.345715	0.117737	0.00332125	0.0304637	Stromal-1	M
HACD1	ENSG00000165996.14	7.21876	1.02211	0.349492	0.00344939	0.031175	Stromal-1	M
DNAJC1	ENSG00000136770.11	91.6819	0.303943	0.116691	0.00919569	0.0618605	Stromal-1	M
ARHGAP21	ENSG00000107863.18	89.255	-0.318251	0.134119	0.0176496	0.0963592	Stromal-1	M
SVIL	ENSG00000197321.14	27.9691	-0.565511	0.199103	0.00450726	0.0376155	Stromal-1	M
MAP3K8	ENSG00000107968.10	82.5436	0.500559	0.200704	0.0126305	0.0766559	Stromal-1	M
ARHGAP12	ENSG00000165322.17	16.2051	-0.898364	0.193595	3.47689e-06	0.000217596	Stromal-1	M
NAMPTP1	ENSG00000229644.6	44.5164	0.711302	0.215221	0.000949834	0.0127009	Stromal-1	M
HNRNPF	ENSG00000169813.16	117.426	0.25302	0.0873377	0.0037671	0.0332654	Stromal-1	M
RASSF4	ENSG00000107551.21	16.1231	-1.20381	0.336793	0.000351117	0.00624645	Stromal-1	M
2021-03-08	ENSG00000165406.16	6.74792	-1.11447	0.309705	0.000320074	0.00586587	Stromal-1	M
VSTM4	ENSG00000165633.13	9.07302	-0.770325	0.25526	0.00254616	0.0253251	Stromal-1	M
CISD1	ENSG00000122873.12	89.7883	0.610353	0.0940099	8.44645e-11	8.40115e-08	Stromal-1	M
CCDC6	ENSG00000108091.11	29.7276	-0.460201	0.144724	0.00147348	0.0171322	Stromal-1	M
DDX21	ENSG00000165732.13	40.4062	0.660127	0.167823	8.3725e-05	0.00218104	Stromal-1	M
KIF1BP	ENSG00000198954.8	21.9569	-0.434211	0.16531	0.00862291	0.0593727	Stromal-1	M
SRGN	ENSG00000122862.5	59.9415	0.462011	0.183519	0.0118188	0.073513	Stromal-1	M
SAR1A	ENSG00000079332.15	155.346	0.226007	0.0906706	0.0126804	0.0769051	Stromal-1	M
PPA1	ENSG00000180817.12	235.224	0.354029	0.0745663	2.05602e-06	0.000143865	Stromal-1	M
PSAP	ENSG00000197746.14	370.74	-0.188384	0.0714792	0.00840124	0.0583432	Stromal-1	M
MICU1	ENSG00000107745.19	30.1423	-0.35814	0.143146	0.0123519	0.0755829	Stromal-1	M
FAM149B1	ENSG00000138286.14	6.89911	-0.803044	0.300774	0.0075869	0.0542735	Stromal-1	M
ANXA7	ENSG00000138279.16	113.435	-0.241043	0.0788377	0.00223223	0.0230102	Stromal-1	M
USP54	ENSG00000166348.18	8.39109	0.968964	0.354041	0.0062026	0.0470496	Stromal-1	M
KAT6B	ENSG00000156650.14	28.8874	-0.490987	0.15387	0.00141818	0.0167382	Stromal-1	M
ZNF503	ENSG00000165655.17	11.8743	-0.674569	0.266423	0.011343	0.0713648	Stromal-1	M
RPS24	ENSG00000138326.20	642.258	0.142834	0.0453572	0.00163782	0.0183104	Stromal-1	M
ZMIZ1	ENSG00000108175.17	31.4929	-0.379714	0.156463	0.01523	0.0873198	Stromal-1	M
AL135925.1	ENSG00000272447.1	10.7601	-0.69046	0.246497	0.00509312	0.0411246	Stromal-1	M
CCSER2	ENSG00000107771.17	37.0722	-0.318728	0.130202	0.014367	0.0834466	Stromal-1	M
NUTM2A-AS1	ENSG00000223482.8	47.2462	0.393507	0.163399	0.016029	0.0897624	Stromal-1	M
LIPA	ENSG00000107798.18	34.4578	-0.552759	0.170424	0.00118099	0.0146665	Stromal-1	M
IFIT3	ENSG00000119917.14	14.2997	-1.41223	0.387242	0.000265434	0.00505615	Stromal-1	M
HECTD2	ENSG00000165338.16	9.51001	0.731861	0.305633	0.0166397	0.0919004	Stromal-1	M
PPP1R3C	ENSG00000119938.9	3.01003	-2.19975	0.509923	1.60415e-05	0.000657343	Stromal-1	M
PDLIM1	ENSG00000107438.9	238.009	-0.388397	0.146247	0.00791311	0.0558564	Stromal-1	M
ALDH18A1	ENSG00000059573.9	27.1023	0.591898	0.154154	0.000123207	0.00285595	Stromal-1	M
ZNF518A	ENSG00000177853.14	11.2378	-0.788768	0.249903	0.00159787	0.018079	Stromal-1	M
RRP12	ENSG00000052749.13	8.93413	1.21708	0.282585	1.65511e-05	0.000670689	Stromal-1	M
PGAM1	ENSG00000171314.9	176.271	0.387914	0.090635	1.86925e-05	0.000730757	Stromal-1	M
UBTD1	ENSG00000165886.5	26.8936	0.506284	0.210132	0.0159803	0.0896564	Stromal-1	M
AVPI1	ENSG00000119986.7	38.8289	-0.669364	0.177818	0.000166998	0.00352047	Stromal-1	M
SLC25A28	ENSG00000155287.11	28.257	0.480314	0.167138	0.00405619	0.0350557	Stromal-1	M
NDUFB8	ENSG00000166136.16	173.266	0.259125	0.0626089	3.49146e-05	0.00119749	Stromal-1	M
NOLC1	ENSG00000166197.16	41.541	0.506554	0.198719	0.0108	0.0689399	Stromal-1	M
ATP5MD	ENSG00000173915.16	323.478	0.22021	0.0565088	9.74294e-05	0.0024449	Stromal-1	M
CALHM2	ENSG00000138172.11	50.2495	-0.584837	0.165578	0.000412294	0.00698548	Stromal-1	M
SH3PXD2A	ENSG00000107957.16	50.72	0.592466	0.138796	1.9669e-05	0.000763116	Stromal-1	M
GSTO1	ENSG00000148834.13	247.809	0.353325	0.110036	0.00132279	0.0159688	Stromal-1	M
ITPRIP	ENSG00000148841.17	53.8862	0.943516	0.268815	0.000448252	0.00743247	Stromal-1	M
ADD3	ENSG00000148700.14	103.615	-0.916422	0.173373	1.25125e-07	2.17301e-05	Stromal-1	M
DUSP5	ENSG00000138166.6	51.1611	1.10848	0.281081	8.0254e-05	0.00214269	Stromal-1	M
PDCD4	ENSG00000150593.18	65.785	-0.55761	0.128994	1.54076e-05	0.000636131	Stromal-1	M
BBIP1	ENSG00000214413.8	63.7616	-0.284185	0.117181	0.0153008	0.0875552	Stromal-1	M
TCF7L2	ENSG00000148737.17	109.562	-0.940913	0.149094	2.77435e-10	1.89714e-07	Stromal-1	M
ABLIM1	ENSG00000099204.20	36.6944	-0.684296	0.232661	0.00326978	0.0302631	Stromal-1	M
EMX2OS	ENSG00000229847.9	76.8801	-0.641198	0.187515	0.000627499	0.00939586	Stromal-1	M
EMX2	ENSG00000170370.12	26.6582	-0.499968	0.18468	0.00678497	0.050431	Stromal-1	M
RAB11FIP2	ENSG00000107560.12	18.133	-0.595315	0.181954	0.00106872	0.0137516	Stromal-1	M
SFXN4	ENSG00000183605.16	14.0414	0.588122	0.212874	0.00573139	0.0444416	Stromal-1	M
RGS10	ENSG00000148908.15	53.4004	0.523543	0.203969	0.0102647	0.0666111	Stromal-1	M
BCCIP	ENSG00000107949.17	27.8141	0.479069	0.152014	0.00162441	0.0182847	Stromal-1	M
ADAM12	ENSG00000148848.14	7.24005	2.39072	0.655464	0.000264937	0.00505615	Stromal-1	M
PTPRE	ENSG00000132334.16	14.4315	0.811815	0.261303	0.00189127	0.0205078	Stromal-1	M
MGMT	ENSG00000170430.10	38.4792	-0.442177	0.181262	0.01471	0.0850674	Stromal-1	M
GLRX3	ENSG00000108010.12	88.3451	0.477059	0.110112	1.47432e-05	0.000630101	Stromal-1	M
IFITM2	ENSG00000185201.16	375.289	0.268894	0.0672671	6.404e-05	0.00181518	Stromal-1	M
IFITM3	ENSG00000142089.16	659.54	0.152383	0.0616286	0.0134137	0.0795779	Stromal-1	M
MIR210HG	ENSG00000247095.3	7.88823	1.036	0.406402	0.0107966	0.0689399	Stromal-1	M
PIDD1	ENSG00000177595.18	3.96609	-1.03023	0.391795	0.00855069	0.0590163	Stromal-1	M
RPLP2	ENSG00000177600.9	582.183	0.172043	0.0466807	0.000228231	0.00447505	Stromal-1	M
TSPAN4	ENSG00000214063.11	177.907	-0.267432	0.107981	0.0132619	0.0791158	Stromal-1	M
CDKN1C	ENSG00000129757.13	277.611	-0.851002	0.234274	0.000280676	0.00528551	Stromal-1	M
STIM1	ENSG00000167323.11	40.4404	-0.593533	0.189086	0.00169555	0.0188144	Stromal-1	M
TRIM22	ENSG00000132274.16	23.6192	-0.978317	0.206701	2.21227e-06	0.00014941	Stromal-1	M
SMPD1	ENSG00000166311.10	44.6195	-0.398247	0.163311	0.0147449	0.0851765	Stromal-1	M
APBB1	ENSG00000166313.19	13.6717	-0.525809	0.206869	0.0110302	0.0699599	Stromal-1	M
OLFML1	ENSG00000183801.8	26.8546	-1.4019	0.308776	5.62012e-06	0.000316978	Stromal-1	M
RPL27A	ENSG00000166441.13	364.305	0.224328	0.056645	7.48744e-05	0.00203919	Stromal-1	M
ZBED5-AS1	ENSG00000247271.7	3.69718	-1.27608	0.429297	0.00295391	0.0281548	Stromal-1	M
MICAL2	ENSG00000133816.15	14.8305	0.995212	0.261578	0.000142007	0.00313245	Stromal-1	M
SPON1	ENSG00000262655.4	114.087	0.398512	0.103184	0.000112391	0.00269664	Stromal-1	M
LDHA	ENSG00000134333.14	463.071	0.384791	0.0758441	3.90671e-07	4.74926e-05	Stromal-1	M
RCN1	ENSG00000049449.9	131.856	0.228906	0.0870581	0.00855497	0.0590163	Stromal-1	M
CAT	ENSG00000121691.7	56.0069	-0.533095	0.160924	0.000923976	0.0125111	Stromal-1	M
PAMR1	ENSG00000149090.11	37.2896	-1.55895	0.300566	2.14018e-07	2.96401e-05	Stromal-1	M
C11orf96	ENSG00000187479.7	653.155	0.343815	0.0878715	9.12694e-05	0.00231856	Stromal-1	M
TSPAN18	ENSG00000157570.11	5.82945	-1.32448	0.4877	0.00661214	0.0494487	Stromal-1	M
CKAP5	ENSG00000175216.14	22.0696	-0.461483	0.186272	0.0132318	0.0790224	Stromal-1	M
PSMC3	ENSG00000165916.8	120.223	0.241349	0.0845445	0.0043078	0.0365929	Stromal-1	M
TMX2	ENSG00000213593.10	54.5341	0.291861	0.120408	0.0153535	0.0877653	Stromal-1	M
SELENOH	ENSG00000211450.10	108.211	0.387639	0.0984323	8.21193e-05	0.00215978	Stromal-1	M
CCDC86	ENSG00000110104.13	5.33677	1.03692	0.353171	0.00332438	0.0304637	Stromal-1	M
TMEM132A	ENSG00000006118.14	8.5911	2.15381	0.539372	6.51951e-05	0.00183036	Stromal-1	M
TKFC	ENSG00000149476.15	24.3807	-0.545342	0.173379	0.00165877	0.018519	Stromal-1	M
TMEM258	ENSG00000134825.15	355.234	0.146001	0.0559381	0.00905304	0.0613581	Stromal-1	M
FADS2	ENSG00000134824.14	32.9204	0.661013	0.249758	0.00813029	0.0569484	Stromal-1	M
FADS1	ENSG00000149485.18	10.3738	0.82087	0.288988	0.00450435	0.0376155	Stromal-1	M
FADS3	ENSG00000221968.9	44.377	0.824758	0.189511	1.34885e-05	0.000595209	Stromal-1	M
AHNAK	ENSG00000124942.14	235.03	-0.596694	0.124707	1.71168e-06	0.000128824	Stromal-1	M
EML3	ENSG00000149499.11	16.1264	0.666097	0.186012	0.000342369	0.00615452	Stromal-1	M
WDR74	ENSG00000133316.15	23.1599	0.624095	0.19975	0.00178181	0.0195518	Stromal-1	M
PLAAT4	ENSG00000133321.11	25.6146	-0.58782	0.198532	0.00306812	0.0289699	Stromal-1	M
STIP1	ENSG00000168439.16	61.8235	0.364671	0.154758	0.018453	0.0993086	Stromal-1	M
NUDT22	ENSG00000149761.8	43.1217	0.336211	0.132138	0.010947	0.0695939	Stromal-1	M
CDC42EP2	ENSG00000149798.5	38.4075	-0.5205	0.164342	0.00153923	0.0176713	Stromal-1	M
DPF2	ENSG00000133884.10	22.0191	-0.413851	0.165801	0.0125578	0.0764154	Stromal-1	M
RNASEH2C	ENSG00000172922.9	158.562	0.2381	0.0775382	0.00213525	0.0223986	Stromal-1	M
FIBP	ENSG00000172500.12	107.766	0.231123	0.0836316	0.0057171	0.0444416	Stromal-1	M
FOSL1	ENSG00000175592.8	42.8029	0.706135	0.263134	0.00728434	0.0527801	Stromal-1	M
DRAP1	ENSG00000175550.8	201.404	0.294039	0.0763548	0.000117658	0.00277434	Stromal-1	M
MRPL11	ENSG00000174547.13	82.0095	0.226379	0.087158	0.00939491	0.0627532	Stromal-1	M
DPP3	ENSG00000254986.7	14.4157	0.521474	0.218551	0.01703	0.093546	Stromal-1	M
CLCF1	ENSG00000175505.11	42.151	0.616012	0.199289	0.00199446	0.0214235	Stromal-1	M
TMEM134	ENSG00000172663.9	48.8888	0.371985	0.110612	0.000771074	0.010942	Stromal-1	M
AIP	ENSG00000110711.10	75.9193	-0.28165	0.0963128	0.00345205	0.031175	Stromal-1	M
PITPNM1	ENSG00000110697.13	11.6391	1.23747	0.265726	3.2093e-06	0.000204145	Stromal-1	M
ALDH3B1	ENSG00000006534.16	12.3532	-0.812495	0.296127	0.00607433	0.0463777	Stromal-1	M
NDUFS8	ENSG00000110717.13	137.363	0.228827	0.0845814	0.00682216	0.0505981	Stromal-1	M
C11orf24	ENSG00000171067.11	63.6301	0.694713	0.130373	9.89336e-08	1.77448e-05	Stromal-1	M
RELT	ENSG00000054967.13	8.10824	1.57934	0.42835	0.00022688	0.00445653	Stromal-1	M
COA4	ENSG00000181924.7	99.8394	0.326959	0.0855691	0.000132915	0.00302334	Stromal-1	M
P4HA3	ENSG00000149380.12	67.9033	0.582108	0.222112	0.00877289	0.0601405	Stromal-1	M
PGM2L1	ENSG00000165434.8	5.36651	1.23396	0.397912	0.00192803	0.0208033	Stromal-1	M
CHRDL2	ENSG00000054938.15	30.1223	2.37894	0.457107	1.94684e-07	2.87843e-05	Stromal-1	M
SPCS2	ENSG00000118363.12	222.268	0.315066	0.0726514	1.44652e-05	0.000623084	Stromal-1	M
RPS3	ENSG00000149273.15	616.567	0.17006	0.0481307	0.000410428	0.00697282	Stromal-1	M
UVRAG	ENSG00000198382.9	33.8673	-0.385196	0.140089	0.00596596	0.045806	Stromal-1	M
AAMDC	ENSG00000087884.14	93.9086	-0.672218	0.166961	5.66851e-05	0.00166718	Stromal-1	M
NDUFC2	ENSG00000151366.13	218.381	0.30013	0.0808773	0.000206503	0.00416854	Stromal-1	M
ALG8	ENSG00000159063.13	24.43	0.668218	0.169587	8.13917e-05	0.00215098	Stromal-1	M
PRCP	ENSG00000137509.11	103.008	-0.332217	0.100389	0.000935275	0.0126026	Stromal-1	M
PRSS23	ENSG00000150687.12	116.417	-0.593655	0.159584	0.000199204	0.00405864	Stromal-1	M
FZD4	ENSG00000174804.4	9.86028	-0.883008	0.255522	0.00054887	0.00853009	Stromal-1	M
NAALAD2	ENSG00000077616.11	10.6145	-1.01875	0.288285	0.000409575	0.00696914	Stromal-1	M
SMCO4	ENSG00000166002.7	31.5944	0.579529	0.191764	0.00251031	0.0250901	Stromal-1	M
TAF1D	ENSG00000166012.16	120.017	0.293306	0.100904	0.00365177	0.0324659	Stromal-1	M
C11orf54	ENSG00000182919.14	23.9902	-0.470345	0.174601	0.00706366	0.0516525	Stromal-1	M
CEP57	ENSG00000166037.11	22.9531	-0.457086	0.168425	0.00664984	0.0496732	Stromal-1	M
PGR	ENSG00000082175.14	30.798	-1.03991	0.247503	2.65034e-05	0.000950735	Stromal-1	M
CEP126	ENSG00000110318.14	12.9744	-1.06406	0.277759	0.000127678	0.0029517	Stromal-1	M
TMEM123	ENSG00000152558.15	95.5087	-0.286599	0.0934107	0.0021538	0.0225284	Stromal-1	M
MMP3	ENSG00000149968.12	15.4456	4.27452	0.987772	1.50855e-05	0.000631309	Stromal-1	M
DCUN1D5	ENSG00000137692.12	58.6484	0.621746	0.149781	3.3096e-05	0.00114953	Stromal-1	M
DYNC2H1	ENSG00000187240.16	15.3241	-0.540021	0.199688	0.00684425	0.0506218	Stromal-1	M
CASP4	ENSG00000196954.14	51.6495	0.44413	0.153639	0.00384331	0.0337207	Stromal-1	M
KBTBD3	ENSG00000182359.15	7.60637	-0.794639	0.297073	0.0074753	0.053631	Stromal-1	M
CWF19L2	ENSG00000152404.15	3.59612	-1.03183	0.416893	0.0133215	0.079321	Stromal-1	M
ACAT1	ENSG00000075239.13	53.0819	-0.346786	0.139319	0.0128048	0.0774874	Stromal-1	M
POGLUT3	ENSG00000178202.13	61.4455	-0.277398	0.117482	0.0182162	0.0985602	Stromal-1	M
DDX10	ENSG00000178105.11	12.4199	0.744978	0.242683	0.00214236	0.0224517	Stromal-1	M
ARHGAP20	ENSG00000137727.12	5.64473	-0.86199	0.330008	0.00900077	0.0612041	Stromal-1	M
TIMM8B	ENSG00000150779.11	117.106	0.477852	0.118353	5.40165e-05	0.00161474	Stromal-1	M
PTS	ENSG00000150787.8	80.6913	0.597541	0.129705	4.08672e-06	0.000248405	Stromal-1	M
ZBTB16	ENSG00000109906.13	16.1114	-0.882857	0.23826	0.000211027	0.00424421	Stromal-1	M
NNMT	ENSG00000166741.7	497.588	0.221856	0.0538711	3.81726e-05	0.00127721	Stromal-1	M
C11orf71	ENSG00000180425.11	7.13822	-0.709646	0.291396	0.0148783	0.0857657	Stromal-1	M
RBM7	ENSG00000076053.10	51.4614	-0.339121	0.128643	0.00838565	0.0583264	Stromal-1	M
REXO2	ENSG00000076043.10	380.537	-0.202927	0.0761402	0.00769493	0.0547757	Stromal-1	M
CADM1	ENSG00000182985.17	14.3901	-0.935711	0.308386	0.00241159	0.0243406	Stromal-1	M
PAFAH1B2	ENSG00000168092.14	37.5548	-0.327888	0.131315	0.0125266	0.0763958	Stromal-1	M
FXYD6	ENSG00000137726.17	21.7309	0.838141	0.347126	0.0157561	0.0889969	Stromal-1	M
DDX6	ENSG00000110367.13	50.9514	-0.298071	0.1158	0.0100526	0.0657022	Stromal-1	M
RPS25	ENSG00000118181.11	508.939	0.153287	0.0467371	0.00103889	0.0135356	Stromal-1	M
HMBS	ENSG00000256269.10	23.2972	0.51683	0.191	0.0068115	0.0505937	Stromal-1	M
AP003396.5	ENSG00000263873.1	19.6987	0.823853	0.213456	0.000113574	0.00271159	Stromal-1	M
HSPA8	ENSG00000109971.14	359.055	0.276867	0.0878438	0.00162264	0.0182847	Stromal-1	M
CLMP	ENSG00000166250.12	67.3825	0.440191	0.17569	0.0122279	0.075118	Stromal-1	M
ST3GAL4	ENSG00000110080.18	32.2166	0.381635	0.148394	0.0101181	0.0659553	Stromal-1	M
ARHGAP32	ENSG00000134909.18	6.48507	-0.813305	0.311145	0.00895135	0.0609438	Stromal-1	M
ZBTB44	ENSG00000196323.14	17.9112	-0.471995	0.180773	0.00902838	0.0613156	Stromal-1	M
ADAMTS15	ENSG00000166106.3	12.0194	-1.37203	0.378465	0.000288674	0.0053977	Stromal-1	M
TEAD4	ENSG00000197905.9	7.81143	1.79179	0.35979	6.35501e-07	6.64913e-05	Stromal-1	M
CCND2	ENSG00000118971.8	35.811	-0.504804	0.14093	0.00034105	0.00615281	Stromal-1	M
CD9	ENSG00000010278.14	242.282	0.363624	0.150103	0.0154144	0.088009	Stromal-1	M
CD27-AS1	ENSG00000215039.7	23.9922	-0.480987	0.203386	0.0180352	0.09792	Stromal-1	M
TAPBPL	ENSG00000139192.12	34.8763	-0.678405	0.184614	0.000238104	0.0046354	Stromal-1	M
ING4	ENSG00000111653.20	20.9186	-0.633181	0.177036	0.000348125	0.00623377	Stromal-1	M
MLF2	ENSG00000089693.10	138.676	0.258396	0.0805926	0.00134498	0.0161665	Stromal-1	M
TPI1	ENSG00000111669.15	312.472	0.551306	0.109055	4.29686e-07	5.05505e-05	Stromal-1	M
EMG1	ENSG00000126749.16	57.9521	0.506761	0.13256	0.000131896	0.00301897	Stromal-1	M
AC092745.2	ENSG00000256552.2	2.69197	-1.93446	0.70893	0.0063584	0.0479443	Stromal-1	M
MAGOHB	ENSG00000111196.10	46.253	0.450921	0.173941	0.00953135	0.0634679	Stromal-1	M
YBX3	ENSG00000060138.13	286.109	0.350721	0.0643028	4.91925e-08	1.07643e-05	Stromal-1	M
MANSC1	ENSG00000111261.14	11.8046	-1.24477	0.253714	9.28707e-07	8.80979e-05	Stromal-1	M
PLBD1	ENSG00000121316.11	67.6613	-0.418553	0.127307	0.00100997	0.0132494	Stromal-1	M
RERG	ENSG00000134533.6	96.7144	-0.494405	0.162466	0.00234134	0.0238073	Stromal-1	M
STRAP	ENSG00000023734.11	143.702	0.297081	0.0891966	0.000866496	0.0119701	Stromal-1	M
DERA	ENSG00000023697.13	39.4709	-0.404817	0.126616	0.00138762	0.0164843	Stromal-1	M
LMO3	ENSG00000048540.15	35.0825	-1.1107	0.284941	9.69863e-05	0.00243937	Stromal-1	M
PLEKHA5	ENSG00000052126.14	31.0039	-0.789093	0.161454	1.02163e-06	9.23772e-05	Stromal-1	M
GOLT1B	ENSG00000111711.10	87.8073	0.479331	0.107438	8.14044e-06	0.000412336	Stromal-1	M
LDHB	ENSG00000111716.12	242.113	0.340491	0.0706593	1.44444e-06	0.000112883	Stromal-1	M
SOX5	ENSG00000134532.18	7.65956	-0.771332	0.302161	0.0106886	0.0687097	Stromal-1	M
SSPN	ENSG00000123096.11	40.9998	-0.777381	0.184879	2.61308e-05	0.000946678	Stromal-1	M
INTS13	ENSG00000064102.15	14.3822	0.529766	0.20071	0.00830373	0.057867	Stromal-1	M
TM7SF3	ENSG00000064115.11	4.20013	-1.23349	0.402299	0.00216865	0.0225595	Stromal-1	M
STK38L	ENSG00000211455.8	10.6162	1.03974	0.263739	8.07018e-05	0.0021431	Stromal-1	M
BICD1	ENSG00000151746.14	10.2051	0.886879	0.308889	0.00408935	0.0352019	Stromal-1	M
FGD4	ENSG00000139132.14	10.0357	-0.97115	0.258889	0.000175979	0.00366741	Stromal-1	M
DNM1L	ENSG00000087470.17	34.9576	0.393483	0.138431	0.00447698	0.0374199	Stromal-1	M
LRRK2	ENSG00000188906.16	3.24631	-1.0313	0.42659	0.0156256	0.0886719	Stromal-1	M
PDZRN4	ENSG00000165966.15	14.3649	-1.65515	0.407432	4.857e-05	0.00149691	Stromal-1	M
SLC48A1	ENSG00000211584.14	7.08108	-0.684272	0.290039	0.0183124	0.0988924	Stromal-1	M
FKBP11	ENSG00000134285.11	158.19	0.404722	0.086482	2.87103e-06	0.000186976	Stromal-1	M
TUBA1C	ENSG00000167553.15	52.4745	0.734442	0.166521	1.03125e-05	0.000497046	Stromal-1	M
SPATS2	ENSG00000123352.17	40.6435	-0.347759	0.144697	0.0162451	0.0903047	Stromal-1	M
FMNL3	ENSG00000161791.14	3.99168	1.47355	0.438678	0.00078204	0.0110689	Stromal-1	M
METTL7A	ENSG00000185432.12	89.1261	-0.905347	0.299144	0.00247435	0.0248366	Stromal-1	M
LETMD1	ENSG00000050426.16	40.2551	-0.452497	0.186078	0.0150255	0.0865234	Stromal-1	M
DAZAP2	ENSG00000183283.16	81.0737	-0.227113	0.0952396	0.0170952	0.093788	Stromal-1	M
NR4A1	ENSG00000123358.20	51.5886	0.604244	0.220495	0.00613659	0.0467226	Stromal-1	M
EIF4B	ENSG00000063046.17	86.4772	-0.276972	0.0916897	0.00252149	0.0251712	Stromal-1	M
RARG	ENSG00000172819.17	21.9959	-0.492903	0.167229	0.00320389	0.0299093	Stromal-1	M
AC073611.2	ENSG00000257605.2	9.5538	1.09239	0.340588	0.00133961	0.0161417	Stromal-1	M
ZNF385A	ENSG00000161642.17	42.6472	-0.371317	0.145909	0.0109322	0.0695401	Stromal-1	M
ITGA5	ENSG00000161638.11	97.8896	0.308381	0.124224	0.0130481	0.0783961	Stromal-1	M
ORMDL2	ENSG00000123353.10	42.9583	0.448773	0.140308	0.00138158	0.0164482	Stromal-1	M
TMEM198B	ENSG00000182796.14	37.4092	-1.10958	0.229251	1.29821e-06	0.00010708	Stromal-1	M
SUOX	ENSG00000139531.13	5.76995	-0.91873	0.33127	0.00554817	0.0435455	Stromal-1	M
RPS26	ENSG00000197728.11	7.7415	0.70256	0.287309	0.0144727	0.0839141	Stromal-1	M
AC034102.5	ENSG00000257553.1	29.832	0.661292	0.195307	0.000709432	0.0102307	Stromal-1	M
RPL41	ENSG00000229117.9	362.486	0.150754	0.051748	0.00357708	0.0320531	Stromal-1	M
MYL6	ENSG00000092841.18	615.793	0.124342	0.0435195	0.00427454	0.0364803	Stromal-1	M
STAT2	ENSG00000170581.14	58.1396	-0.453485	0.151927	0.00283678	0.0273938	Stromal-1	M
ATP5F1B	ENSG00000110955.9	178.375	0.350674	0.0865977	5.13347e-05	0.00156015	Stromal-1	M
NACA	ENSG00000196531.10	472.512	0.202771	0.0647896	0.00174995	0.0192811	Stromal-1	M
MARS	ENSG00000166986.15	19.071	0.670971	0.194819	0.000573019	0.00883014	Stromal-1	M
DCTN2	ENSG00000175203.15	113.809	-0.317834	0.0997719	0.0014445	0.0169392	Stromal-1	M
LRIG3	ENSG00000139263.11	20.6303	-0.509263	0.19239	0.00812002	0.056913	Stromal-1	M
SLC16A7	ENSG00000118596.12	20.9425	0.616982	0.196347	0.00167621	0.0186376	Stromal-1	M
XPOT	ENSG00000184575.12	12.8157	0.538107	0.226733	0.0176297	0.0962987	Stromal-1	M
RASSF3	ENSG00000153179.13	24.821	0.43242	0.183679	0.018562	0.0997851	Stromal-1	M
LINC02384	ENSG00000251301.7	5.06198	-1.30037	0.473987	0.0060792	0.0463825	Stromal-1	M
SLC35E3	ENSG00000175782.10	6.08358	-0.964178	0.313506	0.00210173	0.0222174	Stromal-1	M
CCT2	ENSG00000166226.13	117.981	0.483163	0.114003	2.2537e-05	0.000850268	Stromal-1	M
THAP2	ENSG00000173451.7	27.3648	1.09272	0.274119	6.71086e-05	0.00186828	Stromal-1	M
NAP1L1	ENSG00000187109.14	240.19	0.154892	0.0570298	0.00660803	0.0494487	Stromal-1	M
CSRP2	ENSG00000175183.10	23.2732	1.3986	0.349807	6.38268e-05	0.00181384	Stromal-1	M
AC027288.3	ENSG00000257894.2	35.9978	-2.45627	0.457653	8.00127e-08	1.50934e-05	Stromal-1	M
ACSS3	ENSG00000111058.8	14.5311	-0.661809	0.251842	0.008592	0.0591971	Stromal-1	M
KITLG	ENSG00000049130.16	17.2764	-0.97591	0.292628	0.000853036	0.0118445	Stromal-1	M
UBE2N	ENSG00000177889.10	43.4812	0.418017	0.132282	0.00157739	0.0178842	Stromal-1	M
SOCS2-AS1	ENSG00000246985.8	25.5421	-1.04895	0.30648	0.000620334	0.00932842	Stromal-1	M
SOCS2	ENSG00000120833.14	99.4345	-0.493207	0.120354	4.16781e-05	0.00134513	Stromal-1	M
CRADD	ENSG00000169372.13	16.9242	-0.529491	0.202933	0.00907557	0.0613695	Stromal-1	M
AC012085.2	ENSG00000258274.1	57.3007	-1.5561	0.56351	0.00575463	0.0445271	Stromal-1	M
CEP83	ENSG00000173588.14	11.9071	0.793158	0.222478	0.000363704	0.00636686	Stromal-1	M
NR2C1	ENSG00000120798.17	15.8918	-0.43486	0.183661	0.0178974	0.0973236	Stromal-1	M
NTN4	ENSG00000074527.12	14.0995	-0.695147	0.239163	0.00365399	0.0324659	Stromal-1	M
SNRPF	ENSG00000139343.10	145.891	0.448088	0.0989942	5.99952e-06	0.000331519	Stromal-1	M
LTA4H	ENSG00000111144.10	24.122	-0.444032	0.179726	0.0134884	0.0797282	Stromal-1	M
IKBIP	ENSG00000166130.15	66.7534	0.555501	0.171803	0.00122344	0.0150739	Stromal-1	M
HSP90B1	ENSG00000166598.15	442.96	0.200958	0.0431029	3.12696e-06	0.000200071	Stromal-1	M
GLT8D2	ENSG00000120820.12	61.494	-0.495858	0.18355	0.00690292	0.050857	Stromal-1	M
CHST11	ENSG00000171310.11	6.99101	0.763958	0.309718	0.0136394	0.0803168	Stromal-1	M
WASHC4	ENSG00000136051.14	44.5045	-0.393935	0.164084	0.0163587	0.0908072	Stromal-1	M
TCP11L2	ENSG00000166046.11	3.22513	-1.28734	0.424386	0.00241792	0.024382	Stromal-1	M
FICD	ENSG00000198855.7	18.2547	0.557067	0.223767	0.0127924	0.0774556	Stromal-1	M
UNG	ENSG00000076248.10	18.3529	-0.780801	0.185952	2.68181e-05	0.000958877	Stromal-1	M
ACACB	ENSG00000076555.15	19.1025	-1.19262	0.343134	0.00050956	0.00813219	Stromal-1	M
ATP2A2	ENSG00000174437.17	34.3837	0.406094	0.150472	0.00695907	0.0511345	Stromal-1	M
ARPC3	ENSG00000111229.16	281.594	0.189445	0.0559163	0.00070401	0.0101886	Stromal-1	M
FAM216A	ENSG00000204856.12	16.3153	0.926579	0.217154	1.98183e-05	0.000766191	Stromal-1	M
TCTN1	ENSG00000204852.15	83.218	-0.41878	0.14069	0.00291451	0.0279716	Stromal-1	M
ALDH2	ENSG00000111275.13	19.3063	-0.671377	0.222838	0.0025881	0.0256257	Stromal-1	M
AC004086.1	ENSG00000089009.15	422.929	0.155322	0.0532255	0.00352079	0.0316784	Stromal-1	M
AC004551.1	ENSG00000089127.13	21.7533	-0.951626	0.32536	0.00344636	0.031175	Stromal-1	M
OAS2	ENSG00000111335.12	5.53698	-1.09076	0.38767	0.00489839	0.0400547	Stromal-1	M
MED13L	ENSG00000123066.8	47.417	-0.389826	0.127308	0.0021982	0.0227561	Stromal-1	M
RPLP0	ENSG00000089157.16	432.369	0.196901	0.0476133	3.54318e-05	0.00121143	Stromal-1	M
PXN	ENSG00000089159.16	45.7668	-0.41143	0.123893	0.000897414	0.0122579	Stromal-1	M
COX6A1	ENSG00000111775.3	257.777	0.234188	0.0635056	0.000226317	0.00445348	Stromal-1	M
LINC01089	ENSG00000212694.8	9.16051	-0.786118	0.271261	0.00375534	0.0331895	Stromal-1	M
DENR	ENSG00000139726.11	47.9855	0.325166	0.114126	0.00438326	0.0370326	Stromal-1	M
C12orf65	ENSG00000130921.7	10.2547	-0.594243	0.246111	0.0157554	0.0889969	Stromal-1	M
ATP6V0A2	ENSG00000185344.14	6.07233	1.01899	0.337843	0.00256003	0.0254168	Stromal-1	M
RFLNA	ENSG00000178882.14	4.10921	1.89512	0.46576	4.72411e-05	0.00146837	Stromal-1	M
DHX37	ENSG00000150990.8	5.7633	0.905371	0.345617	0.00880386	0.0602772	Stromal-1	M
RAN	ENSG00000132341.12	306.477	0.376942	0.0683933	3.56026e-08	8.468e-06	Stromal-1	M
ADGRD1	ENSG00000111452.13	33.398	-0.422366	0.173187	0.0147369	0.085175	Stromal-1	M
PUS1	ENSG00000177192.13	11.182	0.770469	0.23363	0.000974396	0.0129413	Stromal-1	M
PGAM5	ENSG00000247077.7	6.4378	0.918893	0.305386	0.00262145	0.0258623	Stromal-1	M
ZNF268	ENSG00000090612.21	5.04658	-0.794217	0.33022	0.0161674	0.0900648	Stromal-1	M
CRYL1	ENSG00000165475.15	24.1752	-0.456777	0.1789	0.010672	0.0686433	Stromal-1	M
SAP18	ENSG00000150459.12	274.389	0.196251	0.052173	0.000168869	0.00354734	Stromal-1	M
TNFRSF19	ENSG00000127863.15	4.71134	-0.934106	0.372867	0.0122382	0.0751395	Stromal-1	M
MTIF3	ENSG00000122033.14	62.3526	-0.346077	0.110045	0.00166155	0.0185311	Stromal-1	M
POMP	ENSG00000132963.8	37.7368	0.539871	0.137235	8.35716e-05	0.00218104	Stromal-1	M
SLC7A1	ENSG00000139514.13	8.8034	0.874325	0.304945	0.00414178	0.0355414	Stromal-1	M
UBL3	ENSG00000122042.9	25.8506	-0.486253	0.201946	0.0160475	0.0897624	Stromal-1	M
KATNAL1	ENSG00000102781.14	16.6069	-0.456018	0.183838	0.0131183	0.078657	Stromal-1	M
N4BP2L2	ENSG00000244754.8	96.3925	-0.364477	0.13339	0.00628717	0.0475383	Stromal-1	M
PDS5B	ENSG00000083642.19	30.2675	-0.45321	0.151047	0.00269572	0.0264045	Stromal-1	M
DCLK1	ENSG00000133083.14	35.5842	-0.792558	0.277851	0.00433832	0.0368235	Stromal-1	M
SERTM1	ENSG00000180440.4	5.80627	-1.59299	0.503389	0.0015533	0.0177583	Stromal-1	M
UFM1	ENSG00000120686.12	69.8252	0.610183	0.165262	0.000222315	0.00439051	Stromal-1	M
LHFPL6	ENSG00000183722.9	78.0222	-0.312575	0.126199	0.0132548	0.0791158	Stromal-1	M
FOXO1	ENSG00000150907.9	102.481	-0.459875	0.184021	0.0124533	0.0761181	Stromal-1	M
CCDC122	ENSG00000151773.13	5.74527	-1.18825	0.342496	0.00052164	0.00822372	Stromal-1	M
TSC22D1	ENSG00000102804.15	30.8776	0.61812	0.22448	0.00589508	0.0453892	Stromal-1	M
ESD	ENSG00000139684.14	181.995	-0.213011	0.0863244	0.0136038	0.0801503	Stromal-1	M
CAB39L	ENSG00000102547.19	38.5311	-1.55958	0.299162	1.85661e-07	2.7968e-05	Stromal-1	M
RCBTB1	ENSG00000136144.12	4.74479	-0.896166	0.347017	0.00980922	0.0646912	Stromal-1	M
DHRS12	ENSG00000102796.11	21.6447	-0.557524	0.198935	0.00507013	0.041039	Stromal-1	M
MZT1	ENSG00000204899.6	9.85708	0.633157	0.254145	0.0127271	0.0771025	Stromal-1	M
UCHL3	ENSG00000118939.17	72.2975	0.4319	0.120957	0.000356049	0.00629326	Stromal-1	M
LMO7-AS1	ENSG00000261105.6	12.6449	1.85238	0.749447	0.0134487	0.0796224	Stromal-1	M
LMO7	ENSG00000136153.20	13.1421	1.17588	0.24762	2.04684e-06	0.000143865	Stromal-1	M
FBXL3	ENSG00000005812.11	30.5101	-0.540709	0.152755	0.000400564	0.00683709	Stromal-1	M
ABCC4	ENSG00000125257.16	5.61669	1.15516	0.36522	0.00156193	0.0178011	Stromal-1	M
TEX30	ENSG00000151287.17	25.7772	0.466127	0.169118	0.00584728	0.0451164	Stromal-1	M
COL4A1	ENSG00000187498.16	254.8	0.427463	0.112302	0.000141015	0.00313245	Stromal-1	M
COL4A2	ENSG00000134871.18	285.18	0.315004	0.0920519	0.000621558	0.00932849	Stromal-1	M
LAMP1	ENSG00000185896.11	204.224	-0.247557	0.105053	0.0184485	0.0993086	Stromal-1	M
GAS6	ENSG00000183087.15	200.187	-0.443381	0.183554	0.0157122	0.0889329	Stromal-1	M
PNP	ENSG00000198805.11	24.7577	1.18236	0.314863	0.000173235	0.00363096	Stromal-1	M
ANG	ENSG00000214274.9	87.7738	-0.740514	0.208878	0.000392323	0.00671737	Stromal-1	M
RNASE4	ENSG00000258818.4	14.389	-0.912349	0.222817	4.22888e-05	0.00135426	Stromal-1	M
TRAC	ENSG00000277734.8	39.3121	-1.32108	0.394208	0.000804563	0.0112855	Stromal-1	M
DAD1	ENSG00000129562.11	367.052	0.226963	0.0653372	0.0005133	0.00815096	Stromal-1	M
ABHD4	ENSG00000100439.10	11.2327	-0.522493	0.222042	0.0186166	0.0998942	Stromal-1	M
SLC7A7	ENSG00000155465.18	5.0126	-1.00696	0.394533	0.0107018	0.068746	Stromal-1	M
MRPL52	ENSG00000172590.18	138.699	0.474239	0.113545	2.9584e-05	0.00104412	Stromal-1	M
PRMT5	ENSG00000100462.16	22.6321	0.454578	0.174185	0.00906094	0.0613581	Stromal-1	M
EFS	ENSG00000100842.13	24.8296	-0.385865	0.15652	0.0136905	0.0804919	Stromal-1	M
TM9SF1	ENSG00000100926.15	24.6162	0.412138	0.156265	0.0083538	0.0581418	Stromal-1	M
NYNRIN	ENSG00000205978.6	6.09298	-0.901997	0.367781	0.0141852	0.082759	Stromal-1	M
EAPP	ENSG00000129518.9	49.8641	-0.57138	0.167696	0.000656257	0.00967392	Stromal-1	M
SNX6	ENSG00000129515.19	118.83	-0.268098	0.0874492	0.00217121	0.0225595	Stromal-1	M
CFL2	ENSG00000165410.14	90.2382	-0.571441	0.128502	8.70948e-06	0.000435116	Stromal-1	M
FAM177A1	ENSG00000151327.12	105.183	0.242763	0.0895343	0.00670013	0.049936	Stromal-1	M
NFKBIA	ENSG00000100906.10	497.685	0.318741	0.128573	0.0131726	0.078898	Stromal-1	M
MBIP	ENSG00000151332.19	32.5514	-0.409459	0.149834	0.0062807	0.0475222	Stromal-1	M
MIS18BP1	ENSG00000129534.14	29.6605	-0.45913	0.165859	0.00563689	0.0440703	Stromal-1	M
RPS29	ENSG00000213741.10	355.875	0.21347	0.0549858	0.000103481	0.00254425	Stromal-1	M
KLHDC2	ENSG00000165516.11	47.4794	-0.426868	0.13709	0.00184699	0.0201274	Stromal-1	M
CDKL1	ENSG00000100490.9	12.8824	-0.705176	0.247333	0.00435649	0.0369205	Stromal-1	M
ATL1	ENSG00000198513.11	19.5551	-0.548443	0.184466	0.00294777	0.0281427	Stromal-1	M
SAV1	ENSG00000151748.14	43.2361	-0.475809	0.144525	0.000993982	0.0131026	Stromal-1	M
RTRAF	ENSG00000087302.9	229.203	0.183087	0.0613944	0.00286232	0.0276019	Stromal-1	M
GNPNAT1	ENSG00000100522.10	21.3421	0.549499	0.180473	0.00232863	0.0237	Stromal-1	M
BMP4	ENSG00000125378.16	12.5417	-0.891001	0.354114	0.0118646	0.0737143	Stromal-1	M
CNIH1	ENSG00000100528.12	117.745	0.338834	0.0889675	0.000139805	0.00312165	Stromal-1	M
GCH1	ENSG00000131979.19	16.2431	0.755376	0.267534	0.00475057	0.0391976	Stromal-1	M
DACT1	ENSG00000165617.14	9.00566	1.04332	0.371523	0.00498169	0.0405741	Stromal-1	M
DAAM1	ENSG00000100592.15	76.1345	-0.550921	0.157804	0.000480912	0.00781822	Stromal-1	M
HIF1A	ENSG00000100644.17	100.7	1.04713	0.141573	1.39979e-13	3.82878e-10	Stromal-1	M
AL137129.1	ENSG00000258964.1	23.9944	0.85934	0.180023	1.81063e-06	0.000133852	Stromal-1	M
MTHFD1	ENSG00000100714.17	13.1829	0.586487	0.218235	0.00720091	0.0523019	Stromal-1	M
EIF2S1	ENSG00000134001.13	60.1204	0.451433	0.14511	0.00186476	0.0202605	Stromal-1	M
ACTN1	ENSG00000072110.13	164.904	0.497545	0.0858162	6.719e-09	2.29727e-06	Stromal-1	M
SUSD6	ENSG00000100647.8	25.6773	0.760287	0.237357	0.00135938	0.0162831	Stromal-1	M
SRSF5	ENSG00000100650.15	95.5198	-0.229728	0.0928478	0.0133521	0.0793941	Stromal-1	M
DNAL1	ENSG00000119661.15	14.8049	0.591735	0.22018	0.00719873	0.0523019	Stromal-1	M
ELMSAN1	ENSG00000156030.13	24.0644	-0.55764	0.163143	0.000630571	0.00940893	Stromal-1	M
ALDH6A1	ENSG00000119711.12	7.16184	-1.0932	0.288884	0.000154184	0.00332727	Stromal-1	M
ACYP1	ENSG00000119640.9	48.5768	-0.870032	0.22618	0.000119747	0.00281149	Stromal-1	M
JDP2	ENSG00000140044.13	92.2735	-0.353501	0.124512	0.00452406	0.0376695	Stromal-1	M
IRF2BPL	ENSG00000119669.5	32.0224	-0.36104	0.15338	0.018578	0.0997851	Stromal-1	M
GSTZ1	ENSG00000100577.19	19.2951	-0.554467	0.206961	0.00738237	0.0532436	Stromal-1	M
SLIRP	ENSG00000119705.9	165.009	0.463944	0.0907587	3.19027e-07	4.0587e-05	Stromal-1	M
NRXN3	ENSG00000021645.18	38.6902	-0.99503	0.29648	0.000790371	0.011158	Stromal-1	M
DIO2	ENSG00000211448.12	11.1688	1.01608	0.368538	0.00583225	0.0450322	Stromal-1	M
STON2	ENSG00000140022.13	3.46178	-1.66651	0.520969	0.00137971	0.0164438	Stromal-1	M
LINC02296	ENSG00000258859.1	2.55892	-2.55405	0.605528	2.46595e-05	0.000911484	Stromal-1	M
GPR68	ENSG00000119714.11	3.38563	4.05121	0.747373	5.9397e-08	1.26828e-05	Stromal-1	M
FBLN5	ENSG00000140092.14	329.921	-0.338659	0.140031	0.0155863	0.0884948	Stromal-1	M
DDX24	ENSG00000089737.17	91.9965	-0.483401	0.0998353	1.2855e-06	0.00010708	Stromal-1	M
SYNE3	ENSG00000176438.12	12.8829	-0.603921	0.233105	0.00957626	0.063615	Stromal-1	M
C14orf132	ENSG00000227051.6	18.8234	-0.436065	0.185282	0.0185964	0.0998348	Stromal-1	M
BDKRB1	ENSG00000100739.11	94.4383	0.879791	0.345859	0.010966	0.0696335	Stromal-1	M
WARS	ENSG00000140105.18	28.8748	0.369325	0.156997	0.0186509	0.0999804	Stromal-1	M
PPP2R5C	ENSG00000078304.19	50.1799	-0.267539	0.109855	0.0148758	0.0857657	Stromal-1	M
ATP5MPL	ENSG00000156411.9	260.413	0.156877	0.0631195	0.0129409	0.078009	Stromal-1	M
AHNAK2	ENSG00000185567.7	11.7392	-1.45441	0.269324	6.65583e-08	1.32403e-05	Stromal-1	M
SCG5	ENSG00000166922.8	5.80663	2.26142	0.742398	0.00231826	0.0236605	Stromal-1	M
AVEN	ENSG00000169857.8	39.5273	0.400521	0.136942	0.00344748	0.031175	Stromal-1	M
NOP10	ENSG00000182117.5	190.191	0.23839	0.0705754	0.000730663	0.0104363	Stromal-1	M
THBS1	ENSG00000137801.10	80.9339	1.01607	0.193711	1.56026e-07	2.54788e-05	Stromal-1	M
FSIP1	ENSG00000150667.8	9.69241	1.50882	0.344899	1.21617e-05	0.000555732	Stromal-1	M
GPR176	ENSG00000166073.10	6.09894	1.22818	0.472036	0.00927134	0.0621936	Stromal-1	M
CHST14	ENSG00000169105.7	23.6949	-0.561554	0.199571	0.00489588	0.0400547	Stromal-1	M
MGA	ENSG00000174197.16	12.4725	-0.530488	0.220093	0.0159397	0.0895258	Stromal-1	M
ZNF106	ENSG00000103994.17	66.1337	-0.453743	0.142508	0.00145265	0.0169983	Stromal-1	M
SNAP23	ENSG00000092531.10	37.6357	-0.365321	0.1341	0.00644509	0.0483462	Stromal-1	M
CCNDBP1	ENSG00000166946.14	75.6885	-0.567115	0.14217	6.6351e-05	0.0018522	Stromal-1	M
MAP1A	ENSG00000166963.13	13.357	-0.75011	0.248216	0.00251108	0.0250901	Stromal-1	M
MFAP1	ENSG00000140259.7	11.9555	-0.739039	0.23656	0.00178345	0.0195518	Stromal-1	M
EIF3J	ENSG00000104131.13	55.9079	0.64307	0.130184	7.82415e-07	7.71208e-05	Stromal-1	M
TRIM69	ENSG00000185880.13	5.83762	-0.908768	0.36307	0.0123142	0.0754364	Stromal-1	M
C15orf48	ENSG00000166920.12	7.81338	1.47051	0.614747	0.0167544	0.0923419	Stromal-1	M
SECISBP2L	ENSG00000138593.9	32.0052	-0.528901	0.13849	0.000133968	0.00302653	Stromal-1	M
FGF7	ENSG00000140285.10	89.5824	0.513163	0.206582	0.0129894	0.078172	Stromal-1	M
LYSMD2	ENSG00000140280.14	45.0131	-0.40317	0.140249	0.00404444	0.0350081	Stromal-1	M
TMOD2	ENSG00000128872.10	9.55109	-1.18104	0.272296	1.44211e-05	0.000623084	Stromal-1	M
FAM214A	ENSG00000047346.12	8.5381	-0.787705	0.3094	0.0108991	0.0693702	Stromal-1	M
RAB27A	ENSG00000069974.16	17.6149	0.964656	0.265542	0.000280381	0.00528551	Stromal-1	M
CCPG1	ENSG00000260916.7	57.9484	-0.393657	0.120109	0.00104729	0.0135442	Stromal-1	M
TCF12	ENSG00000140262.17	43.5109	-0.321969	0.136533	0.0183653	0.0991294	Stromal-1	M
LINC00926	ENSG00000247982.6	8.71362	-1.01113	0.375629	0.0071059	0.0518305	Stromal-1	M
POLR2M	ENSG00000255529.9	21.9294	-0.47338	0.175531	0.00699993	0.0513313	Stromal-1	M
ALDH1A2	ENSG00000128918.15	45.8019	-0.792229	0.244011	0.00116754	0.014549	Stromal-1	M
RORA	ENSG00000069667.16	70.3497	-0.407421	0.16793	0.0152606	0.0873713	Stromal-1	M
VPS13C	ENSG00000129003.18	23.5194	-0.523027	0.157704	0.000911495	0.012373	Stromal-1	M
TLN2	ENSG00000171914.16	14.4308	-0.65737	0.2117	0.00190157	0.0205381	Stromal-1	M
RAB8B	ENSG00000166128.13	49.9406	-0.40882	0.129778	0.00163182	0.0183104	Stromal-1	M
APH1B	ENSG00000138613.14	26.1387	-0.517235	0.150176	0.000572771	0.00883014	Stromal-1	M
CA12	ENSG00000074410.14	3.52947	2.07689	0.641057	0.00119618	0.0148216	Stromal-1	M
DAPK2	ENSG00000035664.11	4.00644	1.02053	0.406134	0.0119781	0.0741668	Stromal-1	M
PPIB	ENSG00000166794.4	492.791	0.16977	0.0391036	1.41479e-05	0.000614923	Stromal-1	M
HACD3	ENSG00000074696.13	71.5857	-0.353955	0.108369	0.00109005	0.0139001	Stromal-1	M
RPL4	ENSG00000174444.15	380.808	0.162447	0.0528809	0.00212673	0.0223521	Stromal-1	M
PIAS1	ENSG00000033800.13	24.0193	-0.440131	0.170494	0.00983704	0.0647576	Stromal-1	M
CLN6	ENSG00000128973.13	10.5651	0.726505	0.2966	0.0143079	0.0832229	Stromal-1	M
ANP32A	ENSG00000140350.15	48.6147	0.275018	0.114562	0.0163686	0.0908156	Stromal-1	M
MYO9A	ENSG00000066933.16	17.7166	-0.600277	0.179348	0.000816929	0.0114443	Stromal-1	M
PKM	ENSG00000067225.18	313.744	0.309832	0.0811464	0.000134439	0.00302653	Stromal-1	M
HEXA	ENSG00000213614.9	174.299	-0.410857	0.11778	0.000486041	0.0078825	Stromal-1	M
BBS4	ENSG00000140463.14	11.5783	-0.529547	0.219166	0.0156838	0.0888639	Stromal-1	M
NPTN	ENSG00000156642.16	131.88	0.180644	0.0721198	0.0122531	0.0751885	Stromal-1	M
COX5A	ENSG00000178741.12	184.253	0.323506	0.0786998	3.94581e-05	0.00130426	Stromal-1	M
SNX33	ENSG00000173548.8	16.7502	-0.568457	0.186574	0.00231284	0.0236272	Stromal-1	M
CSPG4	ENSG00000173546.7	4.72156	1.07968	0.403708	0.0074863	0.0536396	Stromal-1	M
HMG20A	ENSG00000140382.15	11.6799	-0.515605	0.214221	0.0160892	0.0897803	Stromal-1	M
TBC1D2B	ENSG00000167202.11	19.6469	-0.555097	0.184343	0.00260202	0.0257402	Stromal-1	M
IDH3A	ENSG00000166411.14	35.7875	0.390667	0.139928	0.00523986	0.0418768	Stromal-1	M
HYKK	ENSG00000188266.14	8.77711	-0.705837	0.276275	0.0106239	0.0684545	Stromal-1	M
ST20	ENSG00000180953.11	10.3992	0.596289	0.238869	0.0125497	0.0764099	Stromal-1	M
FAH	ENSG00000103876.12	44.1845	0.636107	0.252188	0.0116574	0.0727474	Stromal-1	M
STARD5	ENSG00000172345.14	22.3283	-1.53997	0.280055	3.82405e-08	8.9019e-06	Stromal-1	M
RPS17	ENSG00000182774.13	17.9132	0.819373	0.22921	0.000350527	0.00624645	Stromal-1	M
SEC11A	ENSG00000140612.14	275.882	0.147867	0.05192	0.00439994	0.0371162	Stromal-1	M
IDH2	ENSG00000182054.9	22.2851	0.941675	0.242148	0.000100723	0.00248217	Stromal-1	M
CIB1	ENSG00000185043.11	185.488	0.185231	0.0781104	0.0177207	0.0966994	Stromal-1	M
IQGAP1	ENSG00000140575.13	90.276	-0.240375	0.0902518	0.00773586	0.0549955	Stromal-1	M
FURIN	ENSG00000140564.12	26.7736	0.730243	0.172894	2.40371e-05	0.000900651	Stromal-1	M
NR2F2-AS1	ENSG00000247809.8	7.67146	-0.933875	0.367955	0.0111483	0.0703916	Stromal-1	M
NR2F2	ENSG00000185551.15	112.255	-0.45475	0.132149	0.000579162	0.00887481	Stromal-1	M
AC087477.2	ENSG00000259275.4	20.4852	-0.879555	0.297332	0.00309486	0.0290901	Stromal-1	M
ALDH1A3	ENSG00000184254.17	70.0481	0.447999	0.180459	0.0130443	0.0783961	Stromal-1	M
CHSY1	ENSG00000131873.7	45.3279	0.433714	0.148942	0.00359164	0.0321047	Stromal-1	M
SELENOS	ENSG00000131871.15	214.587	0.233197	0.0571862	4.54525e-05	0.00142472	Stromal-1	M
SNRPA1	ENSG00000131876.17	60.1001	0.640293	0.159374	5.88031e-05	0.00171564	Stromal-1	M
POLR3K	ENSG00000161980.5	24.8347	0.515162	0.206563	0.0126324	0.0766559	Stromal-1	M
GNPTG	ENSG00000090581.10	78.2532	-0.576912	0.134372	1.7596e-05	0.000702868	Stromal-1	M
UNKL	ENSG00000059145.18	6.21699	-0.793816	0.319952	0.0130998	0.0786533	Stromal-1	M
SPSB3	ENSG00000162032.16	53.2613	-0.352959	0.111817	0.00159637	0.018079	Stromal-1	M
NPW	ENSG00000183971.8	6.40913	1.40746	0.545763	0.00991222	0.0650568	Stromal-1	M
RNPS1	ENSG00000205937.12	88.3976	0.27676	0.0934929	0.00307413	0.0289699	Stromal-1	M
TNFRSF12A	ENSG00000006327.13	168.575	1.25407	0.187742	2.39296e-11	3.34309e-08	Stromal-1	M
IL32	ENSG00000008517.16	62.6769	2.23212	0.611598	0.000262598	0.00502288	Stromal-1	M
TRAP1	ENSG00000126602.11	25.5499	0.498957	0.162721	0.00216707	0.0225595	Stromal-1	M
DNAJA3	ENSG00000103423.14	11.1049	0.693249	0.218397	0.00150215	0.0173599	Stromal-1	M
PPL	ENSG00000118898.16	3.87439	-1.75653	0.515598	0.000657324	0.00967392	Stromal-1	M
RMI2	ENSG00000175643.10	3.78569	-1.2655	0.415514	0.00232195	0.0236758	Stromal-1	M
RSL1D1	ENSG00000171490.13	97.4516	0.414903	0.0859962	1.40237e-06	0.000111995	Stromal-1	M
GSPT1	ENSG00000103342.13	74.0823	0.478301	0.13354	0.000341354	0.00615281	Stromal-1	M
SNX29	ENSG00000048471.14	23.7518	-0.44024	0.16726	0.00848673	0.0587679	Stromal-1	M
ERCC4	ENSG00000175595.14	12.7338	-0.641862	0.224803	0.00430075	0.0365929	Stromal-1	M
NTAN1	ENSG00000157045.9	30.6993	-0.445964	0.185899	0.0164417	0.091129	Stromal-1	M
MARF1	ENSG00000166783.22	18.3433	-0.501402	0.174848	0.00413543	0.0355147	Stromal-1	M
ABCC1	ENSG00000103222.19	11.3699	0.84119	0.264717	0.00148453	0.0172058	Stromal-1	M
RPS15A	ENSG00000134419.15	669.104	0.112317	0.043326	0.00953195	0.0634679	Stromal-1	M
VPS35L	ENSG00000103544.14	27.9279	-0.434291	0.179361	0.0154642	0.0881676	Stromal-1	M
GPRC5B	ENSG00000167191.12	11.8475	-1.09117	0.333611	0.0010725	0.0137516	Stromal-1	M
ACSM3	ENSG00000005187.12	4.78721	-1.14967	0.432641	0.00787611	0.0556311	Stromal-1	M
TMEM159	ENSG00000011638.10	71.1589	-0.436844	0.159389	0.0061301	0.0467057	Stromal-1	M
NDUFAB1	ENSG00000004779.10	187.681	0.322443	0.0732726	1.07955e-05	0.00051578	Stromal-1	M
IL4R	ENSG00000077238.14	22.5979	0.66866	0.19189	0.000492885	0.00796602	Stromal-1	M
EIF3C	ENSG00000184110.14	24.9258	0.502925	0.200618	0.0121802	0.0749091	Stromal-1	M
ALDOA	ENSG00000149925.20	18.2131	0.520923	0.186098	0.0051231	0.0412753	Stromal-1	M
YPEL3	ENSG00000090238.11	59.539	-0.631284	0.177007	0.000361884	0.00634515	Stromal-1	M
2021-09-01	ENSG00000180096.12	38.6415	-0.644122	0.221653	0.00366089	0.0324659	Stromal-1	M
DCTPP1	ENSG00000179958.8	38.5244	0.428864	0.173007	0.0131796	0.078898	Stromal-1	M
ZNF688	ENSG00000229809.8	26.7493	-0.51121	0.163274	0.00174209	0.0192139	Stromal-1	M
FUS	ENSG00000089280.18	93.4793	0.409108	0.0912735	7.38708e-06	0.000384867	Stromal-1	M
PYCARD	ENSG00000103490.14	31.2018	-0.425291	0.16048	0.00804625	0.0565408	Stromal-1	M
ZNF267	ENSG00000185947.15	27.5075	0.685064	0.276406	0.0131947	0.0789298	Stromal-1	M
PHKB	ENSG00000102893.16	21.6365	-0.511676	0.173045	0.00310759	0.0291097	Stromal-1	M
CHD9	ENSG00000177200.17	74.2177	-0.462883	0.106623	1.41633e-05	0.000614923	Stromal-1	M
BBS2	ENSG00000125124.12	16.9345	-0.648938	0.201155	0.00125504	0.0153767	Stromal-1	M
RSPRY1	ENSG00000159579.14	38.8485	-0.338728	0.132834	0.0107723	0.068938	Stromal-1	M
CCDC102A	ENSG00000135736.6	22.2732	-0.427018	0.18086	0.0182239	0.0985602	Stromal-1	M
KIFC3	ENSG00000140859.16	30.9661	1.08239	0.171511	2.77394e-10	1.89714e-07	Stromal-1	M
USB1	ENSG00000103005.11	25.6169	0.468898	0.162863	0.00398817	0.0346146	Stromal-1	M
TK2	ENSG00000166548.15	14.1912	-0.459491	0.193936	0.0178226	0.0970665	Stromal-1	M
CIAO2B	ENSG00000166595.12	210.31	0.301128	0.0664711	5.89268e-06	0.000327795	Stromal-1	M
E2F4	ENSG00000205250.9	36.6775	0.366021	0.131754	0.00546853	0.0431371	Stromal-1	M
AC027682.6	ENSG00000276075.1	7.96622	-0.860881	0.311237	0.00567488	0.044286	Stromal-1	M
NUTF2	ENSG00000102898.12	107.91	0.268471	0.0851335	0.00161311	0.0182324	Stromal-1	M
NIP7	ENSG00000132603.15	17.756	0.610632	0.200513	0.00232409	0.0236758	Stromal-1	M
COG4	ENSG00000103051.19	14.8362	-0.570218	0.206242	0.00569579	0.0444062	Stromal-1	M
ZFHX3	ENSG00000140836.17	13.9532	-0.675481	0.21912	0.00205136	0.0218965	Stromal-1	M
PSMD7	ENSG00000103035.11	48.0459	0.340688	0.125949	0.00683104	0.0506015	Stromal-1	M
GLG1	ENSG00000090863.11	125.201	-0.433567	0.10807	6.02287e-05	0.00174791	Stromal-1	M
KARS	ENSG00000065427.14	50.1408	0.41916	0.132956	0.00161816	0.0182706	Stromal-1	M
CMC2	ENSG00000103121.8	71.8759	0.476869	0.115894	3.87676e-05	0.00128532	Stromal-1	M
CENPN	ENSG00000166451.13	4.22494	1.44946	0.48004	0.00253224	0.0252095	Stromal-1	M
HSBP1	ENSG00000230989.6	246.382	0.268177	0.0685975	9.25134e-05	0.00233762	Stromal-1	M
COTL1	ENSG00000103187.8	97.0754	0.60969	0.205796	0.00305062	0.0289228	Stromal-1	M
ZDHHC7	ENSG00000153786.12	29.554	-0.460467	0.147733	0.00182773	0.0199573	Stromal-1	M
EMC8	ENSG00000131148.9	47.8432	0.281211	0.1147	0.0142184	0.0828349	Stromal-1	M
SLC7A5	ENSG00000103257.9	11.5649	1.78003	0.551566	0.00124996	0.0153661	Stromal-1	M
PIEZO1	ENSG00000103335.22	24.9287	0.551394	0.168767	0.00108619	0.0138832	Stromal-1	M
RPL13	ENSG00000167526.13	758.108	0.117189	0.0422047	0.0054917	0.0432576	Stromal-1	M
RFLNB	ENSG00000183688.4	11.1723	1.60465	0.434037	0.000218119	0.00435707	Stromal-1	M
AC087392.1	ENSG00000262003.1	8.3617	-0.973622	0.378449	0.0100919	0.0659199	Stromal-1	M
YWHAE	ENSG00000108953.17	273.757	0.158214	0.0562667	0.00492557	0.0402148	Stromal-1	M
MYO1C	ENSG00000197879.17	98.9093	-0.20916	0.0885748	0.0182066	0.0985602	Stromal-1	M
SLC43A2	ENSG00000167703.14	6.46007	1.03157	0.371413	0.00547938	0.0431916	Stromal-1	M
CLUH	ENSG00000132361.17	8.54077	0.705784	0.298316	0.0179865	0.0977111	Stromal-1	M
ASPA	ENSG00000108381.11	7.01375	-0.909626	0.34114	0.00766607	0.054677	Stromal-1	M
MYBBP1A	ENSG00000132382.14	13.5619	1.07403	0.282624	0.000144583	0.00317971	Stromal-1	M
RNF167	ENSG00000108523.15	55.0096	-0.265978	0.107301	0.0131821	0.078898	Stromal-1	M
CAMTA2	ENSG00000108509.21	19.6011	0.469538	0.198238	0.0178576	0.097204	Stromal-1	M
NUP88	ENSG00000108559.12	12.7162	0.6172	0.224869	0.00605647	0.0463383	Stromal-1	M
C1QBP	ENSG00000108561.8	154.573	0.53407	0.10347	2.44863e-07	3.22776e-05	Stromal-1	M
EIF5A	ENSG00000132507.18	85.8752	0.729148	0.226797	0.00130451	0.0157709	Stromal-1	M
ZBTB4	ENSG00000174282.12	24.8596	-0.552455	0.158379	0.000486307	0.0078825	Stromal-1	M
TNFSF12	ENSG00000239697.11	85.9256	-0.622878	0.147668	2.46364e-05	0.000911484	Stromal-1	M
SENP3-EIF4A1	ENSG00000277957.1	73.4612	0.556952	0.147562	0.000160418	0.00342132	Stromal-1	M
EIF4A1	ENSG00000161960.15	182.711	0.482681	0.0758311	1.95029e-10	1.6414e-07	Stromal-1	M
MPDU1	ENSG00000129255.16	37.5112	0.404781	0.136583	0.00304046	0.0288514	Stromal-1	M
AC129492.1	ENSG00000179094.16	42.0087	0.414516	0.166049	0.0125481	0.0764099	Stromal-1	M
RPL26	ENSG00000161970.15	573.782	0.125357	0.0439084	0.00430401	0.0365929	Stromal-1	M
SHISA6	ENSG00000188803.14	15.0511	-1.41231	0.459923	0.00213515	0.0223986	Stromal-1	M
ADORA2B	ENSG00000170425.3	3.72758	1.33257	0.550114	0.0154203	0.088009	Stromal-1	M
NCOR1	ENSG00000141027.21	54.3523	-0.326273	0.110868	0.00325147	0.030199	Stromal-1	M
MPRIP	ENSG00000133030.21	50.3286	0.326958	0.118287	0.00570801	0.0444177	Stromal-1	M
ALKBH5	ENSG00000091542.9	61.6798	0.386692	0.153034	0.0115093	0.072123	Stromal-1	M
LYRM9	ENSG00000232859.9	16.2028	-0.705471	0.258859	0.00642414	0.0482737	Stromal-1	M
POLDIP2	ENSG00000004142.12	13.3197	0.755478	0.225163	0.000792936	0.0111625	Stromal-1	M
SDF2	ENSG00000132581.9	83.9498	-0.214538	0.0869004	0.0135573	0.0800488	Stromal-1	M
RPL23A	ENSG00000198242.14	470.474	0.190166	0.0439491	1.51177e-05	0.000631309	Stromal-1	M
TLCD1	ENSG00000160606.11	5.25293	1.16881	0.340199	0.000591072	0.00896937	Stromal-1	M
SSH2	ENSG00000141298.19	11.9903	-0.530606	0.220413	0.0160699	0.0897803	Stromal-1	M
SLFN5	ENSG00000166750.10	6.97373	-0.810087	0.316264	0.0104242	0.0674063	Stromal-1	M
MMP28	ENSG00000271447.6	14.9334	-1.05583	0.40335	0.00885346	0.0605123	Stromal-1	M
PSMB3	ENSG00000277791.5	212.238	0.376295	0.0790251	1.9195e-06	0.000139081	Stromal-1	M
RPL23	ENSG00000125691.13	363.656	0.132948	0.0452977	0.00333564	0.0304637	Stromal-1	M
RPL19	ENSG00000108298.11	646.237	0.107499	0.0421669	0.0107915	0.0689399	Stromal-1	M
IGFBP4	ENSG00000141753.7	643.908	0.129301	0.0375519	0.000574752	0.00883196	Stromal-1	M
SMARCE1	ENSG00000073584.20	37.2114	-0.3936	0.138607	0.00451594	0.0376592	Stromal-1	M
KRT223P	ENSG00000229028.2	15.9601	-2.16989	0.494483	1.14294e-05	0.00052987	Stromal-1	M
KRT19	ENSG00000171345.13	63.7774	-0.684647	0.271924	0.0118096	0.073513	Stromal-1	M
P3H4	ENSG00000141696.13	43.3328	0.56928	0.143949	7.66168e-05	0.00206988	Stromal-1	M
FKBP10	ENSG00000141756.18	181.877	0.211838	0.0879003	0.0159534	0.0895569	Stromal-1	M
DHX58	ENSG00000108771.13	3.71056	-1.06796	0.407868	0.00883429	0.0604478	Stromal-1	M
GHDC	ENSG00000167925.16	16.9947	-0.68372	0.189646	0.000311864	0.00574429	Stromal-1	M
STAT3	ENSG00000168610.14	96.1816	0.345062	0.0922086	0.000182423	0.00378009	Stromal-1	M
NAGLU	ENSG00000108784.10	77.8143	-0.415312	0.169055	0.0140229	0.0820449	Stromal-1	M
HSD17B1	ENSG00000108786.10	12.3815	0.962467	0.302506	0.00146441	0.0170811	Stromal-1	M
TUBG1	ENSG00000131462.8	23.8996	0.436535	0.173397	0.0118178	0.073513	Stromal-1	M
PSME3	ENSG00000131467.10	30.5359	0.47308	0.145466	0.00114524	0.0143806	Stromal-1	M
RPL27	ENSG00000131469.14	535.794	0.181091	0.0450185	5.75631e-05	0.00168395	Stromal-1	M
VAT1	ENSG00000108828.16	100.654	-0.547284	0.14142	0.000108865	0.0026362	Stromal-1	M
NBR1	ENSG00000188554.14	24.0673	-0.477061	0.160826	0.00301397	0.0286497	Stromal-1	M
ARL4D	ENSG00000175906.5	38.2178	-0.616891	0.193962	0.00147031	0.0171135	Stromal-1	M
GRN	ENSG00000030582.18	220.33	-0.304428	0.112698	0.00690737	0.050857	Stromal-1	M
ACBD4	ENSG00000181513.14	5.96742	-1.09613	0.338423	0.00119971	0.0148484	Stromal-1	M
HEXIM2	ENSG00000168517.10	4.74766	-1.01838	0.340841	0.00280951	0.0273234	Stromal-1	M
GOSR2	ENSG00000108433.16	36.2751	0.516237	0.138454	0.000192562	0.00395985	Stromal-1	M
MRPL10	ENSG00000159111.13	29.2342	-0.355334	0.147946	0.0163155	0.0906132	Stromal-1	M
SP2-AS1	ENSG00000234494.7	3.19462	1.0452	0.43622	0.0165738	0.091629	Stromal-1	M
PNPO	ENSG00000108439.10	6.60444	0.745304	0.313104	0.017295	0.0946681	Stromal-1	M
HOXB-AS1	ENSG00000230148.8	9.3628	-0.839102	0.263721	0.00146375	0.0170811	Stromal-1	M
HOXB3	ENSG00000120093.11	3.27547	-1.33906	0.448414	0.00282454	0.0273413	Stromal-1	M
ATP5MC1	ENSG00000159199.14	223.152	0.409992	0.0772806	1.12523e-07	1.98567e-05	Stromal-1	M
SNF8	ENSG00000159210.9	117.079	0.294417	0.0846777	0.000507221	0.00811331	Stromal-1	M
NGFR	ENSG00000064300.9	6.05186	2.61627	0.661652	7.68092e-05	0.00206988	Stromal-1	M
SPOP	ENSG00000121067.19	34.414	-0.354065	0.133139	0.00782907	0.055442	Stromal-1	M
SLC35B1	ENSG00000121073.14	41.6735	0.480857	0.187199	0.0102083	0.0663235	Stromal-1	M
LRRC59	ENSG00000108829.10	46.1976	0.988579	0.17494	1.59553e-08	4.50392e-06	Stromal-1	M
NME1	ENSG00000239672.7	163.255	1.03722	0.155753	2.75e-11	3.34309e-08	Stromal-1	M
SCPEP1	ENSG00000121064.12	143.459	-0.341553	0.121962	0.00510257	0.0411705	Stromal-1	M
AC007114.1	ENSG00000263004.2	2.8544	-1.56492	0.454872	0.000580935	0.00888953	Stromal-1	M
PTRH2	ENSG00000141378.14	40.9262	0.496489	0.130017	0.000134186	0.00302653	Stromal-1	M
VMP1	ENSG00000062716.13	89.1637	0.451021	0.138774	0.00115387	0.0144445	Stromal-1	M
APPBP2	ENSG00000062725.10	8.18833	-0.847018	0.276225	0.00216651	0.0225595	Stromal-1	M
BCAS3	ENSG00000141376.22	6.97156	-0.95047	0.294583	0.00125316	0.0153767	Stromal-1	M
TBX2-AS1	ENSG00000267280.5	6.90577	-0.90704	0.306918	0.00312352	0.0292339	Stromal-1	M
ACE	ENSG00000159640.16	40.71	-0.73834	0.268344	0.00593284	0.0455837	Stromal-1	M
ERN1	ENSG00000178607.16	102.497	0.562466	0.221613	0.011147	0.0703916	Stromal-1	M
DDX5	ENSG00000108654.14	312.408	-0.134924	0.0520635	0.00955524	0.0635525	Stromal-1	M
FAM20A	ENSG00000108950.12	18.2266	0.609104	0.248827	0.0143692	0.0834466	Stromal-1	M
ABCA8	ENSG00000141338.14	35.9978	-1.40455	0.225675	4.85367e-10	2.95022e-07	Stromal-1	M
ABCA9	ENSG00000154258.17	13.2557	-0.973917	0.254966	0.000133563	0.00302653	Stromal-1	M
ABCA6	ENSG00000154262.13	16.7296	-0.857613	0.237064	0.000297307	0.00553203	Stromal-1	M
ABCA10	ENSG00000154263.17	3.49505	-1.21014	0.458089	0.00824882	0.0575943	Stromal-1	M
RPL38	ENSG00000172809.13	432.777	0.195844	0.0554908	0.000416644	0.00703472	Stromal-1	M
ATP5PD	ENSG00000167863.12	272.102	0.165456	0.0687132	0.0160438	0.0897624	Stromal-1	M
JPT1	ENSG00000189159.16	85.9959	0.755918	0.157899	1.68999e-06	0.000128824	Stromal-1	M
SPHK1	ENSG00000176170.13	62.5142	1.27631	0.20762	7.87859e-10	4.30998e-07	Stromal-1	M
SNHG16	ENSG00000163597.15	118.612	0.292649	0.108714	0.00710437	0.0518305	Stromal-1	M
MXRA7	ENSG00000182534.13	142.581	-0.548638	0.213418	0.0101488	0.0660939	Stromal-1	M
SRSF2	ENSG00000161547.16	137.28	0.31283	0.0810718	0.000114005	0.00271159	Stromal-1	M
NDUFAF8	ENSG00000224877.4	128.427	0.362046	0.07269	6.33602e-07	6.64913e-05	Stromal-1	M
ACTG1	ENSG00000184009.12	680.929	0.16222	0.0417143	0.00010073	0.00248217	Stromal-1	M
HGS	ENSG00000185359.13	29.829	0.342177	0.142967	0.0166931	0.0921487	Stromal-1	M
MRPL12	ENSG00000262814.8	73.2399	0.689193	0.13166	1.65319e-07	2.59196e-05	Stromal-1	M
P4HB	ENSG00000185624.15	302.268	0.243096	0.0566753	1.79255e-05	0.000708025	Stromal-1	M
ALYREF	ENSG00000183684.7	53.7054	0.578761	0.144637	6.29479e-05	0.00179821	Stromal-1	M
SLC16A3	ENSG00000141526.16	23.2469	2.16035	0.512708	2.51337e-05	0.000913579	Stromal-1	M
HEXD	ENSG00000169660.16	32.0123	-0.709526	0.259261	0.00620534	0.0470496	Stromal-1	M
CYBC1	ENSG00000178927.18	39.843	0.356314	0.125546	0.00453789	0.03767	Stromal-1	M
FN3KRP	ENSG00000141560.15	17.5803	-0.522293	0.197745	0.00826025	0.0576373	Stromal-1	M
NDC80	ENSG00000080986.13	13.7602	-1.53543	0.344486	8.30506e-06	0.000416998	Stromal-1	M
SMCHD1	ENSG00000101596.15	22.825	-0.554776	0.165321	0.000791518	0.0111598	Stromal-1	M
EMILIN2	ENSG00000132205.11	62.5029	-0.892033	0.236266	0.000159661	0.00341181	Stromal-1	M
TGIF1	ENSG00000177426.20	103.143	0.334216	0.120043	0.00536706	0.0426283	Stromal-1	M
DLGAP1	ENSG00000170579.17	6.37677	-2.40879	0.515794	3.01115e-06	0.000193794	Stromal-1	M
PTPRM	ENSG00000173482.16	37.8655	-0.511751	0.156229	0.0010542	0.0136014	Stromal-1	M
CHMP1B-AS1	ENSG00000267165.1	49.1231	0.692876	0.162656	2.04637e-05	0.000782842	Stromal-1	M
TUBB6	ENSG00000176014.12	122.758	0.406547	0.0971749	2.86842e-05	0.00101565	Stromal-1	M
PTPN2	ENSG00000175354.20	32.6559	0.371919	0.145729	0.0107068	0.068746	Stromal-1	M
SEH1L	ENSG00000085415.16	17.7545	0.721895	0.189684	0.00014136	0.00313245	Stromal-1	M
FAM210A	ENSG00000177150.13	20.2992	0.508092	0.215219	0.0182348	0.0985704	Stromal-1	M
GREB1L	ENSG00000141449.14	26.381	-1.30478	0.285113	4.7317e-06	0.000279835	Stromal-1	M
SNRPD1	ENSG00000167088.11	132.531	0.597738	0.113625	1.43582e-07	2.45078e-05	Stromal-1	M
OSBPL1A	ENSG00000141447.18	30.8569	-0.501793	0.172217	0.00357141	0.0320529	Stromal-1	M
CDH2	ENSG00000170558.9	10.7545	1.94787	0.461432	2.42828e-05	0.000903668	Stromal-1	M
DTNA	ENSG00000134769.21	10.8444	-1.16833	0.397565	0.0032958	0.0303815	Stromal-1	M
INO80C	ENSG00000153391.15	10.314	0.775778	0.239021	0.00117183	0.0145859	Stromal-1	M
SETBP1	ENSG00000152217.19	20.5984	-0.592072	0.224877	0.00846664	0.0586659	Stromal-1	M
AC012254.2	ENSG00000267228.7	86.0914	0.441311	0.119188	0.000213362	0.00428329	Stromal-1	M
RPL17	ENSG00000265681.7	453.632	0.2211	0.05203	2.14273e-05	0.000814013	Stromal-1	M
TCF4	ENSG00000196628.17	60.8989	-0.615252	0.142693	1.61998e-05	0.000658891	Stromal-1	M
LMAN1	ENSG00000074695.6	173.359	0.369114	0.0920308	6.05202e-05	0.00175172	Stromal-1	M
SERPINB2	ENSG00000197632.9	6.11741	1.09364	0.438106	0.0125499	0.0764099	Stromal-1	M
CYB5A	ENSG00000166347.19	171.713	-0.355851	0.129449	0.00597834	0.0458689	Stromal-1	M
ZNF516	ENSG00000101493.11	22.2558	-0.697695	0.191976	0.000278751	0.00526738	Stromal-1	M
MBP	ENSG00000197971.15	32.2504	-0.931168	0.194645	1.71907e-06	0.000128824	Stromal-1	M
PQLC1	ENSG00000122490.19	41.0708	0.315103	0.130666	0.0158863	0.0893636	Stromal-1	M
TXNL4A	ENSG00000141759.15	149.292	0.295603	0.103913	0.00444531	0.0373144	Stromal-1	M
POLRMT	ENSG00000099821.14	12.4844	0.569192	0.219397	0.00947718	0.0632641	Stromal-1	M
AC004156.1	ENSG00000070423.18	43.1322	0.572724	0.149839	0.000132227	0.00302025	Stromal-1	M
FSTL3	ENSG00000070404.10	115.073	0.441317	0.0870735	4.01327e-07	4.77274e-05	Stromal-1	M
PALM	ENSG00000099864.18	69.3776	-0.403646	0.159383	0.0113234	0.0713475	Stromal-1	M
PTBP1	ENSG00000011304.20	68.8567	0.401445	0.12193	0.000993322	0.0131026	Stromal-1	M
R3HDM4	ENSG00000198858.10	30.7129	0.693869	0.13915	6.14898e-07	6.63462e-05	Stromal-1	M
WDR18	ENSG00000065268.10	31.9046	0.551366	0.172333	0.00137703	0.0164297	Stromal-1	M
TMEM259	ENSG00000182087.14	60.8862	0.309126	0.103008	0.00269104	0.0263823	Stromal-1	M
CNN2	ENSG00000064666.15	31.3972	0.58885	0.143569	4.1047e-05	0.0013301	Stromal-1	M
SBNO2	ENSG00000064932.16	25.3731	0.954563	0.195617	1.0622e-06	9.4323e-05	Stromal-1	M
DAZAP1	ENSG00000071626.16	36.0918	0.579509	0.173205	0.000820456	0.011479	Stromal-1	M
ADAMTSL5	ENSG00000185761.11	35.6064	-0.816491	0.316324	0.00984625	0.0647792	Stromal-1	M
MBD3	ENSG00000071655.18	38.5096	0.373066	0.131063	0.00442085	0.0371858	Stromal-1	M
UQCR11	ENSG00000127540.12	372.532	0.14785	0.0585241	0.0115266	0.0721636	Stromal-1	M
KLF16	ENSG00000129911.9	17.4175	0.663186	0.228149	0.00365137	0.0324659	Stromal-1	M
MOB3A	ENSG00000172081.14	17.1162	-0.56323	0.182343	0.00200928	0.0215525	Stromal-1	M
LSM7	ENSG00000130332.15	203.42	0.418701	0.0852316	8.9917e-07	8.62966e-05	Stromal-1	M
LMNB2	ENSG00000176619.13	16.2346	0.666201	0.195092	0.000638277	0.00947543	Stromal-1	M
AC006538.1	ENSG00000172009.15	13.1868	0.943159	0.239439	8.18069e-05	0.00215675	Stromal-1	M
NCLN	ENSG00000125912.11	38.76	0.619984	0.178195	0.000502834	0.00805491	Stromal-1	M
DOHH	ENSG00000129932.8	18.4334	0.471486	0.177322	0.00783888	0.0554756	Stromal-1	M
MFSD12	ENSG00000161091.13	13.824	0.851703	0.246031	0.000536638	0.00839965	Stromal-1	M
SH3GL1	ENSG00000141985.9	53.852	0.496386	0.13046	0.000141868	0.00313245	Stromal-1	M
MYDGF	ENSG00000074842.7	307.781	0.252741	0.07206	0.000452552	0.00749072	Stromal-1	M
RPL36	ENSG00000130255.13	663.415	0.141679	0.0489474	0.00379747	0.0334257	Stromal-1	M
RFX2	ENSG00000087903.13	10.8852	0.717205	0.238399	0.00262608	0.0258631	Stromal-1	M
ZNF358	ENSG00000198816.7	76.3822	-0.275579	0.106857	0.00990965	0.0650568	Stromal-1	M
CERS4	ENSG00000090661.12	19.4277	-0.53493	0.213288	0.012141	0.0747697	Stromal-1	M
CD320	ENSG00000167775.11	66.2384	0.4837	0.195576	0.0133904	0.0795517	Stromal-1	M
ANGPTL4	ENSG00000167772.12	54.0486	2.47219	0.401999	7.76085e-10	4.30998e-07	Stromal-1	M
RAB11B-AS1	ENSG00000269386.5	16.6942	-0.681383	0.22073	0.00202218	0.0216484	Stromal-1	M
2021-03-02	ENSG00000099785.10	56.1545	-0.363461	0.143221	0.0111561	0.0703916	Stromal-1	M
ZNF846	ENSG00000196605.7	13.4454	-0.632398	0.203327	0.00186926	0.0202892	Stromal-1	M
UBL5	ENSG00000198258.10	390.368	0.14831	0.0495945	0.00278566	0.0271639	Stromal-1	M
PPAN	ENSG00000130810.20	19.4485	0.674109	0.241657	0.00527843	0.0421543	Stromal-1	M
MRPL4	ENSG00000105364.13	67.8855	0.362333	0.109661	0.000952737	0.0127121	Stromal-1	M
ICAM1	ENSG00000090339.9	50.5894	1.26859	0.293334	1.52727e-05	0.000633609	Stromal-1	M
CDC37	ENSG00000105401.9	123.975	0.459905	0.101897	6.37854e-06	0.000345483	Stromal-1	M
PDE4A	ENSG00000065989.16	24.2198	-0.412076	0.16119	0.0105741	0.0682142	Stromal-1	M
SLC44A2	ENSG00000129353.15	31.1611	-0.554756	0.206759	0.00729411	0.052781	Stromal-1	M
ILF3	ENSG00000129351.17	56.3013	0.480232	0.126198	0.00014159	0.00313245	Stromal-1	M
YIPF2	ENSG00000130733.10	38.3132	-0.324498	0.127176	0.0107241	0.0687763	Stromal-1	M
LDLR	ENSG00000130164.13	21.9169	1.0491	0.271351	0.000110534	0.00266378	Stromal-1	M
KANK2	ENSG00000197256.10	54.6321	-0.421046	0.152373	0.00572291	0.0444416	Stromal-1	M
TMEM205	ENSG00000105518.14	109.12	0.234439	0.0816624	0.00409387	0.0352131	Stromal-1	M
PLPPR2	ENSG00000105520.10	34.472	0.441964	0.149223	0.00305889	0.0289616	Stromal-1	M
CNN1	ENSG00000130176.8	48.2213	0.952495	0.242496	8.56999e-05	0.0022219	Stromal-1	M
FARSA	ENSG00000179115.11	26.6216	0.693875	0.171847	5.39651e-05	0.00161474	Stromal-1	M
CALR	ENSG00000179218.13	296.927	0.348265	0.0602672	7.52899e-09	2.4962e-06	Stromal-1	M
NFIX	ENSG00000008441.16	98.1729	-0.32293	0.134715	0.0165239	0.091492	Stromal-1	M
NACC1	ENSG00000160877.6	14.7279	0.622032	0.241865	0.0101165	0.0659553	Stromal-1	M
C19orf53	ENSG00000104979.9	287.212	0.250153	0.0736952	0.000687729	0.0100059	Stromal-1	M
DDX39A	ENSG00000123136.14	36.0933	0.498079	0.167361	0.00291966	0.0279965	Stromal-1	M
TPM4	ENSG00000167460.17	311.892	0.178812	0.0559544	0.00139505	0.0165544	Stromal-1	M
COLGALT1	ENSG00000130309.11	59.8966	0.410084	0.127491	0.00129737	0.0157019	Stromal-1	M
CCDC124	ENSG00000007080.11	109.674	0.379897	0.096488	8.24206e-05	0.0021625	Stromal-1	M
SSBP4	ENSG00000130511.16	69.5637	0.492022	0.144211	0.000645283	0.0095535	Stromal-1	M
UBA52	ENSG00000221983.7	518.764	0.150745	0.0532975	0.00467863	0.0387501	Stromal-1	M
CRLF1	ENSG00000006016.11	63.7654	1.22313	0.474096	0.00988203	0.0649755	Stromal-1	M
COMP	ENSG00000105664.11	45.1845	2.88914	0.616298	2.76037e-06	0.000180845	Stromal-1	M
COPE	ENSG00000105669.14	219.01	0.233804	0.067335	0.000516105	0.00817179	Stromal-1	M
DDX49	ENSG00000105671.12	28.4779	0.624353	0.18114	0.000567258	0.00877846	Stromal-1	M
HOMER3	ENSG00000051128.19	66.0772	0.340445	0.127204	0.00744226	0.0534641	Stromal-1	M
ARMC6	ENSG00000105676.14	13.4931	0.507475	0.20585	0.0136911	0.0804919	Stromal-1	M
NDUFA13	ENSG00000186010.19	354.906	0.144809	0.051574	0.00498816	0.0405741	Stromal-1	M
ATP13A1	ENSG00000105726.17	15.028	0.788895	0.241764	0.00110209	0.0139884	Stromal-1	M
AC011503.1	ENSG00000269289.6	16.6894	-1.70956	0.414935	3.78773e-05	0.00127513	Stromal-1	M
ZNF254	ENSG00000213096.10	6.20289	-0.752351	0.290721	0.00965687	0.0639563	Stromal-1	M
PDCD5	ENSG00000105185.12	223.839	0.374651	0.0761218	8.57845e-07	8.30592e-05	Stromal-1	M
GPI	ENSG00000105220.17	38.0882	0.427437	0.156393	0.0062743	0.0475066	Stromal-1	M
FXYD5	ENSG00000089327.14	162.821	0.754566	0.172213	1.17819e-05	0.000543905	Stromal-1	M
LSR	ENSG00000105699.16	17.015	0.722553	0.217361	0.000886686	0.0121569	Stromal-1	M
COX6B1	ENSG00000126267.11	353.982	0.156369	0.0600139	0.00917271	0.0618575	Stromal-1	M
SIPA1L3	ENSG00000105738.11	6.12808	0.884434	0.330567	0.00746163	0.0535681	Stromal-1	M
YIF1B	ENSG00000167645.17	55.331	0.43105	0.129964	0.000910915	0.012373	Stromal-1	M
PSMD8	ENSG00000099341.11	225.693	0.282811	0.0865221	0.00108057	0.0138276	Stromal-1	M
MRPS12	ENSG00000128626.11	68.8427	0.472528	0.141735	0.000856449	0.0118763	Stromal-1	M
TIMM50	ENSG00000105197.11	45.1057	0.579798	0.164444	0.000422199	0.00709567	Stromal-1	M
FBL	ENSG00000105202.9	57.8821	0.447968	0.109069	4.00502e-05	0.00131589	Stromal-1	M
PSMC4	ENSG00000013275.7	90.5081	0.397802	0.117124	0.000682715	0.00995945	Stromal-1	M
BLVRB	ENSG00000090013.10	115.593	-0.466121	0.120862	0.000114959	0.00272244	Stromal-1	M
SNRPA	ENSG00000077312.9	66.0717	0.404181	0.104478	0.000109478	0.00264415	Stromal-1	M
TGFB1	ENSG00000105329.9	39.6484	0.719102	0.270095	0.00775852	0.0551208	Stromal-1	M
EXOSC5	ENSG00000077348.9	24.5712	0.409243	0.173617	0.018415	0.0992508	Stromal-1	M
RPS19	ENSG00000105372.7	639.702	0.219055	0.0471655	3.41075e-06	0.000215705	Stromal-1	M
PAFAH1B3	ENSG00000079462.7	4.9576	1.28936	0.507379	0.0110466	0.0700235	Stromal-1	M
LYPD3	ENSG00000124466.9	3.06537	2.77743	0.701462	7.51113e-05	0.00203919	Stromal-1	M
ETHE1	ENSG00000105755.8	80.3204	0.435668	0.113349	0.000121243	0.00282839	Stromal-1	M
PLAUR	ENSG00000011422.12	145.671	0.683404	0.151838	6.76745e-06	0.000357694	Stromal-1	M
ZNF226	ENSG00000167380.16	22.0237	-0.503332	0.170028	0.00307352	0.0289699	Stromal-1	M
PVR	ENSG00000073008.15	8.18309	0.876658	0.316263	0.00557253	0.0437054	Stromal-1	M
BCL3	ENSG00000069399.15	33.4401	0.608011	0.204451	0.00294073	0.0281427	Stromal-1	M
TOMM40	ENSG00000130204.13	43.2368	0.975998	0.180141	6.02782e-08	1.26828e-05	Stromal-1	M
RELB	ENSG00000104856.14	28.8868	0.814859	0.24163	0.000745305	0.0106177	Stromal-1	M
TRAPPC6A	ENSG00000007255.10	24.8306	-0.69621	0.196887	0.000406095	0.00692069	Stromal-1	M
CD3EAP	ENSG00000117877.10	3.77745	1.04667	0.43506	0.0161366	0.0899391	Stromal-1	M
VASP	ENSG00000125753.14	40.9619	0.550771	0.188856	0.00354151	0.0318387	Stromal-1	M
SNRPD2	ENSG00000125743.10	252.684	0.206732	0.0586625	0.00042493	0.00713062	Stromal-1	M
CALM3	ENSG00000160014.17	161.826	0.169406	0.0715413	0.0178871	0.0973162	Stromal-1	M
PTGIR	ENSG00000160013.9	13.8558	1.8282	0.365827	5.80977e-07	6.53641e-05	Stromal-1	M
DACT3	ENSG00000197380.11	11.8775	0.739628	0.295473	0.0123077	0.0754364	Stromal-1	M
STRN4	ENSG00000090372.15	18.3391	0.452482	0.175178	0.0097949	0.0646747	Stromal-1	M
SLC1A5	ENSG00000105281.12	37.9287	0.529135	0.196888	0.00719917	0.0523019	Stromal-1	M
AP2S1	ENSG00000042753.11	220.176	0.379186	0.0869194	1.28585e-05	0.000581342	Stromal-1	M
NOP53	ENSG00000105373.19	172.158	-0.35657	0.0973876	0.000250891	0.00484127	Stromal-1	M
KDELR1	ENSG00000105438.9	193.743	0.182988	0.0681944	0.00728937	0.052781	Stromal-1	M
DBP	ENSG00000105516.10	12.9955	-1.50436	0.39902	0.000163155	0.00345277	Stromal-1	M
HSD17B14	ENSG00000087076.9	7.60994	-1.56622	0.450703	0.000510735	0.00813385	Stromal-1	M
RUVBL2	ENSG00000183207.14	40.9405	0.542178	0.151925	0.000358716	0.00630982	Stromal-1	M
SNRNP70	ENSG00000104852.15	89.943	0.280381	0.0834412	0.000778791	0.0110372	Stromal-1	M
TEAD2	ENSG00000074219.13	13.3426	0.543383	0.209944	0.00964706	0.0639301	Stromal-1	M
FCGRT	ENSG00000104870.12	279.813	-0.286808	0.100893	0.00447315	0.0374165	Stromal-1	M
RCN3	ENSG00000142552.8	235.153	0.304453	0.0768107	7.38012e-05	0.00202879	Stromal-1	M
RRAS	ENSG00000126458.4	310.733	-0.317339	0.128877	0.0138035	0.081065	Stromal-1	M
PRMT1	ENSG00000126457.21	153.298	0.570419	0.117707	1.25929e-06	0.000105983	Stromal-1	M
TBC1D17	ENSG00000104946.13	20.7311	-0.501935	0.167359	0.00270736	0.0264948	Stromal-1	M
AC010624.5	ENSG00000287001.1	2.58148	2.27116	0.787262	0.00391554	0.0341576	Stromal-1	M
C19orf48	ENSG00000167747.14	18.009	0.713144	0.222443	0.0013461	0.0161665	Stromal-1	M
HAS1	ENSG00000105509.10	7.22682	2.60658	0.876642	0.00294552	0.0281427	Stromal-1	M
RPS9	ENSG00000170889.14	579.272	0.119177	0.0449217	0.00797819	0.0562069	Stromal-1	M
CDC42EP5	ENSG00000167617.3	114.848	0.319878	0.090197	0.000390485	0.00670912	Stromal-1	M
IL11	ENSG00000095752.7	9.39621	3.12691	0.796217	8.59362e-05	0.00222276	Stromal-1	M
RPL28	ENSG00000108107.14	700.728	0.161259	0.0436606	0.000221211	0.00438455	Stromal-1	M
ISOC2	ENSG00000063241.8	94.9096	0.42829	0.120771	0.000390683	0.00670912	Stromal-1	M
ZNF582	ENSG00000018869.16	6.73423	-0.838494	0.330172	0.0110989	0.0701928	Stromal-1	M
PEG3	ENSG00000198300.14	4.65059	-0.926035	0.376358	0.0138737	0.081346	Stromal-1	M
RPS5	ENSG00000083845.9	535.609	0.171608	0.0506748	0.000708002	0.0102307	Stromal-1	M
UBE2M	ENSG00000130725.7	114.861	0.303596	0.102112	0.0029475	0.0281427	Stromal-1	M
ACP1	ENSG00000143727.16	94.5284	0.290379	0.0813516	0.000357757	0.00630982	Stromal-1	M
ALKAL2	ENSG00000189292.16	34.4415	-0.744816	0.30027	0.0131203	0.078657	Stromal-1	M
PXDN	ENSG00000130508.11	81.5317	0.616649	0.152003	4.97449e-05	0.00152453	Stromal-1	M
ID2	ENSG00000115738.10	94.3577	0.407684	0.167013	0.0146455	0.0847814	Stromal-1	M
KIDINS220	ENSG00000134313.15	32.9787	-0.374919	0.142467	0.00849766	0.0587692	Stromal-1	M
ITGB1BP1	ENSG00000119185.12	167.05	-0.251225	0.0737467	0.000657799	0.00967392	Stromal-1	M
IAH1	ENSG00000134330.18	120.1	-0.363173	0.145963	0.0128425	0.0776265	Stromal-1	M
CYS1	ENSG00000205795.4	8.49801	-1.03491	0.420465	0.0138414	0.081244	Stromal-1	M
ODC1	ENSG00000115758.13	42.7773	0.988429	0.190371	2.07926e-07	2.93737e-05	Stromal-1	M
PQLC3	ENSG00000162976.13	59.2351	-0.557794	0.14679	0.00014473	0.00317971	Stromal-1	M
LPIN1	ENSG00000134324.11	21.4067	-0.466808	0.189006	0.0135185	0.0798627	Stromal-1	M
HS1BP3	ENSG00000118960.13	11.2228	-0.611752	0.24216	0.0115293	0.0721636	Stromal-1	M
GDF7	ENSG00000143869.7	11.7386	-1.51496	0.392754	0.000114662	0.00272129	Stromal-1	M
UBXN2A	ENSG00000173960.14	22.245	-0.560544	0.167079	0.000793749	0.0111625	Stromal-1	M
SF3B6	ENSG00000115128.7	244.237	0.13945	0.0574749	0.0152547	0.0873713	Stromal-1	M
DNAJC27-AS1	ENSG00000224165.6	4.07827	-1.10882	0.398618	0.005408	0.042876	Stromal-1	M
PPM1G	ENSG00000115241.11	56.5913	0.394804	0.123743	0.00142015	0.0167433	Stromal-1	M
WDR43	ENSG00000163811.12	29.3277	0.547232	0.202408	0.00685921	0.0506729	Stromal-1	M
LBH	ENSG00000213626.13	11.2603	1.74962	0.404192	1.50006e-05	0.000631309	Stromal-1	M
FEZ2	ENSG00000171055.15	69.3892	-0.36233	0.120658	0.00267386	0.0262609	Stromal-1	M
EIF2AK2	ENSG00000055332.18	43.443	-0.474863	0.148671	0.00140285	0.0166291	Stromal-1	M
CDC42EP3	ENSG00000163171.7	39.4945	-0.577462	0.173033	0.000846007	0.0117872	Stromal-1	M
SRSF7	ENSG00000115875.19	137.678	0.358847	0.0865025	3.34806e-05	0.00115555	Stromal-1	M
PLEKHH2	ENSG00000152527.14	57.8027	-1.21333	0.239376	4.00532e-07	4.77274e-05	Stromal-1	M
DYNC2LI1	ENSG00000138036.18	60.5712	-0.593749	0.192873	0.00208083	0.0220604	Stromal-1	M
SRBD1	ENSG00000068784.13	18.2188	-0.833583	0.304252	0.00614801	0.0467446	Stromal-1	M
EPAS1	ENSG00000116016.14	44.0164	0.773925	0.14449	8.49713e-08	1.57571e-05	Stromal-1	M
SPTBN1	ENSG00000115306.16	160.773	-0.355585	0.103995	0.000627903	0.00939586	Stromal-1	M
CFAP36	ENSG00000163001.11	83.4201	0.263573	0.0895879	0.00326037	0.0302302	Stromal-1	M
FANCL	ENSG00000115392.11	7.82848	-0.654882	0.278141	0.0185476	0.0997688	Stromal-1	M
CCT4	ENSG00000115484.15	107.034	0.304275	0.0993227	0.00218763	0.022687	Stromal-1	M
EHBP1	ENSG00000115504.14	39.9321	-0.414334	0.125331	0.000946702	0.0126935	Stromal-1	M
MEIS1	ENSG00000143995.20	51.8478	-0.647435	0.146454	9.83621e-06	0.000478302	Stromal-1	M
PNO1	ENSG00000115946.8	21.5533	0.773801	0.198873	9.98641e-05	0.00247238	Stromal-1	M
PCYOX1	ENSG00000116005.12	84.9257	-1.253	0.245455	3.31116e-07	4.16407e-05	Stromal-1	M
SNRPG	ENSG00000143977.14	189.495	0.345419	0.0708638	1.09136e-06	9.47664e-05	Stromal-1	M
FAM136A	ENSG00000035141.8	34.68	0.468841	0.152894	0.00216628	0.0225595	Stromal-1	M
EXOC6B	ENSG00000144036.15	13.4681	-0.526733	0.207994	0.0113272	0.0713475	Stromal-1	M
CCT7	ENSG00000135624.16	125.974	0.330688	0.104598	0.00156959	0.0178698	Stromal-1	M
BOLA3	ENSG00000163170.12	105.442	0.399938	0.0904152	9.71841e-06	0.000474683	Stromal-1	M
MTHFD2	ENSG00000065911.12	42.6196	1.0136	0.196289	2.41925e-07	3.22776e-05	Stromal-1	M
AUP1	ENSG00000115307.17	87.737	0.354708	0.110068	0.00127024	0.0155187	Stromal-1	M
LOXL3	ENSG00000115318.12	19.7653	0.555724	0.227542	0.0145942	0.084529	Stromal-1	M
HK2	ENSG00000159399.9	8.78028	1.13178	0.406078	0.00531826	0.0423182	Stromal-1	M
TGOLN2	ENSG00000152291.14	103.315	-0.242004	0.0868138	0.00530967	0.0423182	Stromal-1	M
ST3GAL5	ENSG00000115525.18	6.03955	-0.845781	0.320049	0.00822576	0.05747	Stromal-1	M
CHMP3	ENSG00000115561.16	76.6991	-0.274715	0.098873	0.00546168	0.0431314	Stromal-1	M
CYTOR	ENSG00000222041.11	165.064	0.353681	0.132693	0.00768941	0.0547721	Stromal-1	M
CNNM3	ENSG00000168763.16	3.80706	-1.2915	0.388373	0.000882903	0.0121355	Stromal-1	M
COX5B	ENSG00000135940.6	301.595	0.167652	0.0642304	0.00904985	0.0613581	Stromal-1	M
COA5	ENSG00000183513.9	48.9087	-0.287778	0.119394	0.0159383	0.0895258	Stromal-1	M
AFF3	ENSG00000144218.18	4.82313	-1.24051	0.422718	0.00333965	0.0304637	Stromal-1	M
PDCL3	ENSG00000115539.14	40.6484	0.417218	0.122474	0.000657837	0.00967392	Stromal-1	M
RPL31	ENSG00000071082.11	273.058	0.180393	0.0733102	0.0138672	0.081346	Stromal-1	M
IL1RL1	ENSG00000115602.16	17.6765	1.95302	0.432165	6.20912e-06	0.000339504	Stromal-1	M
FHL2	ENSG00000115641.19	113.66	0.647525	0.146002	9.20544e-06	0.000455732	Stromal-1	M
UXS1	ENSG00000115652.14	41.558	0.309676	0.130311	0.0174803	0.0955304	Stromal-1	M
LIMS1	ENSG00000169756.16	115.944	0.452841	0.130867	0.000539517	0.00843265	Stromal-1	M
MTLN	ENSG00000175701.10	111.577	0.24795	0.0956526	0.00953672	0.0634679	Stromal-1	M
SLC20A1	ENSG00000144136.11	39.1896	1.08337	0.231088	2.7573e-06	0.000180845	Stromal-1	M
ACTR3	ENSG00000115091.11	101.074	0.392882	0.091587	1.78908e-05	0.000708025	Stromal-1	M
TMEM37	ENSG00000171227.7	18.8813	-1.34302	0.434502	0.0019953	0.0214235	Stromal-1	M
NIFK	ENSG00000155438.12	79.3531	0.354044	0.101678	0.000497637	0.00801863	Stromal-1	M
MZT2B	ENSG00000152082.14	336.477	0.190268	0.0684829	0.00546386	0.0431314	Stromal-1	M
IMP4	ENSG00000136718.9	66.6906	0.634035	0.147581	1.73754e-05	0.00070149	Stromal-1	M
UBXN4	ENSG00000144224.17	140.141	0.186107	0.0707603	0.00853572	0.0589951	Stromal-1	M
DARS	ENSG00000115866.11	80.2116	0.24623	0.0952483	0.00973406	0.0643846	Stromal-1	M
AC009951.3	ENSG00000287115.1	9.45875	-0.910367	0.281257	0.00120888	0.0149281	Stromal-1	M
RBM43	ENSG00000184898.7	3.27496	-1.39496	0.425487	0.00104357	0.0135356	Stromal-1	M
TNFAIP6	ENSG00000123610.5	152.548	0.783086	0.230752	0.000689721	0.0100216	Stromal-1	M
NR4A2	ENSG00000153234.14	59.0719	1.0474	0.371829	0.0048492	0.0398013	Stromal-1	M
BAZ2B	ENSG00000123636.18	22.4623	-0.491223	0.177833	0.00574	0.0444769	Stromal-1	M
PSMD14	ENSG00000115233.12	66.5967	0.281257	0.116182	0.0154856	0.0882321	Stromal-1	M
SCN7A	ENSG00000136546.16	30.7664	-1.38917	0.365027	0.000141428	0.00313245	Stromal-1	M
AC007405.3	ENSG00000239467.6	12.6237	-1.05507	0.32198	0.00104978	0.0135604	Stromal-1	M
ERICH2	ENSG00000204334.7	6.0278	-0.892316	0.35242	0.0113426	0.0713648	Stromal-1	M
CYBRD1	ENSG00000071967.12	210.094	-0.370698	0.121063	0.00219845	0.0227561	Stromal-1	M
ITGA6	ENSG00000091409.15	28.6907	-0.932898	0.376033	0.0131053	0.0786533	Stromal-1	M
MAP3K20	ENSG00000091436.17	35.6579	-0.33985	0.134854	0.0117308	0.0730906	Stromal-1	M
OLA1	ENSG00000138430.16	63.558	0.449728	0.182465	0.0137113	0.080567	Stromal-1	M
CIR1	ENSG00000138433.16	45.6689	-0.590389	0.14662	5.65717e-05	0.00166718	Stromal-1	M
ATP5MC3	ENSG00000154518.9	280.764	0.268764	0.0690047	9.82516e-05	0.00245989	Stromal-1	M
ITGA4	ENSG00000115232.14	3.44662	1.39391	0.536223	0.00933601	0.0625021	Stromal-1	M
ZC3H15	ENSG00000065548.18	99.0375	0.240132	0.0854968	0.00497463	0.0405569	Stromal-1	M
CALCRL	ENSG00000064989.13	11.1184	-1.34885	0.367848	0.000245525	0.0047545	Stromal-1	M
TFPI	ENSG00000003436.16	169.133	-0.461718	0.142197	0.00116613	0.014548	Stromal-1	M
GULP1	ENSG00000144366.16	39.9805	-0.426137	0.175575	0.0152201	0.0873198	Stromal-1	M
SLC40A1	ENSG00000138449.10	14.8638	-1.27269	0.225364	1.63002e-08	4.50392e-06	Stromal-1	M
OSGEPL1	ENSG00000128694.12	2.84893	-1.22653	0.48329	0.0111527	0.0703916	Stromal-1	M
HIBCH	ENSG00000198130.16	28.8722	-0.422326	0.175116	0.0158786	0.0893636	Stromal-1	M
MFSD6	ENSG00000151690.15	20.2733	-1.07022	0.331879	0.00126093	0.0154316	Stromal-1	M
GLS	ENSG00000115419.12	80.1256	0.275383	0.114051	0.0157539	0.0889969	Stromal-1	M
MYO1B	ENSG00000128641.19	40.6468	0.531818	0.213975	0.0129398	0.078009	Stromal-1	M
HSPD1	ENSG00000144381.17	187.82	0.472532	0.138255	0.000631218	0.00940893	Stromal-1	M
HSPE1	ENSG00000115541.11	249.374	0.431687	0.0965967	7.85991e-06	0.000403734	Stromal-1	M
PLCL1	ENSG00000115896.16	13.9648	-1.54288	0.374865	3.85807e-05	0.00128301	Stromal-1	M
AOX1	ENSG00000138356.14	80.2	-1.12793	0.284868	7.51092e-05	0.00203919	Stromal-1	M
BZW1	ENSG00000082153.18	93.5047	0.430039	0.145403	0.00310081	0.029096	Stromal-1	M
NOP58	ENSG00000055044.11	50.5056	0.591599	0.118294	5.70035e-07	6.51092e-05	Stromal-1	M
PARD3B	ENSG00000116117.18	17.2701	-0.851607	0.259723	0.00104209	0.0135356	Stromal-1	M
NRP2	ENSG00000118257.16	43.5535	0.562102	0.179527	0.001742	0.0192139	Stromal-1	M
EEF1B2	ENSG00000114942.14	358.661	0.276234	0.0618507	7.96393e-06	0.000405272	Stromal-1	M
GPR1	ENSG00000183671.12	4.76691	-1.14511	0.416758	0.00600231	0.0459883	Stromal-1	M
IDH1	ENSG00000138413.13	18.4609	-0.662337	0.188932	0.000455429	0.007493	Stromal-1	M
RPL37A	ENSG00000197756.9	545.706	0.157937	0.0480517	0.0010133	0.0132773	Stromal-1	M
IGFBP5	ENSG00000115461.5	609.615	-0.490224	0.141474	0.000529994	0.00833141	Stromal-1	M
AC007563.2	ENSG00000236886.2	36.0277	-1.01598	0.296798	0.000619017	0.00932842	Stromal-1	M
DIRC3	ENSG00000231672.7	13.6225	-2.92476	0.51025	9.9252e-09	3.01643e-06	Stromal-1	M
AC010136.1	ENSG00000223923.2	6.7093	1.13806	0.384414	0.00307137	0.0289699	Stromal-1	M
ARPC2	ENSG00000163466.16	281.356	0.186299	0.0623905	0.00282635	0.0273413	Stromal-1	M
PNKD	ENSG00000127838.14	128.805	-0.582809	0.161083	0.000296821	0.00553203	Stromal-1	M
RETREG2	ENSG00000144567.11	33.0051	-0.341158	0.135149	0.0115927	0.0724361	Stromal-1	M
DES	ENSG00000175084.11	27.2547	0.700846	0.225227	0.00185997	0.0202381	Stromal-1	M
GMPPA	ENSG00000144591.18	37.8809	0.411838	0.148217	0.00545929	0.0431314	Stromal-1	M
SERPINE2	ENSG00000135919.13	379.594	0.850621	0.157251	6.3266e-08	1.30603e-05	Stromal-1	M
PID1	ENSG00000153823.18	112.97	-0.51268	0.125319	4.29492e-05	0.00136999	Stromal-1	M
HTR2B	ENSG00000135914.6	10.5782	-1.19548	0.307066	9.8915e-05	0.00246522	Stromal-1	M
NCL	ENSG00000115053.16	142.514	0.437707	0.107354	4.55765e-05	0.00142472	Stromal-1	M
EIF4E2	ENSG00000135930.14	84.4198	0.282046	0.0876754	0.00129571	0.0156992	Stromal-1	M
COPS8	ENSG00000198612.11	138.009	0.45808	0.0988418	3.57842e-06	0.000221195	Stromal-1	M
LRRFIP1	ENSG00000124831.19	104.045	0.513692	0.14664	0.000459891	0.00752118	Stromal-1	M
UBE2F	ENSG00000184182.18	85.6145	0.279616	0.0872768	0.00135634	0.0162717	Stromal-1	M
ILKAP	ENSG00000132323.9	33.365	0.352817	0.141258	0.0125006	0.0762795	Stromal-1	M
HDLBP	ENSG00000115677.17	188.446	0.162092	0.0625826	0.00959602	0.0637076	Stromal-1	M
SDCBP2	ENSG00000125775.15	4.88049	1.0366	0.386837	0.0073693	0.0531844	Stromal-1	M
FKBP1A	ENSG00000088832.17	260.053	0.328537	0.088811	0.000216208	0.00433248	Stromal-1	M
SNRPB	ENSG00000125835.18	151.806	0.506433	0.0995962	3.67902e-07	4.55559e-05	Stromal-1	M
NOP56	ENSG00000101361.17	45.9504	0.381953	0.148385	0.0100508	0.0657022	Stromal-1	M
ITPA	ENSG00000125877.13	78.3712	0.278071	0.102908	0.00688934	0.0508269	Stromal-1	M
HSPA12B	ENSG00000132622.11	7.13233	-0.923244	0.328183	0.00490517	0.0400803	Stromal-1	M
C20orf27	ENSG00000101220.17	44.1239	0.543046	0.171382	0.00153155	0.0176016	Stromal-1	M
RNF24	ENSG00000101236.17	15.1712	0.589664	0.226352	0.00918529	0.0618575	Stromal-1	M
SMOX	ENSG00000088826.18	13.1602	1.19377	0.358561	0.000870557	0.0120111	Stromal-1	M
RASSF2	ENSG00000101265.16	26.3416	-0.583276	0.232909	0.0122691	0.0752445	Stromal-1	M
BMP2	ENSG00000125845.7	26.1127	1.04765	0.342238	0.00220477	0.0228	Stromal-1	M
JAG1	ENSG00000101384.12	32.7789	-0.668176	0.154768	1.57971e-05	0.000649759	Stromal-1	M
RRBP1	ENSG00000125844.15	99.3857	0.316024	0.109991	0.00406355	0.0350626	Stromal-1	M
HM13	ENSG00000101294.17	22.5072	0.528437	0.19127	0.00573104	0.0444416	Stromal-1	M
SNTA1	ENSG00000101400.5	11.1551	-0.660879	0.277549	0.0172597	0.0945612	Stromal-1	M
MAP1LC3A	ENSG00000101460.13	102.603	-0.431327	0.129935	0.000901616	0.0122845	Stromal-1	M
EIF6	ENSG00000242372.8	126.037	0.307163	0.109952	0.00521226	0.0417172	Stromal-1	M
SPAG4	ENSG00000061656.9	4.16878	1.43255	0.592115	0.015547	0.0883175	Stromal-1	M
NORAD	ENSG00000260032.2	73.2355	-0.255017	0.092851	0.0060231	0.0461153	Stromal-1	M
RAB5IF	ENSG00000101084.18	53.5051	0.335585	0.127805	0.0086458	0.0594929	Stromal-1	M
NDRG3	ENSG00000101079.21	11.8805	-0.899914	0.22481	6.25454e-05	0.00179139	Stromal-1	M
SAMHD1	ENSG00000101347.9	69.1218	-0.43938	0.130117	0.000733339	0.0104608	Stromal-1	M
SNHG17	ENSG00000196756.13	40.3425	0.742377	0.25786	0.00398949	0.0346146	Stromal-1	M
TOP1	ENSG00000198900.6	33.4206	0.501284	0.185303	0.00682595	0.0505981	Stromal-1	M
OSER1-DT	ENSG00000223891.6	4.88844	-0.992066	0.344141	0.00394241	0.034315	Stromal-1	M
SERINC3	ENSG00000132824.14	39.8595	-0.384155	0.146452	0.00871393	0.0598127	Stromal-1	M
TOMM34	ENSG00000025772.8	10.6993	1.08933	0.332241	0.00104275	0.0135356	Stromal-1	M
SDC4	ENSG00000124145.6	67.7152	0.816682	0.149572	4.75853e-08	1.06251e-05	Stromal-1	M
SNX21	ENSG00000124104.19	42.4597	-0.613702	0.142944	1.76022e-05	0.000702868	Stromal-1	M
SLC2A10	ENSG00000197496.6	24.5195	-0.596192	0.163753	0.000271793	0.00516266	Stromal-1	M
ZFAS1	ENSG00000177410.13	270.956	0.291182	0.0904758	0.00128936	0.0156742	Stromal-1	M
B4GALT5	ENSG00000158470.5	23.3691	0.610541	0.214368	0.00439823	0.0371162	Stromal-1	M
UBE2V1	ENSG00000244687.11	80.1895	0.340086	0.1074	0.0015426	0.0176914	Stromal-1	M
TSHZ2	ENSG00000182463.16	19.5036	-0.594973	0.211008	0.00480736	0.0395766	Stromal-1	M
DOK5	ENSG00000101134.11	13.3661	1.25747	0.505686	0.0128947	0.0778595	Stromal-1	M
PMEPA1	ENSG00000124225.16	87.9107	0.698056	0.209495	0.000861981	0.0119379	Stromal-1	M
NPEPL1	ENSG00000215440.12	16.2321	-0.523623	0.208753	0.0121299	0.0747678	Stromal-1	M
PSMA7	ENSG00000101182.15	293.789	0.202658	0.057836	0.000458312	0.00752118	Stromal-1	M
RPS21	ENSG00000171858.18	521.646	0.167525	0.0477299	0.000448353	0.00743247	Stromal-1	M
OGFR	ENSG00000060491.16	19.9298	-0.497335	0.177465	0.00507178	0.041039	Stromal-1	M
SLC17A9	ENSG00000101194.18	9.12024	0.995941	0.294323	0.000714823	0.0102636	Stromal-1	M
ARFGAP1	ENSG00000101199.13	26.3503	0.552988	0.166491	0.00089559	0.0122579	Stromal-1	M
STMN3	ENSG00000197457.10	30.2525	0.504433	0.166328	0.00242331	0.0244138	Stromal-1	M
TCEA2	ENSG00000171703.17	86.9176	-0.365928	0.121303	0.00255584	0.0253982	Stromal-1	M
HSPA13	ENSG00000155304.6	29.9822	0.529361	0.1632	0.00118013	0.0146665	Stromal-1	M
USP25	ENSG00000155313.15	25.7481	-0.476428	0.19409	0.0141013	0.0823718	Stromal-1	M
MIR99AHG	ENSG00000215386.13	119.752	-0.758164	0.183674	3.6631e-05	0.0012408	Stromal-1	M
BTG3	ENSG00000154640.14	115.142	0.469432	0.178512	0.00854617	0.0590163	Stromal-1	M
CHODL	ENSG00000154645.14	4.92303	-2.81683	1.02313	0.00590272	0.0453962	Stromal-1	M
ATP5PF	ENSG00000154723.12	325.755	0.167678	0.0550177	0.00230585	0.0235999	Stromal-1	M
GABPA	ENSG00000154727.10	8.59164	-0.689262	0.257113	0.00734531	0.0531163	Stromal-1	M
ADAMTS1	ENSG00000154734.15	158.656	-0.66052	0.136578	1.32328e-06	0.000108045	Stromal-1	M
ADAMTS5	ENSG00000154736.6	16.0277	-1.80671	0.380994	2.11529e-06	0.000145041	Stromal-1	M
AF165147.1	ENSG00000232855.7	8.04976	-1.24506	0.450598	0.00572488	0.0444416	Stromal-1	M
N6AMT1	ENSG00000156239.12	3.52347	-1.08742	0.406562	0.00748048	0.053633	Stromal-1	M
RWDD2B	ENSG00000156253.7	14.542	-0.481067	0.200166	0.0162462	0.0903047	Stromal-1	M
CCT8	ENSG00000156261.13	121.284	0.357126	0.105489	0.000710641	0.0102307	Stromal-1	M
EVA1C	ENSG00000166979.13	37.2403	-0.542112	0.207312	0.00892384	0.0608471	Stromal-1	M
IFNAR2	ENSG00000159110.19	23.2797	0.397836	0.159279	0.0124991	0.0762795	Stromal-1	M
RCAN1	ENSG00000159200.18	56.0417	0.847097	0.197475	1.78971e-05	0.000708025	Stromal-1	M
RUNX1	ENSG00000159216.18	52.589	1.23249	0.195978	3.1963e-10	2.0571e-07	Stromal-1	M
PSMG1	ENSG00000183527.11	43.6628	0.672575	0.155527	1.52886e-05	0.000633609	Stromal-1	M
HMGN1	ENSG00000205581.11	145.833	0.439878	0.0898006	9.66251e-07	8.80979e-05	Stromal-1	M
WRB	ENSG00000182093.16	56.1755	-0.387837	0.158161	0.0141997	0.0827698	Stromal-1	M
MX2	ENSG00000183486.13	11.0825	-0.821169	0.307586	0.00759138	0.0542735	Stromal-1	M
MX1	ENSG00000157601.14	21.611	-1.32125	0.406333	0.00114745	0.0143806	Stromal-1	M
C2CD2	ENSG00000157617.17	12.8615	0.731069	0.245503	0.00290292	0.0278849	Stromal-1	M
WDR4	ENSG00000160193.11	5.77995	1.20172	0.356683	0.000754002	0.0107276	Stromal-1	M
PDXK	ENSG00000160209.19	61.8956	0.452019	0.180083	0.0120709	0.0744465	Stromal-1	M
FAM207A	ENSG00000160256.13	37.853	0.471697	0.195501	0.0158321	0.0892372	Stromal-1	M
BID	ENSG00000015475.18	22.3648	0.749415	0.262497	0.00430439	0.0365929	Stromal-1	M
USP18	ENSG00000184979.9	10.7319	-1.26384	0.261597	1.35673e-06	0.000109147	Stromal-1	M
PRODH	ENSG00000100033.16	3.75138	-1.68789	0.470106	0.000330117	0.00597981	Stromal-1	M
RANBP1	ENSG00000099901.17	180.422	0.435985	0.0843851	2.38382e-07	3.22776e-05	Stromal-1	M
SCARF2	ENSG00000244486.8	51.2353	0.38679	0.122827	0.00163789	0.0183104	Stromal-1	M
GGT5	ENSG00000099998.17	73.3109	0.505415	0.187061	0.0068951	0.0508351	Stromal-1	M
GGT1	ENSG00000286070.1	125.805	0.351144	0.0914232	0.000122601	0.00285398	Stromal-1	M
TPST2	ENSG00000128294.16	19.1742	0.553099	0.182126	0.00239018	0.0242138	Stromal-1	M
LINC01638	ENSG00000233521.7	17.2075	-0.800205	0.287329	0.0053531	0.0425641	Stromal-1	M
PITPNB	ENSG00000180957.17	53.9048	0.293063	0.110452	0.00797075	0.0561907	Stromal-1	M
SEC14L2	ENSG00000100003.18	6.5872	1.57391	0.411886	0.000132788	0.00302334	Stromal-1	M
PES1	ENSG00000100029.18	16.4896	0.490893	0.191707	0.010448	0.06752	Stromal-1	M
TCN2	ENSG00000185339.8	32.2532	-0.566649	0.182417	0.00189422	0.0205194	Stromal-1	M
TUG1	ENSG00000253352.9	31.865	-0.387866	0.137791	0.00487939	0.0399591	Stromal-1	M
SMTN	ENSG00000183963.18	53.4285	0.398563	0.143887	0.00560612	0.0439059	Stromal-1	M
SELENOM	ENSG00000198832.10	440.306	0.250433	0.0588945	2.11654e-05	0.000806866	Stromal-1	M
RNF185	ENSG00000138942.16	14.2093	-0.541528	0.202851	0.00759462	0.0542735	Stromal-1	M
PIK3IP1	ENSG00000100100.12	14.7833	-0.693181	0.286775	0.0156422	0.0887203	Stromal-1	M
DRG1	ENSG00000185721.12	47.5375	0.447429	0.117882	0.000147298	0.00321675	Stromal-1	M
LARGE1	ENSG00000133424.20	15.4157	-0.5405	0.20698	0.00901812	0.061284	Stromal-1	M
MYH9	ENSG00000100345.21	121.057	0.273333	0.112048	0.0147105	0.0850674	Stromal-1	M
MPST	ENSG00000128309.16	63.8628	-0.307545	0.129386	0.0174557	0.0954438	Stromal-1	M
NOL12	ENSG00000273899.5	13.6513	0.558606	0.199498	0.00510928	0.0411942	Stromal-1	M
GCAT	ENSG00000100116.16	12.5994	0.907174	0.309843	0.00341309	0.0310154	Stromal-1	M
POLR2F	ENSG00000100142.15	147.97	0.316604	0.0784813	5.48055e-05	0.00162501	Stromal-1	M
BAIAP2L2	ENSG00000128298.17	3.32739	1.66885	0.513914	0.00116493	0.014548	Stromal-1	M
DDX17	ENSG00000100201.21	134.415	-0.27583	0.094498	0.0035127	0.0316317	Stromal-1	M
APOBEC3G	ENSG00000239713.9	8.05952	-0.70387	0.284419	0.0133325	0.079321	Stromal-1	M
CBX7	ENSG00000100307.13	10.5545	-0.931994	0.26101	0.000356002	0.00629326	Stromal-1	M
RPS19BP1	ENSG00000187051.9	174.302	0.293098	0.0825909	0.000386995	0.00666847	Stromal-1	M
TNRC6B	ENSG00000100354.21	30.0939	-0.642453	0.150758	2.0308e-05	0.000779612	Stromal-1	M
TEF	ENSG00000167074.15	9.54102	-1.22809	0.346474	0.000393303	0.00672364	Stromal-1	M
DESI1	ENSG00000100418.8	42.8301	0.468766	0.163743	0.00419889	0.0359749	Stromal-1	M
SNU13	ENSG00000100138.15	241.66	0.350082	0.0714514	9.60381e-07	8.80979e-05	Stromal-1	M
NDUFA6	ENSG00000184983.10	145.534	0.264273	0.0805877	0.00104055	0.0135356	Stromal-1	M
PARVB	ENSG00000188677.14	27.8829	0.453431	0.149337	0.00239503	0.0242224	Stromal-1	M
MIRLET7BHG	ENSG00000197182.14	7.96671	1.21686	0.365806	0.000879424	0.0121029	Stromal-1	M
CRELD2	ENSG00000184164.14	108.669	0.317504	0.0905601	0.000454886	0.007493	Stromal-1	M
TYMP	ENSG00000025708.14	147.592	0.722407	0.144462	5.7129e-07	6.51092e-05	Stromal-1	M
CHL1	ENSG00000134121.10	3.66577	2.02624	0.71099	0.00437354	0.036979	Stromal-1	M
CNTN4	ENSG00000144619.15	12.2804	-1.08504	0.351466	0.0020206	0.0216484	Stromal-1	M
TRNT1	ENSG00000072756.17	20.6533	0.418959	0.175112	0.0167328	0.0923218	Stromal-1	M
CRBN	ENSG00000113851.14	26.3549	-0.611366	0.152637	6.19248e-05	0.00178295	Stromal-1	M
SUMF1	ENSG00000144455.14	55.4899	-0.460384	0.1556	0.00308872	0.0290574	Stromal-1	M
LMCD1	ENSG00000071282.12	180.065	0.603272	0.143133	2.5005e-05	0.000911933	Stromal-1	M
PPARG	ENSG00000132170.21	13.9398	-0.77877	0.27388	0.00446242	0.0373553	Stromal-1	M
SLC6A6	ENSG00000131389.17	5.10754	-1.24361	0.403656	0.00206406	0.0219574	Stromal-1	M
FGD5-AS1	ENSG00000225733.6	57.3485	-0.528085	0.135724	9.98806e-05	0.00247238	Stromal-1	M
MRPS25	ENSG00000131368.8	40.9181	0.502261	0.173503	0.00379362	0.0334187	Stromal-1	M
BTD	ENSG00000169814.13	31.729	-0.474192	0.176273	0.00714325	0.0520681	Stromal-1	M
GALNT15	ENSG00000131386.19	13.7893	-1.14741	0.451757	0.0110888	0.0701693	Stromal-1	M
RFTN1	ENSG00000131378.14	44.5556	-0.983439	0.160668	9.30329e-10	4.44406e-07	Stromal-1	M
PLCL2	ENSG00000154822.18	6.11397	-1.07996	0.339467	0.001466	0.0170815	Stromal-1	M
RPL15	ENSG00000174748.21	498.49	0.157901	0.0464055	0.00066742	0.00977542	Stromal-1	M
RARB	ENSG00000077092.19	6.27427	-1.00225	0.374225	0.00740182	0.0532522	Stromal-1	M
SLC4A7	ENSG00000033867.16	9.89154	1.31673	0.381204	0.000552081	0.0085557	Stromal-1	M
TGFBR2	ENSG00000163513.17	135.294	-0.307317	0.100241	0.00217095	0.0225595	Stromal-1	M
OSBPL10	ENSG00000144645.13	14.4358	-1.00045	0.288099	0.000515451	0.00817179	Stromal-1	M
TRANK1	ENSG00000168016.14	6.1848	-0.846483	0.334586	0.0114081	0.0717064	Stromal-1	M
PLCD1	ENSG00000187091.13	10.1511	-0.664443	0.25355	0.00877845	0.0601409	Stromal-1	M
ACAA1	ENSG00000060971.18	38.2623	-0.341826	0.127353	0.00727271	0.0527307	Stromal-1	M
WDR48	ENSG00000114742.14	17.1243	-0.536177	0.181972	0.00321405	0.0299531	Stromal-1	M
RPSA	ENSG00000168028.14	363.401	0.213474	0.0600328	0.000376608	0.00653006	Stromal-1	M
RPL14	ENSG00000188846.13	568.899	0.121109	0.0482286	0.012034	0.0743445	Stromal-1	M
ULK4	ENSG00000168038.11	87.6939	-1.21379	0.308649	8.40281e-05	0.00218373	Stromal-1	M
SS18L2	ENSG00000008324.11	70.9817	0.273086	0.106063	0.0100314	0.0656813	Stromal-1	M
HIGD1A	ENSG00000181061.13	164.24	0.363427	0.123732	0.0033118	0.0304601	Stromal-1	M
KRBOX1	ENSG00000240747.7	14.7584	0.626046	0.231215	0.0067764	0.0504015	Stromal-1	M
POMGNT2	ENSG00000144647.6	15.5562	-0.55933	0.19567	0.00425589	0.0363521	Stromal-1	M
CLEC3B	ENSG00000163815.6	12.6012	-1.07781	0.339159	0.00148347	0.0172058	Stromal-1	M
LRRC2	ENSG00000163827.13	5.80336	-0.987064	0.350547	0.0048659	0.0398826	Stromal-1	M
MYL3	ENSG00000160808.10	5.22729	-0.879619	0.346261	0.0110747	0.0701203	Stromal-1	M
CCDC51	ENSG00000164051.14	23.401	-0.93617	0.206286	5.67338e-06	0.00031832	Stromal-1	M
COL7A1	ENSG00000114270.17	4.1944	2.29052	0.707624	0.00120826	0.0149281	Stromal-1	M
UQCRC1	ENSG00000010256.11	60.3782	0.267202	0.103743	0.0100063	0.0655561	Stromal-1	M
IP6K2	ENSG00000068745.15	53.7037	-0.368091	0.116888	0.00163787	0.0183104	Stromal-1	M
P4HTM	ENSG00000178467.18	32.7404	-0.425226	0.157249	0.00684766	0.0506218	Stromal-1	M
DALRD3	ENSG00000178149.17	30.8747	-0.350638	0.135792	0.00981803	0.0647103	Stromal-1	M
GMPPB	ENSG00000173540.12	25.5014	0.647523	0.233312	0.00551416	0.0433408	Stromal-1	M
GNAI2	ENSG00000114353.17	173.149	-0.1842	0.0653484	0.00482125	0.0396611	Stromal-1	M
SEMA3B	ENSG00000012171.19	39.4748	-0.747398	0.217052	0.000574446	0.00883196	Stromal-1	M
IFRD2	ENSG00000214706.10	10.1645	1.11239	0.299989	0.000208803	0.00420721	Stromal-1	M
MANF	ENSG00000145050.17	169.997	0.552961	0.114649	1.41364e-06	0.000112077	Stromal-1	M
TEX264	ENSG00000164081.12	73.9843	-0.290301	0.103041	0.00484215	0.0397733	Stromal-1	M
RRP9	ENSG00000114767.7	25.3086	0.841052	0.233503	0.000315917	0.00580916	Stromal-1	M
DUSP7	ENSG00000164086.10	14.2827	0.570224	0.238107	0.0166287	0.091886	Stromal-1	M
ALAS1	ENSG00000023330.15	10.528	0.603274	0.255362	0.0181559	0.0983874	Stromal-1	M
PHF7	ENSG00000010318.21	3.07615	-1.19541	0.44931	0.00780152	0.0553185	Stromal-1	M
GNL3	ENSG00000163938.17	66.4881	0.454785	0.120445	0.00015945	0.00341181	Stromal-1	M
GLT8D1	ENSG00000016864.18	90.6741	-0.218554	0.0885555	0.0135876	0.0801406	Stromal-1	M
SPCS1	ENSG00000114902.14	269.016	0.223143	0.0590887	0.000159103	0.00341181	Stromal-1	M
TKT	ENSG00000163931.16	112.425	0.431996	0.098247	1.09735e-05	0.000520095	Stromal-1	M
SELENOK	ENSG00000113811.11	192.542	0.213045	0.0704543	0.00249564	0.0250044	Stromal-1	M
ARHGEF3	ENSG00000163947.11	7.59042	-0.836882	0.303491	0.00582422	0.045002	Stromal-1	M
IL17RD	ENSG00000144730.18	8.60201	-0.812881	0.281792	0.00391809	0.0341576	Stromal-1	M
ARF4	ENSG00000168374.11	289.238	0.144203	0.0612959	0.0186438	0.0999804	Stromal-1	M
ACOX2	ENSG00000168306.13	7.79292	-0.736338	0.276854	0.00782185	0.0554267	Stromal-1	M
C3orf14	ENSG00000114405.10	10.965	0.689866	0.246184	0.00507502	0.041039	Stromal-1	M
ARL6IP5	ENSG00000144746.7	166.067	-0.333259	0.117081	0.00442179	0.0371858	Stromal-1	M
MITF	ENSG00000187098.15	86.5375	-0.953885	0.197336	1.33934e-06	0.000108546	Stromal-1	M
PDZRN3	ENSG00000121440.15	25.4127	-0.920879	0.215166	1.87014e-05	0.000730757	Stromal-1	M
VGLL3	ENSG00000206538.9	23.6702	-0.69292	0.209167	0.000923815	0.0125111	Stromal-1	M
DCBLD2	ENSG00000057019.16	24.1871	-0.465771	0.164053	0.00452331	0.0376695	Stromal-1	M
CMSS1	ENSG00000184220.12	48.0626	0.775653	0.176628	1.12593e-05	0.000526446	Stromal-1	M
TFG	ENSG00000114354.14	147.893	0.22573	0.0787139	0.00413433	0.0355147	Stromal-1	M
RPL24	ENSG00000114391.13	569.494	0.168855	0.0428386	8.09246e-05	0.00214382	Stromal-1	M
NXPE3	ENSG00000144815.16	8.74129	-0.717708	0.285496	0.0119406	0.0740365	Stromal-1	M
ALCAM	ENSG00000170017.12	11.036	1.12639	0.401128	0.00498416	0.0405741	Stromal-1	M
LINC00882	ENSG00000242759.7	12.9086	-0.771546	0.262458	0.00328537	0.0303335	Stromal-1	M
BBX	ENSG00000114439.19	47.7108	-0.279774	0.107457	0.00922488	0.0619579	Stromal-1	M
DZIP3	ENSG00000198919.13	13.1698	-0.687233	0.23073	0.00289651	0.0278477	Stromal-1	M
CD200	ENSG00000091972.18	5.71425	1.07562	0.380738	0.00472658	0.0390585	Stromal-1	M
ZBTB20	ENSG00000181722.16	46.546	-0.780286	0.191883	4.77305e-05	0.00147938	Stromal-1	M
LSAMP	ENSG00000185565.12	27.6207	-0.587285	0.223931	0.00872566	0.0598542	Stromal-1	M
COX17	ENSG00000138495.6	118.123	0.273596	0.0895878	0.00225851	0.0232459	Stromal-1	M
PARP9	ENSG00000138496.16	14.66	-0.736304	0.291332	0.0114919	0.0720945	Stromal-1	M
ITGB5	ENSG00000082781.12	175.482	-0.265677	0.106786	0.0128491	0.0776265	Stromal-1	M
ABTB1	ENSG00000114626.18	16.817	-0.93702	0.213155	1.10284e-05	0.000520095	Stromal-1	M
SEC61A1	ENSG00000058262.10	115.056	0.349517	0.114268	0.00222258	0.0229408	Stromal-1	M
NEK11	ENSG00000114670.14	8.7045	-0.626599	0.256182	0.0144483	0.0838171	Stromal-1	M
MRPL3	ENSG00000114686.9	94.6536	0.419597	0.108427	0.000108908	0.0026362	Stromal-1	M
UBA5	ENSG00000081307.12	30.8915	0.371064	0.150181	0.0134821	0.0797282	Stromal-1	M
CDV3	ENSG00000091527.15	108.905	0.325396	0.10212	0.00144046	0.01691	Stromal-1	M
SRPRB	ENSG00000144867.11	46.2193	0.871891	0.199331	1.21949e-05	0.000555732	Stromal-1	M
MRAS	ENSG00000158186.13	35.0704	0.585354	0.175412	0.00084679	0.0117872	Stromal-1	M
RBP1	ENSG00000114115.9	103.781	-0.519757	0.198148	0.00871414	0.0598127	Stromal-1	M
CLSTN2	ENSG00000158258.16	16.5322	-1.15202	0.405052	0.00445319	0.0373349	Stromal-1	M
SLC25A36	ENSG00000114120.12	50.8384	-0.376905	0.133439	0.00473489	0.0390977	Stromal-1	M
ATP1B3	ENSG00000069849.11	136.351	0.303678	0.0999687	0.00238371	0.0241707	Stromal-1	M
TFDP2	ENSG00000114126.17	39.6515	-0.669976	0.135568	7.73285e-07	7.69138e-05	Stromal-1	M
PLOD2	ENSG00000152952.12	157.598	0.537501	0.160676	0.000822101	0.0114874	Stromal-1	M
AGTR1	ENSG00000144891.17	10.7107	-0.969162	0.361647	0.00736537	0.0531844	Stromal-1	M
CPB1	ENSG00000153002.12	2.70198	-3.46158	0.862307	5.96158e-05	0.00173473	Stromal-1	M
CP	ENSG00000047457.14	3.53244	1.53616	0.644138	0.0170869	0.093788	Stromal-1	M
RNF13	ENSG00000082996.19	52.8398	-0.31912	0.134691	0.0178235	0.0970665	Stromal-1	M
PFN2	ENSG00000070087.14	54.0628	-0.320359	0.128907	0.0129485	0.0780117	Stromal-1	M
SERP1	ENSG00000120742.11	254.434	0.262266	0.105829	0.0132044	0.0789451	Stromal-1	M
P2RY14	ENSG00000174944.9	8.18621	-1.94955	0.614308	0.00150576	0.0173599	Stromal-1	M
SSR3	ENSG00000114850.6	289.09	0.229378	0.0628015	0.000259767	0.00497742	Stromal-1	M
PTX3	ENSG00000163661.4	158.393	0.858828	0.258674	0.000899794	0.0122751	Stromal-1	M
LXN	ENSG00000079257.8	81.1222	0.893097	0.205019	1.32359e-05	0.000589032	Stromal-1	M
RARRES1	ENSG00000118849.10	133.778	1.22597	0.384094	0.00141359	0.0167201	Stromal-1	M
GOLIM4	ENSG00000173905.8	121.811	-0.346914	0.107002	0.00118647	0.0147179	Stromal-1	M
RPL22L1	ENSG00000163584.18	244.412	0.889613	0.13344	2.61535e-11	3.34309e-08	Stromal-1	M
TBL1XR1	ENSG00000177565.16	54.2598	-0.360072	0.122613	0.00331775	0.0304637	Stromal-1	M
AC117453.1	ENSG00000223930.7	5.09168	-1.10091	0.378051	0.00359047	0.0321047	Stromal-1	M
FXR1	ENSG00000114416.18	81.5736	-0.267259	0.0875362	0.00226469	0.0232755	Stromal-1	M
PARL	ENSG00000175193.13	42.731	0.302567	0.123245	0.0140883	0.08234	Stromal-1	M
ALG3	ENSG00000214160.9	46.8269	0.802179	0.177544	6.23712e-06	0.000339504	Stromal-1	M
EIF4G1	ENSG00000114867.20	73.9373	0.315588	0.10832	0.00357413	0.0320529	Stromal-1	M
POLR2H	ENSG00000163882.9	72.5786	0.597377	0.156189	0.000130921	0.00300927	Stromal-1	M
DNAJB11	ENSG00000090520.11	44.2807	0.757418	0.194617	9.94868e-05	0.00247238	Stromal-1	M
MASP1	ENSG00000127241.16	59.1612	-0.507711	0.201969	0.0119435	0.0740365	Stromal-1	M
LPP	ENSG00000145012.13	57.6552	-0.451972	0.138173	0.00107148	0.0137516	Stromal-1	M
TPRG1	ENSG00000188001.10	19.9784	-1.09167	0.270963	5.60503e-05	0.00165742	Stromal-1	M
LSG1	ENSG00000041802.11	12.1026	0.607541	0.226053	0.00719664	0.0523019	Stromal-1	M
ACAP2	ENSG00000114331.14	68.5771	-0.253364	0.0970862	0.00906267	0.0613581	Stromal-1	M
TFRC	ENSG00000072274.13	33.2763	0.760194	0.233569	0.00113517	0.0143583	Stromal-1	M
NCBP2	ENSG00000114503.11	58.9174	0.337339	0.115023	0.00335934	0.0305779	Stromal-1	M
RPL35A	ENSG00000182899.17	631.094	0.105578	0.0396053	0.00768157	0.0547519	Stromal-1	M
SLC49A3	ENSG00000169026.12	13.3235	1.27111	0.320027	7.13067e-05	0.0019751	Stromal-1	M
MXD4	ENSG00000123933.17	40.1145	-0.507475	0.139472	0.000274181	0.00519898	Stromal-1	M
ADD1	ENSG00000087274.17	85.3049	-0.422969	0.0931612	5.62048e-06	0.000316978	Stromal-1	M
LRPAP1	ENSG00000163956.13	78.1469	-0.35291	0.123979	0.00441978	0.0371858	Stromal-1	M
LYAR	ENSG00000145220.14	24.8042	0.516101	0.176453	0.00344611	0.031175	Stromal-1	M
STX18	ENSG00000168818.10	41.4719	-0.627991	0.138095	5.42776e-06	0.000312553	Stromal-1	M
LINC02482	ENSG00000251580.3	7.46956	-1.25802	0.449029	0.00508438	0.0410843	Stromal-1	M
GRPEL1	ENSG00000109519.13	35.2623	0.606497	0.183356	0.000940501	0.0126258	Stromal-1	M
WDR1	ENSG00000071127.17	99.4578	0.348011	0.0898893	0.000108146	0.00262939	Stromal-1	M
C1QTNF7	ENSG00000163145.12	8.89218	-1.6869	0.425991	7.49699e-05	0.00203919	Stromal-1	M
SLIT2	ENSG00000145147.20	51.783	-0.647698	0.214134	0.00248855	0.0249562	Stromal-1	M
RELL1	ENSG00000181826.10	36.0321	-0.474282	0.164332	0.00390016	0.0340828	Stromal-1	M
KLHL5	ENSG00000109790.16	9.55677	0.758564	0.263981	0.00405873	0.0350557	Stromal-1	M
RFC1	ENSG00000035928.16	42.3276	-0.283507	0.117182	0.015547	0.0883175	Stromal-1	M
UGDH	ENSG00000109814.12	90.0056	0.418819	0.14118	0.00301152	0.0286497	Stromal-1	M
SMIM14	ENSG00000163683.12	100.766	-0.332587	0.134482	0.0133947	0.0795517	Stromal-1	M
TMEM165	ENSG00000134851.13	109.344	0.368286	0.119838	0.00211788	0.0223449	Stromal-1	M
PAICS	ENSG00000128050.8	33.5694	0.741573	0.188451	8.31644e-05	0.0021768	Stromal-1	M
SRP72	ENSG00000174780.17	88.1392	0.387945	0.0991545	9.13353e-05	0.00231856	Stromal-1	M
RUFY3	ENSG00000018189.13	38.5223	-0.322934	0.126474	0.0106687	0.0686433	Stromal-1	M
CXCL6	ENSG00000124875.10	5.7245	2.3457	0.91576	0.0104227	0.0674063	Stromal-1	M
CDKL2	ENSG00000138769.11	4.79906	-1.88552	0.632982	0.00289395	0.0278476	Stromal-1	M
CCNG2	ENSG00000138764.15	15.5156	-0.749932	0.203627	0.000230621	0.00449773	Stromal-1	M
LINC01088	ENSG00000249307.7	185.33	-0.989971	0.361545	0.00617825	0.0469419	Stromal-1	M
ANTXR2	ENSG00000163297.17	91.6562	-0.787612	0.137018	9.01807e-09	2.88205e-06	Stromal-1	M
PRDM8	ENSG00000152784.15	11.3709	-0.698113	0.229541	0.00235525	0.0239265	Stromal-1	M
HNRNPD	ENSG00000138668.19	94.9405	0.396252	0.08293	1.76914e-06	0.000131675	Stromal-1	M
ABRAXAS1	ENSG00000163322.14	10.8405	-0.579576	0.240568	0.0159875	0.0896564	Stromal-1	M
WDFY3-AS2	ENSG00000180769.10	6.93297	-1.06135	0.290042	0.000252889	0.00487122	Stromal-1	M
MAPK10	ENSG00000109339.22	24.6648	-0.862614	0.22022	8.96345e-05	0.00229133	Stromal-1	M
AFF1	ENSG00000172493.20	27.2506	-0.487637	0.167808	0.00366172	0.0324659	Stromal-1	M
HSD17B11	ENSG00000198189.11	56.6072	-0.461827	0.165203	0.00518163	0.0415563	Stromal-1	M
SPP1	ENSG00000118785.14	18.6672	1.07926	0.275721	9.06567e-05	0.00231206	Stromal-1	M
PPM1K	ENSG00000163644.15	35.3615	-0.664533	0.172827	0.000120517	0.00282351	Stromal-1	M
HERC6	ENSG00000138642.14	5.8134	-1.28124	0.417562	0.00215214	0.0225284	Stromal-1	M
ADH5	ENSG00000197894.11	161.625	-0.406535	0.111997	0.000283563	0.00533068	Stromal-1	M
ADH1B	ENSG00000196616.14	26.7436	-1.61676	0.461134	0.000454799	0.007493	Stromal-1	M
SLC39A8	ENSG00000138821.13	12.4525	0.995491	0.327703	0.00238327	0.0241707	Stromal-1	M
CISD2	ENSG00000145354.12	49.4557	0.454529	0.137919	0.000981997	0.0129916	Stromal-1	M
BDH2	ENSG00000164039.15	92.0395	-0.29272	0.116058	0.0116625	0.0727474	Stromal-1	M
AIMP1	ENSG00000164022.16	56.3919	0.282476	0.117347	0.0160762	0.0897803	Stromal-1	M
OSTC	ENSG00000198856.13	326.094	0.348094	0.0680572	3.14194e-07	4.04423e-05	Stromal-1	M
MCUB	ENSG00000005059.16	64.3137	0.47279	0.161107	0.00333945	0.0304637	Stromal-1	M
CASP6	ENSG00000138794.10	9.14518	-0.8336	0.273409	0.00229675	0.0235288	Stromal-1	M
PLA2G12A	ENSG00000123739.11	10.813	-0.593191	0.235138	0.0116445	0.0727186	Stromal-1	M
GAR1	ENSG00000109534.17	34.2551	0.483203	0.165243	0.00345343	0.031175	Stromal-1	M
ANK2	ENSG00000145362.18	33.4605	-0.405535	0.159243	0.0108766	0.0692672	Stromal-1	M
PDE5A	ENSG00000138735.16	8.82805	-0.787446	0.291688	0.00694201	0.0510434	Stromal-1	M
ANXA5	ENSG00000164111.15	440.202	0.1412	0.0479582	0.00323753	0.0301206	Stromal-1	M
KIAA1109	ENSG00000138688.15	20.6819	-0.477812	0.173492	0.00588569	0.0453489	Stromal-1	M
FGF2	ENSG00000138685.15	47.4918	0.834271	0.208177	6.13652e-05	0.0017715	Stromal-1	M
FAT4	ENSG00000196159.11	7.47517	-0.713329	0.284429	0.0121438	0.0747697	Stromal-1	M
LINC02511	ENSG00000248869.7	3.34666	-1.69244	0.49997	0.000711597	0.0102307	Stromal-1	M
PCDH18	ENSG00000189184.11	52.6574	-0.903878	0.161554	2.20753e-08	5.75061e-06	Stromal-1	M
MGARP	ENSG00000137463.5	9.00085	-1.18767	0.365246	0.00114717	0.0143806	Stromal-1	M
INPP4B	ENSG00000109452.12	18.7455	-0.764543	0.225392	0.000693673	0.0100615	Stromal-1	M
ABCE1	ENSG00000164163.11	18.464	0.504463	0.200815	0.0120023	0.0742671	Stromal-1	M
LSM6	ENSG00000164167.12	83.3154	0.309293	0.0911881	0.000694311	0.0100615	Stromal-1	M
SH3D19	ENSG00000109686.18	89.4675	-0.792891	0.1919	3.5996e-05	0.00122334	Stromal-1	M
TRIM2	ENSG00000109654.15	8.31498	-0.625166	0.262012	0.0170317	0.093546	Stromal-1	M
CTSO	ENSG00000256043.3	33.4564	-0.359166	0.141186	0.0109613	0.0696335	Stromal-1	M
GASK1B	ENSG00000164125.15	112.943	-0.624421	0.131104	1.90932e-06	0.000139081	Stromal-1	M
FAM198B-AS1	ENSG00000248429.5	4.56744	-1.00221	0.415538	0.015872	0.0893636	Stromal-1	M
FNIP2	ENSG00000052795.13	18.5859	0.608988	0.225902	0.00702183	0.0514229	Stromal-1	M
DDX60L	ENSG00000181381.13	8.06151	-0.988031	0.296263	0.000853071	0.0118445	Stromal-1	M
SH3RF1	ENSG00000154447.15	15.2121	0.803814	0.22488	0.000351015	0.00624645	Stromal-1	M
CLCN3	ENSG00000109572.13	22.8347	-0.435945	0.165433	0.00840939	0.0583432	Stromal-1	M
HAND2-AS1	ENSG00000237125.10	46.7409	-1.03416	0.301057	0.000592332	0.00897605	Stromal-1	M
FBXO8	ENSG00000164117.13	29.7955	-0.571629	0.148298	0.000115916	0.00273917	Stromal-1	M
CEP44	ENSG00000164118.13	11.8931	-0.645346	0.23154	0.00531674	0.0423182	Stromal-1	M
SPCS3	ENSG00000129128.13	121.545	0.386726	0.0957394	5.35976e-05	0.00161474	Stromal-1	M
VEGFC	ENSG00000150630.4	39.049	-0.579366	0.172858	0.000803198	0.0112809	Stromal-1	M
IRF2	ENSG00000168310.11	34.8056	-0.502244	0.134981	0.000198544	0.00405275	Stromal-1	M
PDLIM3	ENSG00000154553.15	30.558	1.04732	0.358259	0.00346273	0.0312331	Stromal-1	M
CYP4V2	ENSG00000145476.16	7.90702	-0.68326	0.288377	0.0178205	0.0970665	Stromal-1	M
CLPTM1L	ENSG00000049656.14	52.8533	0.324472	0.122695	0.00818008	0.0572239	Stromal-1	M
NDUFS6	ENSG00000145494.11	185.096	0.303284	0.0839782	0.000304482	0.00563678	Stromal-1	M
AC124852.1	ENSG00000248994.2	5.63708	-1.07176	0.428953	0.0124701	0.0761783	Stromal-1	M
CCT5	ENSG00000150753.12	47.8577	0.478106	0.183472	0.009164	0.0618575	Stromal-1	M
FBXL7	ENSG00000183580.10	22.6541	-0.670639	0.204566	0.00104415	0.0135356	Stromal-1	M
PDZD2	ENSG00000133401.16	10.1637	-0.992667	0.349052	0.00445657	0.0373349	Stromal-1	M
SUB1	ENSG00000113387.12	318.748	0.137406	0.0530725	0.00962457	0.0638197	Stromal-1	M
PRLR	ENSG00000113494.17	42.7851	-1.75115	0.300636	5.71749e-09	2.0179e-06	Stromal-1	M
SPEF2	ENSG00000152582.14	6.35351	-1.41623	0.394302	0.000328476	0.00595997	Stromal-1	M
OSMR	ENSG00000145623.13	53.206	0.668008	0.129368	2.42181e-07	3.22776e-05	Stromal-1	M
RPL37	ENSG00000145592.14	660.752	0.122848	0.0458617	0.00739159	0.0532517	Stromal-1	M
CARD6	ENSG00000132357.14	11.2084	-0.724946	0.293763	0.0135948	0.0801406	Stromal-1	M
SELENOP	ENSG00000250722.6	67.0456	-0.659521	0.139128	2.13323e-06	0.000145041	Stromal-1	M
FST	ENSG00000134363.12	13.5968	1.24716	0.511532	0.0147651	0.0852483	Stromal-1	M
IL6ST	ENSG00000134352.20	120.023	-0.304938	0.0868694	0.000447599	0.00743247	Stromal-1	M
PLK2	ENSG00000145632.15	17.2669	1.01223	0.422424	0.0165639	0.0916208	Stromal-1	M
PDE4D	ENSG00000113448.19	9.86958	1.33144	0.333429	6.51907e-05	0.00183036	Stromal-1	M
NDUFAF2	ENSG00000164182.11	83.5714	0.634264	0.132536	1.70468e-06	0.000128824	Stromal-1	M
SMIM15	ENSG00000188725.8	20.6019	0.462682	0.177726	0.00923198	0.0619676	Stromal-1	M
ADAMTS6	ENSG00000049192.15	3.51296	1.82038	0.532738	0.000633104	0.0094242	Stromal-1	M
PPWD1	ENSG00000113593.12	17.96	-0.589642	0.184774	0.00141702	0.0167382	Stromal-1	M
ERBIN	ENSG00000112851.14	27.9651	-0.34538	0.146383	0.0183033	0.098892	Stromal-1	M
AC079467.1	ENSG00000250978.5	4.55482	-1.77693	0.659963	0.00709247	0.0518016	Stromal-1	M
PIK3R1	ENSG00000145675.15	114.003	-1.46983	0.240299	9.55387e-10	4.44406e-07	Stromal-1	M
GTF2H2	ENSG00000145736.14	7.70137	0.810264	0.29909	0.00674671	0.050249	Stromal-1	M
BTF3	ENSG00000145741.15	421.464	0.135864	0.0445229	0.00227658	0.0233534	Stromal-1	M
ENC1	ENSG00000171617.14	8.24163	2.07258	0.605592	0.000620701	0.00932842	Stromal-1	M
HEXB	ENSG00000049860.14	126.586	-0.29853	0.114173	0.00893051	0.0608471	Stromal-1	M
TBCA	ENSG00000171530.14	238.264	0.205604	0.0602399	0.000642301	0.00952224	Stromal-1	M
SSBP2	ENSG00000145687.16	39.7028	-0.367365	0.130659	0.00492899	0.0402148	Stromal-1	M
RPS23	ENSG00000186468.13	666.357	0.119618	0.0438491	0.00637306	0.0479888	Stromal-1	M
ATP6AP1L	ENSG00000205464.12	2.69896	1.37808	0.54048	0.0107808	0.068938	Stromal-1	M
TMEM167A	ENSG00000174695.10	158.64	0.340444	0.0753413	6.22246e-06	0.000339504	Stromal-1	M
RHOBTB3	ENSG00000164292.13	122.5	-0.432021	0.133905	0.0012539	0.0153767	Stromal-1	M
CAST	ENSG00000153113.23	169.831	-0.192961	0.0773181	0.0125719	0.0764589	Stromal-1	M
LNPEP	ENSG00000113441.16	21.5238	-0.530785	0.20694	0.0103199	0.0668502	Stromal-1	M
PAM	ENSG00000145730.20	183.606	-0.47998	0.11029	1.34916e-05	0.000595209	Stromal-1	M
NUDT12	ENSG00000112874.10	6.41753	-0.977686	0.308014	0.00150273	0.0173599	Stromal-1	M
PJA2	ENSG00000198961.10	61.6988	-0.38227	0.101316	0.000161262	0.00343262	Stromal-1	M
SRP19	ENSG00000153037.14	89.5071	0.302783	0.094973	0.00143212	0.0168301	Stromal-1	M
REEP5	ENSG00000129625.13	218.41	0.177865	0.0684269	0.00934019	0.0625021	Stromal-1	M
MCC	ENSG00000171444.18	22.7405	-0.542791	0.229558	0.0180544	0.097934	Stromal-1	M
AC010226.1	ENSG00000249249.2	8.37879	-0.868422	0.312114	0.00539601	0.042812	Stromal-1	M
TNFAIP8	ENSG00000145779.8	40.4269	1.24745	0.338591	0.000229394	0.00448178	Stromal-1	M
SNCAIP	ENSG00000064692.19	33.0198	-0.609588	0.174146	0.000464491	0.0075625	Stromal-1	M
GRAMD2B	ENSG00000155324.9	57.7116	-0.468928	0.177917	0.00839742	0.0583432	Stromal-1	M
AC093535.2	ENSG00000279118.1	12.7809	-0.913997	0.256825	0.000372513	0.00648991	Stromal-1	M
ALDH7A1	ENSG00000164904.18	91.6752	-0.612694	0.210663	0.0036327	0.0324452	Stromal-1	M
PHAX	ENSG00000164902.14	41.9915	-0.33244	0.121927	0.00640015	0.0481596	Stromal-1	M
FBN2	ENSG00000138829.12	2.73451	3.259	0.883228	0.000224368	0.00442309	Stromal-1	M
ADAMTS19	ENSG00000145808.10	7.59589	-0.821817	0.327853	0.0121875	0.0749122	Stromal-1	M
VDAC1	ENSG00000213585.11	185.266	0.316531	0.0677392	2.97131e-06	0.000192362	Stromal-1	M
JADE2	ENSG00000043143.20	8.18445	-0.720713	0.26716	0.00698241	0.0512715	Stromal-1	M
H2AFY	ENSG00000113648.16	74.6947	0.285921	0.105358	0.00665124	0.0496732	Stromal-1	M
TGFBI	ENSG00000120708.17	142.035	0.909888	0.219591	3.41972e-05	0.00117658	Stromal-1	M
ETF1	ENSG00000120705.13	58.5579	0.421447	0.150651	0.0051498	0.0414294	Stromal-1	M
PURA	ENSG00000185129.6	29.4019	-0.428123	0.161099	0.00787191	0.0556311	Stromal-1	M
SRA1	ENSG00000213523.10	67.2594	0.403269	0.147985	0.00642863	0.0482743	Stromal-1	M
HARS	ENSG00000170445.15	36.2982	0.339423	0.136054	0.012604	0.0766111	Stromal-1	M
TAF7	ENSG00000178913.7	61.6658	-0.319363	0.109642	0.00358238	0.0320744	Stromal-1	M
RNF14	ENSG00000013561.18	14.7049	-0.50693	0.203398	0.0126919	0.0769317	Stromal-1	M
LARS	ENSG00000133706.18	64.7817	0.476596	0.117578	5.04684e-05	0.00153809	Stromal-1	M
TCERG1	ENSG00000113649.11	29.7456	0.493098	0.161513	0.00226565	0.0232755	Stromal-1	M
RPS14	ENSG00000164587.13	620.073	0.12426	0.0486941	0.010715	0.0687582	Stromal-1	M
SYNPO	ENSG00000171992.13	7.37124	2.07585	0.655666	0.00154543	0.0176934	Stromal-1	M
SMIM3	ENSG00000256235.2	39.6589	1.39209	0.314365	9.50058e-06	0.000466125	Stromal-1	M
CCDC69	ENSG00000198624.13	13.4693	-1.0265	0.27651	0.000205351	0.00415903	Stromal-1	M
SPARC	ENSG00000113140.11	623.282	0.176862	0.0652909	0.00675199	0.0502541	Stromal-1	M
ATOX1	ENSG00000177556.12	242.721	0.227776	0.0729513	0.00179444	0.0196527	Stromal-1	M
FAXDC2	ENSG00000170271.11	18.1892	-1.7152	0.280479	9.64068e-10	4.44406e-07	Stromal-1	M
EBF1	ENSG00000164330.17	46.8578	-0.69221	0.208977	0.000925093	0.0125111	Stromal-1	M
CCNG1	ENSG00000113328.19	47.8872	-0.499068	0.114763	1.36965e-05	0.000600708	Stromal-1	M
SLIT3	ENSG00000184347.14	91.2216	-0.50861	0.157285	0.00122205	0.0150738	Stromal-1	M
SPDL1	ENSG00000040275.17	4.80906	1.05937	0.373221	0.00453311	0.03767	Stromal-1	M
NPM1	ENSG00000181163.13	262.372	0.424965	0.0981334	1.48783e-05	0.000631309	Stromal-1	M
SH3PXD2B	ENSG00000174705.13	54.1698	-0.567952	0.140774	5.47184e-05	0.00162501	Stromal-1	M
RPL26L1	ENSG00000037241.7	65.2234	0.450181	0.121077	0.000200696	0.00408144	Stromal-1	M
CREBRF	ENSG00000164463.12	10.6081	-0.601339	0.242031	0.0129712	0.0781054	Stromal-1	M
NOP16	ENSG00000048162.20	46.707	1.09496	0.220686	6.991e-07	7.08227e-05	Stromal-1	M
PRELID1	ENSG00000169230.10	155.479	0.425745	0.094588	6.76194e-06	0.000357694	Stromal-1	M
PDLIM7	ENSG00000196923.14	162.267	0.241125	0.0889302	0.0067	0.049936	Stromal-1	M
TMED9	ENSG00000184840.11	188.027	0.283766	0.0776503	0.000257778	0.00494798	Stromal-1	M
RMND5B	ENSG00000145916.19	15.9286	-0.458236	0.189345	0.0155158	0.0883175	Stromal-1	M
NHP2	ENSG00000145912.8	37.5288	0.601957	0.132039	5.14095e-06	0.000300787	Stromal-1	M
HNRNPAB	ENSG00000197451.12	70.3034	0.427435	0.10422	4.10906e-05	0.0013301	Stromal-1	M
CLK4	ENSG00000113240.13	21.7422	-0.438529	0.168341	0.00918731	0.0618575	Stromal-1	M
CANX	ENSG00000127022.15	177.615	0.167449	0.0691125	0.0153996	0.0879825	Stromal-1	M
MRNIP	ENSG00000161010.15	12.9861	-0.657974	0.222343	0.00308364	0.0290345	Stromal-1	M
RNF130	ENSG00000113269.14	85.2645	-0.309445	0.0893564	0.000534108	0.00837203	Stromal-1	M
GFPT2	ENSG00000131459.13	77.9761	0.689677	0.183131	0.000165867	0.00350337	Stromal-1	M
LINC00847	ENSG00000245060.8	3.34001	-1.38798	0.441639	0.00167346	0.0186376	Stromal-1	M
RACK1	ENSG00000204628.11	528.978	0.129788	0.039556	0.00103391	0.0135149	Stromal-1	M
LYRM4	ENSG00000214113.10	45.1382	0.362177	0.126989	0.00434404	0.0368435	Stromal-1	M
EEF1E1	ENSG00000124802.12	50.8221	0.664764	0.15479	1.75003e-05	0.000702868	Stromal-1	M
GMPR	ENSG00000137198.9	9.1219	-1.07156	0.350128	0.00220975	0.0228299	Stromal-1	M
ATXN1	ENSG00000124788.18	31.0418	-0.718151	0.148995	1.4357e-06	0.000112883	Stromal-1	M
KIF13A	ENSG00000137177.20	24.2548	-0.558065	0.160571	0.000509888	0.00813219	Stromal-1	M
SOX4	ENSG00000124766.6	68.4998	0.645829	0.204371	0.00157725	0.0178842	Stromal-1	M
CASC15	ENSG00000272168.8	6.37028	0.790987	0.329122	0.0162467	0.0903047	Stromal-1	M
ACOT13	ENSG00000112304.11	31.1953	-0.443049	0.150923	0.00332914	0.0304637	Stromal-1	M
CARMIL1	ENSG00000079691.18	19.2203	-0.620529	0.229781	0.006923	0.0509378	Stromal-1	M
AL121944.1	ENSG00000272009.1	2.85642	-1.23403	0.454823	0.00666369	0.0497322	Stromal-1	M
ZSCAN26	ENSG00000197062.11	7.85695	-0.839797	0.278568	0.00257237	0.0255161	Stromal-1	M
ZNRD1	ENSG00000066379.15	59.043	0.338777	0.135439	0.0123729	0.0756687	Stromal-1	M
NFKBIL1	ENSG00000204498.11	28.4628	-0.376853	0.146863	0.0102876	0.0667201	Stromal-1	M
CSNK2B	ENSG00000204435.13	159.38	0.271151	0.0802394	0.000726756	0.010397	Stromal-1	M
VARS	ENSG00000204394.13	31.3183	0.498241	0.170385	0.00345344	0.031175	Stromal-1	M
LSM2	ENSG00000204392.11	92.0738	0.303205	0.108339	0.0051312	0.0413101	Stromal-1	M
C2	ENSG00000166278.15	25.9811	-0.56479	0.207547	0.00650336	0.0487017	Stromal-1	M
TNXB	ENSG00000168477.19	158.612	-0.4174	0.119842	0.000495997	0.00800398	Stromal-1	M
RPS18	ENSG00000231500.7	765.235	0.144825	0.0411834	0.000437128	0.00731288	Stromal-1	M
B3GALT4	ENSG00000235863.3	15.8352	-1.4195	0.298825	2.03164e-06	0.000143865	Stromal-1	M
WDR46	ENSG00000227057.10	43.1664	0.363034	0.125456	0.00380702	0.0334828	Stromal-1	M
UQCC2	ENSG00000137288.10	163.714	0.370335	0.0937409	7.7947e-05	0.00209538	Stromal-1	M
HMGA1	ENSG00000137309.19	27.0988	0.953989	0.386573	0.0135942	0.0801406	Stromal-1	M
SNRPC	ENSG00000124562.10	58.6355	0.315681	0.127495	0.0132854	0.0791917	Stromal-1	M
ANKS1A	ENSG00000064999.15	6.20989	-0.715504	0.29558	0.0154916	0.0882321	Stromal-1	M
FKBP5	ENSG00000096060.14	24.9733	-0.482029	0.174539	0.00574961	0.0445198	Stromal-1	M
SRSF3	ENSG00000112081.17	202.892	0.319914	0.0711581	6.93051e-06	0.000364552	Stromal-1	M
PPIL1	ENSG00000137168.8	28.3599	0.462964	0.161908	0.00424395	0.0363326	Stromal-1	M
CCDC167	ENSG00000198937.9	60.6912	0.42809	0.135893	0.00163158	0.0183104	Stromal-1	M
OARD1	ENSG00000124596.17	21.9608	-0.428943	0.164903	0.0092903	0.0622826	Stromal-1	M
TREM1	ENSG00000124731.13	29.7765	1.38648	0.543673	0.0107656	0.068938	Stromal-1	M
FOXP4	ENSG00000137166.15	7.19492	0.851711	0.321154	0.00800088	0.0563305	Stromal-1	M
CCND3	ENSG00000112576.12	44.1129	0.44701	0.129055	0.000532766	0.00836297	Stromal-1	M
PTK7	ENSG00000112655.16	39.2626	0.657708	0.148179	9.05486e-06	0.000450314	Stromal-1	M
SRF	ENSG00000112658.8	15.6822	0.477018	0.198029	0.0160036	0.0897005	Stromal-1	M
HSP90AB1	ENSG00000096384.20	285.772	0.20768	0.0882263	0.0185752	0.0997851	Stromal-1	M
EFHC1	ENSG00000096093.16	19.5037	-0.466792	0.192145	0.0151251	0.0870052	Stromal-1	M
ICK	ENSG00000112144.15	5.04771	-0.902415	0.341019	0.00813951	0.0569766	Stromal-1	M
DST	ENSG00000151914.20	82.5103	-0.516556	0.107709	1.62007e-06	0.000124825	Stromal-1	M
PTP4A1	ENSG00000112245.11	17.8004	0.776055	0.237286	0.00107338	0.0137516	Stromal-1	M
PHF3	ENSG00000118482.11	27.4627	-0.489336	0.14085	0.000512431	0.00814899	Stromal-1	M
LMBRD1	ENSG00000168216.13	45.589	-0.381933	0.143675	0.00785328	0.0555415	Stromal-1	M
COX7A2	ENSG00000112695.11	298.24	0.271061	0.0542562	5.85475e-07	6.53641e-05	Stromal-1	M
IRAK1BP1	ENSG00000146243.14	7.89379	-0.876023	0.260885	0.000785388	0.011102	Stromal-1	M
HMGN3	ENSG00000118418.14	123.171	-0.584874	0.166946	0.000459388	0.00752118	Stromal-1	M
ASCC3	ENSG00000112249.14	27.2233	0.387014	0.156545	0.0134275	0.079583	Stromal-1	M
SESN1	ENSG00000080546.13	15.5541	-0.577442	0.223386	0.00973919	0.0643846	Stromal-1	M
GTF3C6	ENSG00000155115.7	123.798	0.379651	0.0935626	4.95547e-05	0.00152297	Stromal-1	M
RPF2	ENSG00000197498.13	36.7648	0.495244	0.139194	0.000373769	0.00650144	Stromal-1	M
REV3L	ENSG00000009413.15	50.4024	-0.580814	0.171879	0.000726961	0.010397	Stromal-1	M
FYN	ENSG00000010810.17	88.9519	-0.347057	0.104499	0.000896484	0.0122579	Stromal-1	M
MARCKS	ENSG00000277443.3	52.4993	-0.424815	0.137848	0.00205776	0.0219221	Stromal-1	M
HDAC2	ENSG00000196591.12	56.4677	0.314595	0.113315	0.00549814	0.0432771	Stromal-1	M
TSPYL1	ENSG00000189241.7	45.4678	-0.428809	0.147967	0.00375547	0.0331895	Stromal-1	M
FAM162B	ENSG00000183807.8	16.5031	-0.726142	0.293281	0.0132891	0.0791917	Stromal-1	M
SERINC1	ENSG00000111897.7	127.347	-0.337166	0.0950854	0.000391227	0.00670912	Stromal-1	M
SMPDL3A	ENSG00000172594.13	95.8328	-0.645175	0.223296	0.00386071	0.0338191	Stromal-1	M
RNF146	ENSG00000118518.15	42.2538	-0.40688	0.144935	0.00499528	0.0405741	Stromal-1	M
LAMA2	ENSG00000196569.12	119.243	-0.372725	0.113248	0.00099752	0.0131193	Stromal-1	M
EPB41L2	ENSG00000079819.19	76.9568	-0.301379	0.126	0.0167618	0.0923419	Stromal-1	M
MOXD1	ENSG00000079931.15	13.2675	1.2377	0.340519	0.000278246	0.00526693	Stromal-1	M
RPS12	ENSG00000112306.8	735.031	0.160893	0.0435612	0.000221197	0.00438455	Stromal-1	M
TBPL1	ENSG00000028839.10	36.0492	0.406501	0.138384	0.00330884	0.0304601	Stromal-1	M
SGK1	ENSG00000118515.11	109.437	0.548557	0.147781	0.000205652	0.00415903	Stromal-1	M
CCDC28A	ENSG00000024862.17	19.501	-0.872499	0.188501	3.68109e-06	0.000226263	Stromal-1	M
ABRACL	ENSG00000146386.8	61.102	0.570682	0.178333	0.00137381	0.0164092	Stromal-1	M
CITED2	ENSG00000164442.10	201.884	-0.740701	0.17628	2.64758e-05	0.000950735	Stromal-1	M
UTRN	ENSG00000152818.18	23.9706	-0.491518	0.175349	0.00506167	0.041039	Stromal-1	M
SASH1	ENSG00000111961.18	34.6323	-0.603808	0.201895	0.00278335	0.0271639	Stromal-1	M
UST	ENSG00000111962.8	28.5794	-0.943559	0.238611	7.67301e-05	0.00206988	Stromal-1	M
MTHFD1L	ENSG00000120254.15	45.1773	0.846579	0.169774	6.14845e-07	6.63462e-05	Stromal-1	M
AKAP12	ENSG00000131016.17	183.295	-0.46081	0.129851	0.000387028	0.00666847	Stromal-1	M
ESR1	ENSG00000091831.23	12.2855	-0.851134	0.247727	0.000590852	0.00896937	Stromal-1	M
ZDHHC14	ENSG00000175048.17	31.8327	-0.828578	0.231734	0.000349479	0.00624645	Stromal-1	M
DYNLT1	ENSG00000146425.11	172.547	0.234096	0.0703253	0.000872326	0.0120203	Stromal-1	M
SOD2	ENSG00000112096.18	420.217	0.302304	0.091998	0.00101627	0.0133003	Stromal-1	M
SLC22A3	ENSG00000146477.6	8.97087	1.33559	0.4987	0.00740303	0.0532522	Stromal-1	M
RPS6KA2	ENSG00000071242.12	25.635	-0.762813	0.200004	0.000136741	0.00305948	Stromal-1	M
FAM20C	ENSG00000177706.9	41.0105	1.01922	0.189267	7.24155e-08	1.41351e-05	Stromal-1	M
EIF3B	ENSG00000106263.18	58.1177	0.417681	0.135655	0.00207706	0.0220418	Stromal-1	M
ACTB	ENSG00000075624.16	771.193	0.179069	0.044078	4.85425e-05	0.00149691	Stromal-1	M
KDELR2	ENSG00000136240.10	295.802	0.338911	0.0704405	1.49943e-06	0.000116349	Stromal-1	M
THSD7A	ENSG00000005108.16	13.137	-1.75212	0.380669	4.16966e-06	0.000250661	Stromal-1	M
BZW2	ENSG00000136261.15	39.6172	0.799447	0.182097	1.13226e-05	0.000527151	Stromal-1	M
AC004130.1	ENSG00000271133.5	6.41664	-1.06353	0.422576	0.0118436	0.0736256	Stromal-1	M
ITGB8	ENSG00000105855.10	15.1841	-0.650645	0.253339	0.0102205	0.0663635	Stromal-1	M
IL6	ENSG00000136244.12	131.196	0.912462	0.253914	0.000326155	0.00593754	Stromal-1	M
TOMM7	ENSG00000196683.10	407.442	0.119306	0.0464181	0.0101624	0.0661042	Stromal-1	M
GPNMB	ENSG00000136235.16	224.48	-0.487352	0.118598	3.96904e-05	0.00130799	Stromal-1	M
CYCS	ENSG00000172115.8	80.3116	0.887441	0.172405	2.64096e-07	3.43984e-05	Stromal-1	M
CBX3	ENSG00000122565.19	135.054	0.399006	0.0848083	2.5411e-06	0.000168543	Stromal-1	M
HOXA10	ENSG00000253293.5	25.9274	-0.497049	0.206429	0.0160468	0.0897624	Stromal-1	M
HOXA11	ENSG00000005073.5	26.4896	-0.597061	0.23233	0.0101733	0.0661353	Stromal-1	M
HIBADH	ENSG00000106049.9	31.8676	-0.49017	0.149733	0.00106178	0.0136831	Stromal-1	M
JAZF1	ENSG00000153814.13	76.2106	-1.07684	0.226884	2.07258e-06	0.000143865	Stromal-1	M
SCRN1	ENSG00000136193.17	24.1597	-0.650721	0.169878	0.000127877	0.0029517	Stromal-1	M
FKBP14	ENSG00000106080.10	62.0119	0.386693	0.124115	0.00183568	0.0200241	Stromal-1	M
GGCT	ENSG00000006625.18	63.6521	1.11639	0.140238	1.71063e-15	6.23867e-12	Stromal-1	M
GARS	ENSG00000106105.14	73.5285	0.452738	0.136969	0.000948365	0.0127002	Stromal-1	M
AQP1	ENSG00000240583.12	6.72604	1.88554	0.574838	0.00103762	0.0135356	Stromal-1	M
LSM5	ENSG00000106355.10	149.346	0.167659	0.0694928	0.0158388	0.0892372	Stromal-1	M
HERPUD2	ENSG00000122557.10	22.1406	-0.413997	0.168498	0.0140106	0.0820169	Stromal-1	M
EPDR1	ENSG00000086289.12	28.0429	-0.699296	0.240699	0.00366927	0.0325065	Stromal-1	M
INHBA	ENSG00000122641.11	19.6501	1.06748	0.447671	0.0171015	0.093788	Stromal-1	M
GLI3	ENSG00000106571.14	21.7219	-0.680459	0.194365	0.000463644	0.00755996	Stromal-1	M
PSMA2	ENSG00000106588.11	211.248	0.316378	0.0740213	1.91874e-05	0.000747079	Stromal-1	M
MRPL32	ENSG00000106591.4	87.8797	0.319457	0.101795	0.00169977	0.0188351	Stromal-1	M
STK17A	ENSG00000164543.7	33.1898	0.611492	0.237375	0.00999335	0.0655106	Stromal-1	M
POLD2	ENSG00000106628.10	61.6007	0.313047	0.118104	0.00803494	0.056534	Stromal-1	M
YKT6	ENSG00000106636.8	35.8387	0.585984	0.169624	0.000551081	0.00855231	Stromal-1	M
PPIA	ENSG00000196262.14	456.519	0.234169	0.0541014	1.50242e-05	0.000631309	Stromal-1	M
UPP1	ENSG00000183696.14	86.5723	0.939168	0.206644	5.49724e-06	0.000314897	Stromal-1	M
EGFR	ENSG00000146648.18	81.1739	-0.610953	0.17762	0.000582418	0.00889865	Stromal-1	M
NIPSNAP2	ENSG00000146729.10	44.0319	-0.404019	0.122021	0.000929438	0.0125543	Stromal-1	M
CCT6A	ENSG00000146731.11	93.3015	0.427907	0.119102	0.000327167	0.00594606	Stromal-1	M
CHCHD2	ENSG00000106153.13	400.756	0.23302	0.0590893	8.02944e-05	0.00214269	Stromal-1	M
GUSB	ENSG00000169919.17	92.468	-0.370957	0.149726	0.0132281	0.0790224	Stromal-1	M
BUD23	ENSG00000071462.11	83.5879	0.388998	0.109279	0.000371323	0.0064803	Stromal-1	M
METTL27	ENSG00000165171.11	6.61674	-1.3729	0.556898	0.0136912	0.0804919	Stromal-1	M
MDH2	ENSG00000146701.12	78.9455	0.440717	0.113199	9.88855e-05	0.00246522	Stromal-1	M
YWHAG	ENSG00000170027.7	96.0119	0.438765	0.138829	0.00157512	0.0178842	Stromal-1	M
SEMA3C	ENSG00000075223.14	106.772	-0.366105	0.108153	0.000711584	0.0102307	Stromal-1	M
AC003991.1	ENSG00000228113.7	24.3612	0.60711	0.219327	0.00563919	0.0440703	Stromal-1	M
STEAP1	ENSG00000164647.9	59.4667	2.23244	0.315263	1.42912e-12	3.1272e-09	Stromal-1	M
STEAP2	ENSG00000157214.14	18.5552	1.45586	0.26162	2.62467e-08	6.67827e-06	Stromal-1	M
SAMD9	ENSG00000205413.8	4.30808	-1.29822	0.439034	0.00310647	0.0291097	Stromal-1	M
SAMD9L	ENSG00000177409.12	14.3586	-0.893666	0.261386	0.000628623	0.00939586	Stromal-1	M
TFPI2	ENSG00000105825.14	27.1415	2.69	0.637042	2.41458e-05	0.000901637	Stromal-1	M
SGCE	ENSG00000127990.18	165.377	-0.410635	0.0884985	3.48367e-06	0.000217596	Stromal-1	M
SEM1	ENSG00000127922.9	324.795	0.136469	0.0506631	0.00706734	0.0516525	Stromal-1	M
ATP5MF	ENSG00000241468.7	256.342	0.161023	0.0636865	0.0114596	0.0719334	Stromal-1	M
CNPY4	ENSG00000166997.8	67.8718	-0.489883	0.13789	0.000381284	0.00660068	Stromal-1	M
GAL3ST4	ENSG00000197093.11	13.9328	-0.928092	0.272568	0.000661662	0.00971542	Stromal-1	M
CASTOR3	ENSG00000239521.8	6.63046	-0.838235	0.344818	0.0150594	0.0866728	Stromal-1	M
PILRA	ENSG00000085514.16	151.675	-1.01508	0.363001	0.00516839	0.0415179	Stromal-1	M
ZCWPW1	ENSG00000078487.17	7.71247	-0.891638	0.296279	0.00261714	0.0258494	Stromal-1	M
TRIP6	ENSG00000087077.14	58.3184	-0.314009	0.10999	0.00430513	0.0365929	Stromal-1	M
SRRT	ENSG00000087087.20	21.401	0.575933	0.191441	0.00262626	0.0258631	Stromal-1	M
SERPINE1	ENSG00000106366.8	240.07	0.840603	0.157155	8.84985e-08	1.61377e-05	Stromal-1	M
SH2B2	ENSG00000160999.10	2.59425	1.44149	0.547291	0.0084422	0.0585336	Stromal-1	M
DNAJC2	ENSG00000105821.15	45.3757	0.49239	0.142343	0.000541831	0.00844675	Stromal-1	M
SRPK2	ENSG00000135250.17	31.6173	-0.405597	0.138294	0.0033585	0.0305779	Stromal-1	M
NAMPT	ENSG00000105835.12	61.9868	0.794977	0.162819	1.04709e-06	9.39031e-05	Stromal-1	M
BCAP29	ENSG00000075790.10	112.856	0.33561	0.116323	0.00391208	0.0341576	Stromal-1	M
LAMB1	ENSG00000091136.14	210.998	-0.311044	0.114018	0.00637154	0.0479888	Stromal-1	M
ZNF277	ENSG00000198839.9	21.0406	-0.702384	0.170633	3.84933e-05	0.00128301	Stromal-1	M
FOXP2	ENSG00000128573.25	6.08617	-0.780497	0.317862	0.0140704	0.0822789	Stromal-1	M
CTTNBP2	ENSG00000077063.11	10.4151	-1.24016	0.292707	2.26662e-05	0.000852203	Stromal-1	M
CPED1	ENSG00000106034.18	29.9207	-0.736199	0.184559	6.63617e-05	0.0018522	Stromal-1	M
CADPS2	ENSG00000081803.16	44.5176	-1.20159	0.332269	0.000298815	0.00554168	Stromal-1	M
IQUB	ENSG00000164675.11	3.18483	-1.52138	0.445512	0.000638049	0.00947543	Stromal-1	M
IMPDH1	ENSG00000106348.18	26.4997	0.569793	0.189092	0.00258413	0.0256096	Stromal-1	M
HILPDA	ENSG00000135245.10	28.578	0.608095	0.198474	0.00218511	0.0226824	Stromal-1	M
CALU	ENSG00000128595.17	310.393	0.207685	0.0518642	6.21758e-05	0.00178547	Stromal-1	M
CHCHD3	ENSG00000106554.13	64.0436	0.372975	0.125775	0.00302282	0.0287089	Stromal-1	M
TMEM140	ENSG00000146859.6	11.4945	-1.2752	0.342216	0.00019431	0.00398117	Stromal-1	M
ZC3HAV1	ENSG00000105939.13	32.7771	-0.542999	0.188968	0.00405955	0.0350557	Stromal-1	M
DENND2A	ENSG00000146966.13	13.3482	-0.711482	0.287492	0.0133315	0.079321	Stromal-1	M
NDUFB2	ENSG00000090266.13	320.465	0.166521	0.0510121	0.00109719	0.0139586	Stromal-1	M
SSBP1	ENSG00000106028.11	188.38	0.286888	0.0890362	0.00127231	0.0155187	Stromal-1	M
AC093673.1	ENSG00000232533.1	38.332	-0.397581	0.150013	0.00804174	0.0565408	Stromal-1	M
TCAF1	ENSG00000198420.10	31.046	-0.487132	0.14913	0.00108887	0.0139001	Stromal-1	M
AC074386.1	ENSG00000284644.1	5.58464	-1.02436	0.349077	0.00334097	0.0304637	Stromal-1	M
WDR86	ENSG00000187260.15	10.3396	-1.03012	0.376825	0.00626291	0.0474532	Stromal-1	M
GALNT11	ENSG00000178234.13	45.2406	-0.470469	0.168204	0.00515774	0.0414628	Stromal-1	M
INSIG1	ENSG00000186480.13	40.9259	0.841683	0.300191	0.00504999	0.0409881	Stromal-1	M
VIPR2	ENSG00000106018.14	16.7609	-0.807896	0.342124	0.0182055	0.0985602	Stromal-1	M
RPL23AP53	ENSG00000223508.5	4.72371	1.10236	0.427405	0.00990348	0.0650568	Stromal-1	M
AGPAT5	ENSG00000155189.12	4.19351	1.63374	0.47265	0.000547148	0.00851543	Stromal-1	M
PINX1	ENSG00000254093.9	12.7917	0.709543	0.247025	0.0040742	0.0351268	Stromal-1	M
SLC7A2	ENSG00000003989.17	10.243	2.08313	0.500922	3.20225e-05	0.00112655	Stromal-1	M
ASAH1	ENSG00000104763.19	168.587	-0.271193	0.10782	0.0118953	0.0738628	Stromal-1	M
PSD3	ENSG00000156011.17	42.0878	-0.745429	0.24682	0.00252669	0.0251772	Stromal-1	M
SLC39A14	ENSG00000104635.14	97.3582	1.02204	0.186481	4.23752e-08	9.65889e-06	Stromal-1	M
TNFRSF10B	ENSG00000120889.13	18.5992	0.811026	0.290993	0.0053183	0.0423182	Stromal-1	M
LOXL2	ENSG00000134013.15	44.2226	1.35065	0.271252	6.38112e-07	6.64913e-05	Stromal-1	M
SLC25A37	ENSG00000147454.14	61.5371	0.378965	0.130894	0.00378901	0.0334049	Stromal-1	M
NKX3-1	ENSG00000167034.10	7.64158	1.38957	0.39513	0.000436886	0.00731288	Stromal-1	M
BNIP3L	ENSG00000104765.16	170.986	-0.319159	0.0823684	0.000106721	0.00260633	Stromal-1	M
DPYSL2	ENSG00000092964.18	104.471	-0.413738	0.135588	0.00227749	0.0233534	Stromal-1	M
EPHX2	ENSG00000120915.13	4.75191	-1.31878	0.384686	0.000607625	0.00918236	Stromal-1	M
SCARA5	ENSG00000168079.17	104.085	-1.24864	0.313618	6.8508e-05	0.0019024	Stromal-1	M
ZNF395	ENSG00000186918.14	9.69344	-0.798323	0.270581	0.00317365	0.0296524	Stromal-1	M
MAK16	ENSG00000198042.11	14.7667	0.835759	0.203525	4.01833e-05	0.00131631	Stromal-1	M
EIF4EBP1	ENSG00000187840.5	68.7637	0.681068	0.166053	4.10471e-05	0.0013301	Stromal-1	M
PLPP5	ENSG00000147535.17	34.6616	0.839638	0.160418	1.65832e-07	2.59196e-05	Stromal-1	M
TACC1	ENSG00000147526.20	96.1302	-0.300426	0.103114	0.00357355	0.0320529	Stromal-1	M
PLEKHA2	ENSG00000169499.15	8.67916	-0.725779	0.258527	0.00499485	0.0405741	Stromal-1	M
RNF170	ENSG00000120925.16	17.5352	-0.45626	0.188875	0.0157061	0.0889329	Stromal-1	M
UBE2V2	ENSG00000169139.12	83.7995	0.267218	0.108737	0.0139922	0.0819531	Stromal-1	M
PCMTD1	ENSG00000168300.14	90.8496	-0.430799	0.134501	0.00136027	0.0162831	Stromal-1	M
SDCBP	ENSG00000137575.12	260.709	-0.508549	0.0902834	1.77297e-08	4.73124e-06	Stromal-1	M
CYP7B1	ENSG00000172817.4	9.28166	1.00388	0.404389	0.0130478	0.0783961	Stromal-1	M
PDE7A	ENSG00000205268.10	8.71965	-0.753869	0.276165	0.00633777	0.0478821	Stromal-1	M
ADHFE1	ENSG00000147576.17	5.50774	-1.42937	0.574305	0.0128148	0.0775051	Stromal-1	M
SNHG6	ENSG00000245910.8	184.941	0.172272	0.0704888	0.0145268	0.0841832	Stromal-1	M
SULF1	ENSG00000137573.14	129.799	0.776056	0.255945	0.00242844	0.024443	Stromal-1	M
NCOA2	ENSG00000140396.13	8.33828	-0.94438	0.26266	0.000323833	0.00592485	Stromal-1	M
TRAM1	ENSG00000067167.8	127.31	0.213059	0.0842173	0.0114104	0.0717064	Stromal-1	M
RPL7	ENSG00000147604.14	102.848	0.244397	0.0867967	0.0048664	0.0398826	Stromal-1	M
ELOC	ENSG00000154582.16	181.374	0.362523	0.0813367	8.30871e-06	0.000416998	Stromal-1	M
LY96	ENSG00000154589.6	56.4579	-0.606321	0.174231	0.000501443	0.00804441	Stromal-1	M
ZFHX4	ENSG00000091656.18	13.4554	-0.659832	0.248658	0.00796452	0.056183	Stromal-1	M
PEX2	ENSG00000164751.15	45.8947	-0.490196	0.136909	0.000342984	0.00615452	Stromal-1	M
ZC2HC1A	ENSG00000104427.12	24.9024	-0.58266	0.189132	0.00206509	0.0219574	Stromal-1	M
ZNF704	ENSG00000164684.13	12.0185	-0.86278	0.27728	0.00186085	0.0202381	Stromal-1	M
CPNE3	ENSG00000085719.13	67.4996	-0.492863	0.109416	6.65341e-06	0.000356838	Stromal-1	M
RUNX1T1	ENSG00000079102.16	29.516	-0.797662	0.187138	2.02213e-05	0.000779019	Stromal-1	M
TRIQK	ENSG00000205133.11	39.5482	-0.423744	0.137753	0.00209722	0.0221911	Stromal-1	M
GDF6	ENSG00000156466.10	4.17993	1.73367	0.45732	0.000150082	0.00326451	Stromal-1	M
SDC2	ENSG00000169439.12	238.403	-0.368003	0.119406	0.00205651	0.0219221	Stromal-1	M
CPQ	ENSG00000104324.16	227.057	-0.289517	0.119198	0.0151455	0.0870767	Stromal-1	M
MATN2	ENSG00000132561.14	221.644	-0.623868	0.210649	0.00306001	0.0289616	Stromal-1	M
OSR2	ENSG00000164920.9	75.0883	-0.502685	0.186433	0.00701086	0.051377	Stromal-1	M
RGS22	ENSG00000132554.20	11.5162	-1.59573	0.41734	0.000131537	0.00301708	Stromal-1	M
RNF19A	ENSG00000034677.13	50.4069	-0.472819	0.15517	0.00231062	0.0236267	Stromal-1	M
PABPC1	ENSG00000070756.16	265.178	0.134836	0.0537165	0.0120684	0.0744465	Stromal-1	M
CTHRC1	ENSG00000164932.13	74.0566	1.33378	0.356186	0.000180682	0.00375112	Stromal-1	M
DCAF13	ENSG00000164934.14	27.6973	0.776047	0.220845	0.000441425	0.00737348	Stromal-1	M
ZFPM2	ENSG00000169946.14	22.6751	-0.477342	0.184658	0.00973777	0.0643846	Stromal-1	M
ANGPT1	ENSG00000154188.10	20.4698	-0.893339	0.335399	0.00773302	0.0549955	Stromal-1	M
ENY2	ENSG00000120533.13	205.293	0.159514	0.0574647	0.00550567	0.0433052	Stromal-1	M
COL14A1	ENSG00000187955.12	187.177	-0.48463	0.146648	0.00095074	0.0127009	Stromal-1	M
DERL1	ENSG00000136986.10	66.9201	0.527659	0.144699	0.000265724	0.00505615	Stromal-1	M
NDUFB9	ENSG00000147684.9	128.068	0.239492	0.0863401	0.00554028	0.0435149	Stromal-1	M
SQLE	ENSG00000104549.12	11.11	1.0774	0.289396	0.000196936	0.00402744	Stromal-1	M
PVT1	ENSG00000249859.11	13.3476	0.936822	0.229125	4.33824e-05	0.001375	Stromal-1	M
ASAP1	ENSG00000153317.15	38.0847	0.453286	0.171714	0.00829597	0.0578497	Stromal-1	M
CCN4	ENSG00000104415.14	102.253	0.676858	0.133148	3.70577e-07	4.55559e-05	Stromal-1	M
BOP1	ENSG00000261236.8	29.7013	1.18658	0.202992	5.05162e-09	1.84232e-06	Stromal-1	M
KANK1	ENSG00000107104.18	17.5864	-0.473932	0.193363	0.014246	0.0829513	Stromal-1	M
SMARCA2	ENSG00000080503.24	43.2859	-0.547664	0.158325	0.000541963	0.00844675	Stromal-1	M
PUM3	ENSG00000080608.10	20.1913	0.62014	0.186191	0.000866363	0.0119701	Stromal-1	M
GLIS3	ENSG00000107249.23	26.8267	0.554404	0.201378	0.00590429	0.0453962	Stromal-1	M
AK3	ENSG00000147853.17	34.4595	-0.488248	0.151514	0.00127096	0.0155187	Stromal-1	M
RCL1	ENSG00000120158.12	9.83691	0.8037	0.264767	0.00240141	0.0242603	Stromal-1	M
PLGRKT	ENSG00000107020.10	56.7811	0.429336	0.109432	8.734e-05	0.00224316	Stromal-1	M
KIAA2026	ENSG00000183354.12	23.151	-0.433627	0.155125	0.00518457	0.0415563	Stromal-1	M
MPDZ	ENSG00000107186.16	23.7961	-0.628851	0.167182	0.000168921	0.00354734	Stromal-1	M
PSIP1	ENSG00000164985.15	25.5909	-0.530709	0.169758	0.00177039	0.0194672	Stromal-1	M
CCDC171	ENSG00000164989.17	15.5924	-1.41588	0.345812	4.23323e-05	0.00135426	Stromal-1	M
RPS6	ENSG00000137154.12	644.527	0.154113	0.0439881	0.000459138	0.00752118	Stromal-1	M
B4GALT1	ENSG00000086062.12	194.96	0.650703	0.152	1.8611e-05	0.000730757	Stromal-1	M
GALT	ENSG00000213930.11	13.0937	-0.654442	0.208552	0.00170086	0.0188351	Stromal-1	M
TPM2	ENSG00000198467.15	469.752	0.325623	0.0829894	8.72107e-05	0.00224316	Stromal-1	M
NPR2	ENSG00000159899.14	4.59363	-1.01574	0.368635	0.00586213	0.0451991	Stromal-1	M
GLIPR2	ENSG00000122694.16	113.151	0.315946	0.132585	0.0171733	0.0941349	Stromal-1	M
TOMM5	ENSG00000175768.13	69.1961	0.59299	0.122259	1.2329e-06	0.000104567	Stromal-1	M
ALDH1B1	ENSG00000137124.8	3.39692	1.20955	0.489114	0.0134004	0.0795517	Stromal-1	M
FGF7P6	ENSG00000227449.8	55.7724	0.579577	0.217022	0.00757172	0.0542161	Stromal-1	M
CBWD5	ENSG00000147996.16	33.0521	0.557552	0.162185	0.000586554	0.008938	Stromal-1	M
FXN	ENSG00000165060.14	23.23	0.419695	0.174639	0.0162517	0.0903047	Stromal-1	M
MAMDC2	ENSG00000165072.10	54.6479	-1.2419	0.328737	0.000158232	0.00340791	Stromal-1	M
ZFAND5	ENSG00000107372.13	144.063	0.36818	0.153576	0.0165126	0.0914757	Stromal-1	M
ALDH1A1	ENSG00000165092.13	192.458	-0.605675	0.190159	0.00144703	0.0169507	Stromal-1	M
RORB	ENSG00000198963.11	17.6284	-1.62088	0.49831	0.00114294	0.0143806	Stromal-1	M
GNA14	ENSG00000156049.7	4.17808	-1.20668	0.467246	0.0098076	0.0646912	Stromal-1	M
GKAP1	ENSG00000165113.13	6.19902	-1.27487	0.321369	7.2782e-05	0.00201088	Stromal-1	M
GAS1RR	ENSG00000226237.2	14.1861	-0.556596	0.226959	0.0141903	0.082759	Stromal-1	M
SPIN1	ENSG00000106723.17	58.7863	-0.258905	0.101595	0.0108221	0.0690001	Stromal-1	M
CKS2	ENSG00000123975.5	41.6087	0.833794	0.262727	0.00150553	0.0173599	Stromal-1	M
PA2G4P6	ENSG00000231799.2	24.8662	0.723348	0.180911	6.37813e-05	0.00181384	Stromal-1	M
AL158071.1	ENSG00000229694.7	21.6676	-1.24042	0.382003	0.00116569	0.014548	Stromal-1	M
AUH	ENSG00000148090.11	14.1186	-0.617792	0.205486	0.00264284	0.0259796	Stromal-1	M
LINC00475	ENSG00000225511.7	3.14247	-1.1485	0.456969	0.0119607	0.0741006	Stromal-1	M
IARS	ENSG00000196305.17	37.9191	0.38803	0.150285	0.00982397	0.0647105	Stromal-1	M
OMD	ENSG00000127083.7	29.8732	-1.07221	0.303572	0.00041245	0.00698548	Stromal-1	M
ASPN	ENSG00000106819.13	222.776	-0.489441	0.1683	0.00363568	0.0324454	Stromal-1	M
ECM2	ENSG00000106823.12	75.0607	-0.750456	0.181926	3.70653e-05	0.00125164	Stromal-1	M
SUSD3	ENSG00000157303.11	14.9654	-0.828342	0.31047	0.00762993	0.0544903	Stromal-1	M
CDC14B	ENSG00000081377.16	25.3284	-0.431996	0.158283	0.00634763	0.0478962	Stromal-1	M
XPA	ENSG00000136936.10	30.7732	-0.334266	0.141354	0.0180428	0.09792	Stromal-1	M
ANP32B	ENSG00000136938.9	109.326	0.320596	0.0908226	0.000415703	0.00702968	Stromal-1	M
NANS	ENSG00000095380.11	78.4632	0.61095	0.13446	5.52668e-06	0.000314934	Stromal-1	M
COL15A1	ENSG00000204291.11	80.8479	1.46909	0.337007	1.3053e-05	0.000587706	Stromal-1	M
SEC61B	ENSG00000106803.10	390.788	0.334795	0.0678487	8.03803e-07	7.85216e-05	Stromal-1	M
STX17	ENSG00000136874.11	17.7736	-0.482823	0.18466	0.00893159	0.0608471	Stromal-1	M
MSANTD3	ENSG00000066697.14	32.169	0.533078	0.21447	0.0129346	0.078009	Stromal-1	M
SMC2	ENSG00000136824.19	10.5842	-0.598062	0.234077	0.0106193	0.0684545	Stromal-1	M
SLC44A1	ENSG00000070214.16	8.19815	-0.679204	0.282199	0.0160917	0.0897803	Stromal-1	M
TMEM245	ENSG00000106771.13	20.1797	-0.640046	0.182352	0.00044821	0.00743247	Stromal-1	M
DNAJC25	ENSG00000059769.20	5.89428	0.785428	0.320005	0.0141112	0.0823855	Stromal-1	M
HSDL2	ENSG00000119471.15	24.7862	-0.453924	0.175194	0.00957025	0.0636137	Stromal-1	M
POLE3	ENSG00000148229.13	34.6879	0.449679	0.167963	0.00742291	0.0533601	Stromal-1	M
RGS3	ENSG00000138835.22	35.6913	1.04296	0.261063	6.46778e-05	0.00182853	Stromal-1	M
COL27A1	ENSG00000196739.15	28.8715	1.24846	0.263373	2.13432e-06	0.000145041	Stromal-1	M
AKNA	ENSG00000106948.16	11.3239	-0.768813	0.225811	0.000662435	0.00971542	Stromal-1	M
ATP6V1G1	ENSG00000136888.7	32.3882	0.60226	0.155964	0.000112678	0.00269763	Stromal-1	M
2021-12-01	ENSG00000173077.15	10.6642	1.69288	0.354932	1.84597e-06	0.000135549	Stromal-1	M
TNC	ENSG00000041982.16	26.748	1.98723	0.338973	4.55928e-09	1.72011e-06	Stromal-1	M
RABGAP1	ENSG00000011454.17	15.8636	-0.48926	0.18873	0.00953166	0.0634679	Stromal-1	M
NEK6	ENSG00000119408.16	8.16137	0.81256	0.27573	0.00320932	0.0299345	Stromal-1	M
ARPC5L	ENSG00000136950.13	79.4471	0.612347	0.145732	2.64704e-05	0.000950735	Stromal-1	M
PBX3	ENSG00000167081.17	45.6027	-0.580574	0.168804	0.000583158	0.00889865	Stromal-1	M
ANGPTL2	ENSG00000136859.10	83.356	-0.521479	0.174926	0.0028717	0.0276578	Stromal-1	M
GARNL3	ENSG00000136895.19	7.62026	-0.903374	0.329184	0.00606438	0.0463426	Stromal-1	M
PTRH1	ENSG00000187024.14	39.2747	0.447287	0.152289	0.003313	0.0304601	Stromal-1	M
ENG	ENSG00000106991.13	89.2749	0.671559	0.159252	2.47608e-05	0.000911933	Stromal-1	M
ST6GALNAC4	ENSG00000136840.19	20.2541	1.11264	0.228206	1.08482e-06	9.47664e-05	Stromal-1	M
PTGES2	ENSG00000148334.15	37.1148	0.433462	0.137652	0.00163842	0.0183104	Stromal-1	M
ODF2	ENSG00000136811.16	13.1741	0.55956	0.212341	0.00840879	0.0583432	Stromal-1	M
SPTAN1	ENSG00000197694.15	121.087	-0.242411	0.0875721	0.00563783	0.0440703	Stromal-1	M
SET	ENSG00000119335.16	89.4357	0.413229	0.0980242	2.49139e-05	0.000911933	Stromal-1	M
SH3GLB2	ENSG00000148341.17	33.3962	-0.379142	0.149224	0.0110614	0.0700767	Stromal-1	M
PTPA	ENSG00000119383.19	30.4589	0.544618	0.177278	0.00212544	0.0223521	Stromal-1	M
LINC01503	ENSG00000233901.6	23.8526	1.20524	0.269856	7.96086e-06	0.000405272	Stromal-1	M
NTMT1	ENSG00000148335.14	57.0199	0.64052	0.154109	3.23472e-05	0.00113433	Stromal-1	M
PRRX2	ENSG00000167157.11	42.7729	1.03664	0.360987	0.00408312	0.0351759	Stromal-1	M
PTGES	ENSG00000148344.11	15.5518	1.18447	0.360101	0.00100444	0.0131927	Stromal-1	M
NCS1	ENSG00000107130.10	18.9987	0.769939	0.282072	0.00634139	0.0478821	Stromal-1	M
SPACA9	ENSG00000165698.16	19.1581	-0.643323	0.266463	0.0157652	0.0890028	Stromal-1	M
SURF4	ENSG00000148248.14	119.894	0.521679	0.106415	9.47127e-07	8.80979e-05	Stromal-1	M
RXRA	ENSG00000186350.11	14.7131	-0.616695	0.206505	0.00282336	0.0273413	Stromal-1	M
COL5A1	ENSG00000130635.15	178.901	0.50857	0.158038	0.00129078	0.0156742	Stromal-1	M
CARD9	ENSG00000187796.14	119.701	0.358856	0.108956	0.000989152	0.0130704	Stromal-1	M
ENTR1	ENSG00000165689.17	21.4795	0.405356	0.158756	0.01067	0.0686433	Stromal-1	M
RABL6	ENSG00000196642.19	33.7378	0.323798	0.132271	0.0143657	0.0834466	Stromal-1	M
EDF1	ENSG00000107223.13	360.76	0.177025	0.0573802	0.00203475	0.0217404	Stromal-1	M
ZMYND19	ENSG00000165724.6	17.3589	0.493162	0.19176	0.010118	0.0659553	Stromal-1	M
MTCO1P12	ENSG00000237973.1	45.3602	2.95597	1.10355	0.00739323	0.0532517	Stromal-1	M
MTATP6P1	ENSG00000248527.1	118.451	0.241259	0.0881495	0.00620151	0.0470496	Stromal-1	M
HES4	ENSG00000188290.10	102.362	0.724956	0.235623	0.00209266	0.0221643	Stromal-1	M
RER1	ENSG00000157916.20	157.421	0.262176	0.0813951	0.00127732	0.0155452	Stromal-1	M
TNFRSF14	ENSG00000157873.17	13.3351	-0.622675	0.237963	0.0088788	0.0606386	Stromal-1	M
ZNF436-AS1	ENSG00000249087.7	7.74256	-1.35765	0.332399	4.41909e-05	0.00139335	Stromal-1	M
ZNF593	ENSG00000142684.9	49.3875	0.613448	0.133271	4.16448e-06	0.000250661	Stromal-1	M
MARCKSL1	ENSG00000175130.7	51.2338	1.14064	0.298865	0.000135319	0.0030401	Stromal-1	M
EVA1B	ENSG00000142694.6	169.901	0.229194	0.0824135	0.00541886	0.042931	Stromal-1	M
AL354702.1	ENSG00000215895.4	41.6063	0.499586	0.199254	0.0121663	0.0748657	Stromal-1	M
MED8	ENSG00000159479.17	47.288	0.337314	0.136429	0.0134194	0.0795779	Stromal-1	M
ATP6V0B	ENSG00000117410.14	158.076	0.575749	0.10147	1.39432e-08	4.12303e-06	Stromal-1	M
RPS8	ENSG00000142937.12	697.277	0.1196	0.0415488	0.00399514	0.0346362	Stromal-1	M
TACSTD2	ENSG00000184292.6	6.18843	1.69916	0.44159	0.000119168	0.00280391	Stromal-1	M
LINC01140	ENSG00000267272.5	17.6734	0.96245	0.344231	0.00517479	0.0415388	Stromal-1	M
RHOC	ENSG00000155366.16	276.649	0.221014	0.0670045	0.000972027	0.0129379	Stromal-1	M
AC245407.2	ENSG00000287978.1	11.021	-1.27826	0.424757	0.00261778	0.0258494	Stromal-1	M
MCL1	ENSG00000143384.13	138.139	0.303344	0.10879	0.00529781	0.0422781	Stromal-1	M
S100A8	ENSG00000143546.10	6.44739	1.33672	0.473062	0.00471826	0.0390193	Stromal-1	M
S100A16	ENSG00000188643.11	238.085	0.577507	0.132055	1.22412e-05	0.000555732	Stromal-1	M
SLC27A3	ENSG00000143554.14	26.1998	-0.757814	0.222299	0.000652063	0.00964084	Stromal-1	M
MUC1	ENSG00000185499.16	13.4454	0.681451	0.282177	0.0157363	0.0889969	Stromal-1	M
NES	ENSG00000132688.11	10.0875	0.912839	0.30357	0.00263827	0.025958	Stromal-1	M
CD1D	ENSG00000158473.6	4.68694	1.4218	0.413821	0.00059086	0.00896937	Stromal-1	M
TAGLN2	ENSG00000158710.14	326.762	0.140958	0.0586213	0.0161925	0.090159	Stromal-1	M
PEA15	ENSG00000162734.12	152.277	0.187589	0.0708146	0.00807276	0.0566506	Stromal-1	M
KLHDC9	ENSG00000162755.14	3.73638	-1.22606	0.417214	0.00329611	0.0303815	Stromal-1	M
PTGS2	ENSG00000073756.12	60.4722	1.84849	0.536973	0.00057652	0.00884671	Stromal-1	M
C1orf53	ENSG00000203724.11	11.831	0.742558	0.260931	0.00442998	0.0372261	Stromal-1	M
SHISA4	ENSG00000198892.6	83.2132	-0.350388	0.121562	0.00394678	0.0343257	Stromal-1	M
CHI3L1	ENSG00000133048.13	23.7119	2.78482	0.689922	5.42725e-05	0.00161797	Stromal-1	M
MRPL55	ENSG00000162910.19	79.0272	0.302979	0.114601	0.00819901	0.0573197	Stromal-1	M
GUK1	ENSG00000143774.16	315.199	0.196572	0.0668137	0.00326007	0.0302302	Stromal-1	M
RPS7	ENSG00000171863.15	541.12	0.189663	0.0462214	4.07201e-05	0.00132991	Stromal-1	M
RDH14	ENSG00000240857.2	37.1334	-0.374808	0.158412	0.0179802	0.0977111	Stromal-1	M
EMILIN1	ENSG00000138080.13	148.719	0.428954	0.114888	0.000188709	0.00388826	Stromal-1	M
PREB	ENSG00000138073.14	25.5037	0.46689	0.161478	0.00383581	0.0336875	Stromal-1	M
C1GALT1C1L	ENSG00000223658.8	6.21321	-0.782967	0.323583	0.0155342	0.0883175	Stromal-1	M
SIX2	ENSG00000170577.8	11.4266	-1.42587	0.410707	0.000517069	0.00817523	Stromal-1	M
AC093702.1	ENSG00000231156.1	3.32945	-1.58495	0.535221	0.00306334	0.028968	Stromal-1	M
RPS27A	ENSG00000143947.13	618.006	0.153462	0.0430089	0.000359512	0.00631368	Stromal-1	M
EGR4	ENSG00000135625.7	2.67035	3.24182	0.835641	0.000104697	0.00256672	Stromal-1	M
TMSB10	ENSG00000034510.6	810.999	0.128641	0.0492976	0.0090683	0.0613582	Stromal-1	M
DBI	ENSG00000155368.16	212.324	0.204125	0.0721669	0.00467652	0.0387501	Stromal-1	M
CCDC115	ENSG00000136710.10	44.1356	-0.47055	0.150021	0.00170947	0.0189113	Stromal-1	M
CCDC74A	ENSG00000163040.14	19.8152	-0.706379	0.277257	0.0108422	0.0690883	Stromal-1	M
AC008063.1	ENSG00000230918.2	6.90207	0.874288	0.336503	0.00937256	0.0626421	Stromal-1	M
SP5	ENSG00000204335.3	7.4577	-1.10658	0.366369	0.00252438	0.0251771	Stromal-1	M
EIF2S2P4	ENSG00000128692.8	26.7369	0.475804	0.159262	0.00281228	0.0273261	Stromal-1	M
AC005540.1	ENSG00000235852.1	5.73516	1.51688	0.361343	2.69399e-05	0.000960096	Stromal-1	M
GPBAR1	ENSG00000179921.15	3.90854	-1.22769	0.43957	0.00522332	0.0417751	Stromal-1	M
AC010980.1	ENSG00000267034.1	18.2012	-1.33995	0.303243	9.92867e-06	0.000480662	Stromal-1	M
PTMA	ENSG00000187514.16	420.081	0.537557	0.102235	1.456e-07	2.45078e-05	Stromal-1	M
HDAC4-AS1	ENSG00000222020.3	2.84913	-1.44467	0.490551	0.0032296	0.0300724	Stromal-1	M
TIMP4	ENSG00000157150.5	14.2021	-0.923057	0.319469	0.00386041	0.0338191	Stromal-1	M
RPL32	ENSG00000144713.12	687.46	0.131652	0.0421259	0.00177687	0.0195188	Stromal-1	M
TMEM42	ENSG00000169964.8	30.027	-0.493236	0.18237	0.00683874	0.0506218	Stromal-1	M
TMEM158	ENSG00000249992.1	15.5067	1.6914	0.410694	3.81506e-05	0.00127721	Stromal-1	M
IMPDH2	ENSG00000178035.12	112.559	0.367161	0.0909101	5.37424e-05	0.00161474	Stromal-1	M
KLHDC8B	ENSG00000185909.15	20.0894	-0.564816	0.199002	0.00453624	0.03767	Stromal-1	M
RPL29	ENSG00000162244.11	614.855	0.128724	0.0541338	0.0174124	0.0952548	Stromal-1	M
PPM1M	ENSG00000164088.18	17.4676	-0.6905	0.211094	0.00107146	0.0137516	Stromal-1	M
AMOTL2	ENSG00000114019.14	45.3888	-0.706568	0.179216	8.06188e-05	0.0021431	Stromal-1	M
P2RY1	ENSG00000169860.7	4.22768	-1.97958	0.501313	7.85443e-05	0.00210626	Stromal-1	M
AC147067.1	ENSG00000244459.2	14.2523	-0.629362	0.239424	0.00857228	0.0590985	Stromal-1	M
TMEM129	ENSG00000168936.11	25.4633	-0.49355	0.160972	0.002169	0.0225595	Stromal-1	M
AC097382.3	ENSG00000287104.1	3.23525	-1.659	0.462247	0.000331961	0.00600329	Stromal-1	M
CXCL8	ENSG00000169429.11	75.2894	0.990279	0.333151	0.00295418	0.0281548	Stromal-1	M
CXCL2	ENSG00000081041.9	164.958	0.904022	0.308575	0.00339326	0.0308609	Stromal-1	M
HNRNPDL	ENSG00000152795.17	199.295	0.323768	0.0867133	0.000188632	0.00388826	Stromal-1	M
SNHG8	ENSG00000269893.8	105.505	0.553673	0.120396	4.24971e-06	0.000254077	Stromal-1	M
AC078850.1	ENSG00000248187.1	2.53408	1.42313	0.537269	0.0080774	0.0566506	Stromal-1	M
AC105250.1	ENSG00000250746.1	18.1834	0.599388	0.231502	0.00962202	0.0638197	Stromal-1	M
AC106872.10	ENSG00000270960.1	46.8521	1.03858	0.33507	0.00193778	0.0208674	Stromal-1	M
HAND2	ENSG00000164107.8	71.0354	-0.685086	0.18455	0.000205465	0.00415903	Stromal-1	M
NPM1P27	ENSG00000249353.2	21.444	0.662932	0.228062	0.00365141	0.0324659	Stromal-1	M
PDLIM4	ENSG00000131435.13	172.499	0.67033	0.109648	9.74842e-10	4.44406e-07	Stromal-1	M
UQCRQ	ENSG00000164405.11	337.534	0.209138	0.0654941	0.0014069	0.0166589	Stromal-1	M
B4GALT7	ENSG00000027847.14	51.1917	0.42811	0.11987	0.000354998	0.00629326	Stromal-1	M
TUBB2A	ENSG00000137267.6	87.4346	0.812434	0.21031	0.000111991	0.00269294	Stromal-1	M
AL391422.4	ENSG00000270504.1	8.30723	-0.834219	0.295986	0.00482571	0.039668	Stromal-1	M
AL034376.1	ENSG00000205444.3	6.99964	-2.10239	0.428957	9.52699e-07	8.80979e-05	Stromal-1	M
ID4	ENSG00000172201.12	12.1825	-1.56729	0.355694	1.05157e-05	0.000504616	Stromal-1	M
HIST1H4C	ENSG00000197061.4	36.1324	-0.65269	0.174706	0.000187028	0.0038682	Stromal-1	M
HLA-E	ENSG00000204592.9	157.663	-0.551117	0.126471	1.31469e-05	0.000589032	Stromal-1	M
IER3	ENSG00000137331.12	130.656	0.934385	0.25913	0.00031113	0.00574043	Stromal-1	M
HLA-C	ENSG00000204525.16	314.325	-0.260021	0.100014	0.00932653	0.0624872	Stromal-1	M
DDAH2	ENSG00000213722.9	220.927	-0.48918	0.129687	0.000161938	0.00344032	Stromal-1	M
HLA-DPA1	ENSG00000231389.7	31.5176	-0.766065	0.230798	0.000902727	0.0122845	Stromal-1	M
PFDN6	ENSG00000204220.11	38.9476	0.503125	0.181985	0.00569848	0.0444062	Stromal-1	M
C6orf226	ENSG00000221821.4	24.1684	-0.553873	0.186351	0.0029568	0.0281553	Stromal-1	M
DNPH1	ENSG00000112667.12	100.202	0.368959	0.101785	0.000289101	0.0053977	Stromal-1	M
VEGFA	ENSG00000112715.21	89.6269	0.999122	0.246366	5.00394e-05	0.00152928	Stromal-1	M
NFKBIE	ENSG00000146232.16	27.5321	1.0604	0.276147	0.000123048	0.00285595	Stromal-1	M
NDUFAF4	ENSG00000123545.6	38.8557	0.304277	0.129057	0.0183894	0.0991896	Stromal-1	M
CCN2	ENSG00000118523.6	348.887	0.318615	0.122361	0.00921737	0.0619455	Stromal-1	M
CCRL1P1	ENSG00000225415.2	4.32734	-1.89455	0.607476	0.00181637	0.0198729	Stromal-1	M
AL603766.1	ENSG00000219487.2	41.6149	0.325086	0.135651	0.016553	0.0916066	Stromal-1	M
HOXA11-AS	ENSG00000240990.10	29.8648	-0.55004	0.201914	0.00644705	0.0483462	Stromal-1	M
AEBP1	ENSG00000106624.11	165.567	0.737742	0.243554	0.00245304	0.0246453	Stromal-1	M
SNHG15	ENSG00000232956.9	60.2055	0.872687	0.162148	7.36407e-08	1.41351e-05	Stromal-1	M
ZNF619P1	ENSG00000224547.1	4.68306	-0.818698	0.342443	0.0168137	0.0925629	Stromal-1	M
SEC61G	ENSG00000132432.14	387.399	0.461582	0.0767175	1.7807e-09	7.49331e-07	Stromal-1	M
TP53TG1	ENSG00000182165.18	61.9567	-0.47528	0.185871	0.0105564	0.0681405	Stromal-1	M
CCDC71L	ENSG00000253276.3	94.0159	1.09107	0.154783	1.80132e-12	3.2847e-09	Stromal-1	M
KDM7A-DT	ENSG00000260231.2	4.30721	1.45433	0.570379	0.0107796	0.068938	Stromal-1	M
PRKAG2-AS1	ENSG00000239911.2	12.3409	-0.950337	0.259888	0.000255466	0.00491222	Stromal-1	M
AC100810.1	ENSG00000253982.2	52.1152	-0.503168	0.192224	0.00885479	0.0605123	Stromal-1	M
NUDT18	ENSG00000275074.2	13.98	-0.700892	0.222388	0.00162345	0.0182847	Stromal-1	M
EGR3	ENSG00000179388.9	27.7245	1.41294	0.405895	0.000499449	0.00802418	Stromal-1	M
TUBBP1	ENSG00000127589.4	155.713	0.39586	0.120769	0.00104612	0.0135442	Stromal-1	M
SNAI2	ENSG00000019549.13	64.5285	-0.570718	0.17831	0.00137093	0.0163927	Stromal-1	M
MSC	ENSG00000178860.8	28.483	1.00256	0.265916	0.000163096	0.00345277	Stromal-1	M
MINCR	ENSG00000253716.6	30.681	-0.535534	0.20555	0.00917763	0.0618575	Stromal-1	M
TSTA3	ENSG00000104522.16	51.1145	0.660887	0.183894	0.000325817	0.00593754	Stromal-1	M
EXOSC4	ENSG00000178896.9	43.6421	0.48215	0.15241	0.0015588	0.0178011	Stromal-1	M
CYC1	ENSG00000179091.5	102.276	0.327275	0.0992779	0.000978772	0.0129704	Stromal-1	M
SCX	ENSG00000260428.3	11.5993	3.06299	0.615411	6.45312e-07	6.66072e-05	Stromal-1	M
SLC52A2	ENSG00000185803.10	52.3091	0.718306	0.144084	6.18528e-07	6.63462e-05	Stromal-1	M
RPL8	ENSG00000161016.17	630.357	0.17679	0.0474205	0.000192907	0.00395985	Stromal-1	M
RRAGA	ENSG00000155876.5	106.091	-0.261922	0.100124	0.00889705	0.0607253	Stromal-1	M
AL162231.1	ENSG00000187186.14	13.6308	0.877036	0.237234	0.000218232	0.00435707	Stromal-1	M
STOML2	ENSG00000165283.16	109.458	0.286646	0.109912	0.00910822	0.0615522	Stromal-1	M
AL353763.2	ENSG00000280077.1	6.01878	-0.90592	0.332864	0.00649679	0.0486859	Stromal-1	M
GAS1	ENSG00000180447.7	232.281	-0.617147	0.150666	4.20128e-05	0.00135195	Stromal-1	M
S1PR3	ENSG00000213694.5	51.0356	-0.548089	0.216737	0.0114447	0.0718808	Stromal-1	M
NINJ1	ENSG00000131669.10	78.3581	0.908577	0.24773	0.000244826	0.00474936	Stromal-1	M
RPL35	ENSG00000136942.15	559.02	0.200401	0.0482456	3.27054e-05	0.00114284	Stromal-1	M
DPM2	ENSG00000136908.17	70.7226	0.578254	0.152562	0.000150467	0.0032664	Stromal-1	M
RPL7A	ENSG00000148303.17	619.949	0.130459	0.0431478	0.0024984	0.0250092	Stromal-1	M
ARF4P1	ENSG00000271525.1	10.0461	0.708121	0.29245	0.0154634	0.0881676	Stromal-1	M
TMEM141	ENSG00000244187.8	68.2782	0.286472	0.109988	0.00919907	0.0618605	Stromal-1	M
PHPT1	ENSG00000054148.17	285.085	0.193639	0.0659878	0.00334123	0.0304637	Stromal-1	M
CLIC3	ENSG00000169583.12	13.8732	-0.89285	0.250162	0.000358225	0.00630982	Stromal-1	M
FZD8	ENSG00000177283.7	11.9593	0.647337	0.235891	0.0060655	0.0463426	Stromal-1	M
DKK1	ENSG00000107984.10	393.309	-0.683023	0.236424	0.00386499	0.0338295	Stromal-1	M
DDIT4	ENSG00000168209.5	112.449	0.643016	0.217396	0.00309837	0.029096	Stromal-1	M
DDIT4-AS1	ENSG00000269926.1	3.3834	1.33536	0.477999	0.00521179	0.0417172	Stromal-1	M
NPM3	ENSG00000107833.10	40.6591	0.855896	0.171447	5.96945e-07	6.59714e-05	Stromal-1	M
FBXL15	ENSG00000107872.12	33.5287	-0.402573	0.134848	0.00283224	0.0273742	Stromal-1	M
ADRA2A	ENSG00000150594.6	9.93987	1.39457	0.445761	0.00175686	0.0193378	Stromal-1	M
FUOM	ENSG00000148803.12	9.07563	1.33247	0.414176	0.00129467	0.0156992	Stromal-1	M
SLC25A22	ENSG00000177542.11	11.4484	0.810895	0.286921	0.00471042	0.0389839	Stromal-1	M
LSP1	ENSG00000130592.15	74.0936	-0.667729	0.204842	0.00111519	0.0141382	Stromal-1	M
PHLDA2	ENSG00000181649.8	103.012	0.89128	0.230068	0.000107071	0.00260905	Stromal-1	M
CAVIN3	ENSG00000170955.10	274.462	-0.238749	0.0970688	0.0139097	0.0815139	Stromal-1	M
MRPL17	ENSG00000158042.8	92.1292	0.371499	0.108246	0.000599175	0.00906718	Stromal-1	M
FJX1	ENSG00000179431.6	9.84854	0.871335	0.360588	0.0156737	0.0888528	Stromal-1	M
AC135977.1	ENSG00000226268.3	12.0625	0.807324	0.309848	0.00917265	0.0618575	Stromal-1	M
SSRP1	ENSG00000149136.9	34.2353	0.509881	0.165976	0.00212617	0.0223521	Stromal-1	M
ROM1	ENSG00000149489.8	6.16463	0.982971	0.328223	0.002746	0.026825	Stromal-1	M
LRRN4CL	ENSG00000177363.5	17.7382	-1.40729	0.314467	7.63549e-06	0.000394056	Stromal-1	M
SNHG1	ENSG00000255717.7	22.5729	0.616675	0.199509	0.00199511	0.0214235	Stromal-1	M
C11orf95	ENSG00000188070.9	18.0608	-0.563259	0.195719	0.00400335	0.0346798	Stromal-1	M
COX8A	ENSG00000176340.4	263.911	0.245738	0.0629799	9.54628e-05	0.00240659	Stromal-1	M
PPP1R14B	ENSG00000173457.11	308.749	0.337597	0.0678931	6.61031e-07	6.75919e-05	Stromal-1	M
FAU	ENSG00000149806.11	562.483	0.121322	0.0405987	0.00280519	0.0273057	Stromal-1	M
ZNRD2	ENSG00000173465.7	55.3855	0.424215	0.146473	0.00377706	0.0333265	Stromal-1	M
C11orf68	ENSG00000175573.7	44.9237	-0.540011	0.13807	9.18665e-05	0.00232665	Stromal-1	M
BANF1	ENSG00000175334.8	144.183	0.206982	0.0753129	0.0059907	0.0459315	Stromal-1	M
YIF1A	ENSG00000174851.16	160.858	0.348188	0.0911698	0.00013393	0.00302653	Stromal-1	M
CD248	ENSG00000174807.4	273.529	-0.517705	0.173318	0.00281711	0.0273413	Stromal-1	M
B4GAT1	ENSG00000174684.7	29.2725	-0.577783	0.180176	0.00134232	0.0161566	Stromal-1	M
CDK2AP2	ENSG00000167797.7	90.1166	0.601384	0.132167	5.35994e-06	0.000310281	Stromal-1	M
GSTP1	ENSG00000084207.17	461.726	0.168105	0.0531438	0.00156042	0.0178011	Stromal-1	M
SERPINH1	ENSG00000149257.14	299.323	0.440146	0.107869	4.49651e-05	0.00141369	Stromal-1	M
CASP1	ENSG00000137752.24	9.26707	-0.700609	0.273095	0.0103046	0.0667909	Stromal-1	M
THYN1	ENSG00000151500.15	63.9325	-0.563062	0.160804	0.000462588	0.00755399	Stromal-1	M
GAPDH	ENSG00000111640.15	557.553	0.420797	0.0949318	9.30946e-06	0.000458805	Stromal-1	M
PTMS	ENSG00000159335.16	330.85	0.286167	0.0529726	6.58393e-08	1.32403e-05	Stromal-1	M
TUBA1B	ENSG00000123416.15	36.0819	0.786342	0.172246	4.9894e-06	0.00029349	Stromal-1	M
HNRNPA1	ENSG00000135486.17	180.36	0.375679	0.0989505	0.00014667	0.00320943	Stromal-1	M
SHMT2	ENSG00000182199.11	46.0066	0.64866	0.184742	0.00044614	0.00743247	Stromal-1	M
NDUFA4L2	ENSG00000185633.10	27.6262	1.4856	0.448977	0.000936747	0.0126063	Stromal-1	M
ISCU	ENSG00000136003.15	217.243	-0.217315	0.0895022	0.0151808	0.087188	Stromal-1	M
AL355001.2	ENSG00000275964.1	5.13077	-0.825036	0.344868	0.0167422	0.0923268	Stromal-1	M
TRDC	ENSG00000211829.9	5.98627	-1.7358	0.447481	0.000104865	0.00256672	Stromal-1	M
PSME2	ENSG00000100911.16	109.935	0.614094	0.141842	1.49504e-05	0.000631309	Stromal-1	M
IPO4	ENSG00000196497.17	8.5553	0.781162	0.29069	0.007204	0.0523019	Stromal-1	M
DHRS1	ENSG00000157379.14	21.5842	-0.827181	0.216875	0.000136684	0.00305948	Stromal-1	M
RPL32P29	ENSG00000244270.1	15.61	-0.589209	0.217799	0.00682453	0.0505981	Stromal-1	M
YBX1P1	ENSG00000224861.1	36.0361	0.378107	0.151581	0.0126164	0.0766443	Stromal-1	M
ISCA2	ENSG00000165898.13	30.4837	-0.404602	0.163711	0.0134571	0.0796291	Stromal-1	M
DIO3OS	ENSG00000258498.8	101.382	-0.740536	0.197291	0.000174372	0.00364085	Stromal-1	M
AC037198.1	ENSG00000276107.1	24.2661	0.649852	0.191294	0.000680938	0.00994678	Stromal-1	M
EID1	ENSG00000255302.4	279.464	-0.164768	0.0596031	0.00570247	0.0444062	Stromal-1	M
DCAF13P3	ENSG00000259378.1	7.42077	0.749171	0.306277	0.0144427	0.0838171	Stromal-1	M
ISLR	ENSG00000129009.13	332.478	-0.399975	0.152413	0.00868312	0.0597122	Stromal-1	M
NMB	ENSG00000197696.10	18.8771	0.765208	0.265511	0.00395135	0.0343382	Stromal-1	M
SNRNP25	ENSG00000161981.10	28.4859	0.475951	0.18231	0.00903667	0.0613339	Stromal-1	M
RPS2	ENSG00000140988.16	392.214	0.192771	0.0539527	0.000352956	0.00626899	Stromal-1	M
HCFC1R1	ENSG00000103145.10	194.886	-0.968558	0.227995	2.15537e-05	0.000815982	Stromal-1	M
TUFM	ENSG00000178952.11	122.858	0.306488	0.0847518	0.000298838	0.00554168	Stromal-1	M
BOLA2B	ENSG00000169627.8	6.10751	0.966246	0.303941	0.00147752	0.0171609	Stromal-1	M
MT2A	ENSG00000125148.7	462.039	1.46707	0.183069	1.11245e-15	6.08568e-12	Stromal-1	M
MT1L	ENSG00000260549.1	9.16512	3.2101	0.611646	1.53518e-07	2.5449e-05	Stromal-1	M
MT1E	ENSG00000169715.14	95.8213	1.82022	0.279794	7.7406e-11	8.40115e-08	Stromal-1	M
MT1M	ENSG00000205364.4	14.2425	2.88076	0.521039	3.22279e-08	8.01375e-06	Stromal-1	M
MT1A	ENSG00000205362.11	21.1359	1.37846	0.36501	0.000159051	0.00341181	Stromal-1	M
MT1G	ENSG00000125144.13	3.53378	2.40256	0.722743	0.000886645	0.0121569	Stromal-1	M
MT1X	ENSG00000187193.9	93.3248	2.17099	0.242074	3.01211e-19	3.29555e-15	Stromal-1	M
TMEM208	ENSG00000168701.19	119.448	0.61414	0.117827	1.86607e-07	2.7968e-05	Stromal-1	M
TPPP3	ENSG00000159713.11	60.4207	-0.700252	0.252025	0.00546098	0.0431314	Stromal-1	M
C16orf86	ENSG00000159761.15	10.68	-0.947087	0.263011	0.000317076	0.00582068	Stromal-1	M
LDHD	ENSG00000166816.14	2.85065	-1.28466	0.495319	0.00949766	0.0633621	Stromal-1	M
APRT	ENSG00000198931.10	218.362	0.296036	0.0782124	0.000153688	0.00332727	Stromal-1	M
PSMB6	ENSG00000142507.10	188.584	0.17463	0.0665736	0.00871312	0.0598127	Stromal-1	M
PFN1	ENSG00000108518.7	470.189	0.225253	0.0536975	2.73063e-05	0.000969993	Stromal-1	M
TXNDC17	ENSG00000129235.10	152.043	0.464915	0.103274	6.73936e-06	0.000357694	Stromal-1	M
[truncated: 4,232 more rows]

## Sheet: DEGs summary 
Supplemental Table 6. List and summary of labor-associated differentially expressed genes (DEGs) in the human myometrial cell types. A two-sided Wald test on the negative binomial distribution was performed (DESeq2).
	Cell-counts	Up-regulated	Down-regulated	Total	P-value	padj
Macrophage-2	4968	203	376	579	5.96e-13	8.35e-12
Stromal-1	6697	1082	863	1945	7.5e-07	5.25e-06
Monocyte	3528	270	355	625	0.000766436	0.00268253
Macrophage-3	530	87	47	134	0.00069521	0.00268253
Stromal-2	1709	245	183	428	0.00314707	0.00881179
Decidual	3311	69	40	109	0.00704075	0.0164284
Macrophage-1	4205	231	289	520	0.0123589	0.022644
CD4_T-cell	3434	2	12	14	0.0129395	0.022644
Smooth muscle cells-1	1347	44	66	110	0.0447621	0.0696299
Endothelial-2	509	9	17	26	0.168638	0.236093
Endothelial-1	3934	624	668	1292	0.23157	0.294725
CD8_T-cell	3182	1	3	4	0.625	0.729167
LED	1914	92	93	185	1	1
ILC	1418	1	1	2	1	1
