# Supplementary material for: A single-cell atlas of the myometrium in human parturition
Source: JCI Insight. 2022 Mar 8;7(5):e153921. doi: 10.1172/jci.insight.153921 (PMC8983148; doi:10.1172/jci.insight.153921)
Supplement: Supplemental table 7 [file jciinsight-7-153921-s260.xlsx]

## Sheet: pathways_DEgenes_celltypes_role
Supplemental Table 7. Summary of genes and pathways used in the intercellular communication analysis using CellChat. A more stringent threshold of 0.75 was used to report senders and receivers shown here compared to those reported in Figure 6C.
	Pathway	Genes in pathway that are labor-associated DEGs	Cell type with DEGs (genes from pathway)	senders-cellchat	receivers-cellchat
1	COLLAGEN	COL4A1, COL4A2, SDC4, ITGB8, ITGB1, ITGAV	Stromal-1, Macrophage-1, Endothelial-1, Monocyte, Decidual, Smooth muscle cells-1, Macrophage-3	Myofibroblast, Stromal-1, Stromal-2	ILC, Monocyte, Myofibroblast, Smooth muscle cells-1
2	FN1	ITGA5, ITGA4, SDC4, ITGB8, ITGB1, ITGB3, ITGAV, FN1	Stromal-1, Macrophage-1, Endothelial-1, Monocyte, Decidual, LED, Macrophage-3	EVT	Decidual, Monocyte, Myofibroblast, Smooth muscle cells-1, Smooth muscle cells-2, Stromal-2
3	LAMININ	LAMC1, ITGA6, LAMA2, ITGB8, LAMB1, ITGB1, ITGB4, ITGAV, LAMA5, LAMB2, LAMB3, LAMA4	Stromal-1, Macrophage-1, Endothelial-1, Monocyte, Stromal-2	LED, Myofibroblast, Smooth muscle cells-2, Stromal-1, Stromal-2	Smooth muscle cells-1, Smooth muscle cells-2
4	MIF	MIF, CD74, ACKR3, CXCR4	Stromal-1, Macrophage-2, Macrophage-1, Endothelial-1, Monocyte, Decidual, LED, Stromal-2	Smooth muscle cells-3, Unciliated Epithelial	B-cell, DC, Macrophage-1, Macrophage-3, Macrophage-4
5	MHC-II	HLA-DPA1, CD4, HLA-DMB, HLA-DMA, HLA-DPB1, HLA-DOA, HLA-DRA, HLA-DQB1, HLA-DRB1, HLA-DQA1	Stromal-1, Macrophage-2, Macrophage-1, Endothelial-1, Monocyte, LED	DC	Macrophage-1, Macrophage-2, Macrophage-4
6	APP	APP, CD74	Macrophage-2, Macrophage-1, Endothelial-1, Monocyte, Decidual, Macrophage-3	Endothelial-1, Endothelial-2, LED, Smooth muscle cells-2	B-cell, DC, Endothelial-1, Macrophage-1, Macrophage-2, Macrophage-4
7	ADGRE5	ADGRE5	Macrophage-2	CD8_T-cell, Macrophage-4, NK-cell	Decidual, Endothelial-1, Endothelial-2, EVT, Monocyte, Stromal-2, Unciliated Epithelial
8	MK	ITGA6, ITGA4, NCL, SDC4, SDC2, ITGB1, LRP1, MDK	Stromal-1, Macrophage-2, Macrophage-1, Endothelial-1, Monocyte, Decidual, Stromal-2, Macrophage-3	Decidual, Myofibroblast, Smooth muscle cells-2, Smooth muscle cells-3, Stromal-1, Unciliated Epithelial	Decidual, Smooth muscle cells-2, Stromal-1, Stromal-2
9	CXCL	CXCL8, CXCL2, CXCL12, ACKR3, CXCL16, CXCR4, CXCL1, CXCL3	Stromal-1, Macrophage-2, Macrophage-1, Endothelial-1, Monocyte, LED, Stromal-2, Smooth muscle cells-1, Macrophage-3	Endothelial-2	Endothelial-1
10	MHC-I	HLA-E, HLA-C, HLA-F, HLA-A, HLA-B, LILRB2	Stromal-1, Macrophage-2, Macrophage-1, Endothelial-1, Monocyte, Decidual, LED, Stromal-2, Smooth muscle cells-1, Macrophage-3	Endothelial-1, Endothelial-2, LED, Smooth muscle cells-2	CD8_T-cell, NK-cell
11	SPP1	ITGA5, ITGA4, ITGB5, SPP1, ITGB1, ITGB3, ITGAV	Stromal-1, Macrophage-1, Endothelial-1, Monocyte, Stromal-2, Macrophage-3	Unciliated Epithelial	Decidual, Myofibroblast, Stromal-2
12	VEGF	VEGFC, VEGFA	Stromal-1, Decidual	ILC	EVT
13	GALECTIN		NA	Endothelial-2, LED	CD4_T-cell, CD8_T-cell, DC, Macrophage-4, Monocyte, NK-cell
14	SELE	GLG1	Stromal-1, Stromal-2	Endothelial-1	CD4_T-cell, CD8_T-cell, DC, Decidual, ILC, Macrophage-1, Macrophage-4, Monocyte, Myofibroblast, Stromal-2
15	VISFATIN	ITGA5, NAMPT, ITGB1, INSR	Stromal-1, Macrophage-1, Endothelial-1, Monocyte, LED, Stromal-2	Monocyte	Endothelial-2, EVT
16	CCL	CCL2, CCR7, CCL23, CCL14, CCL5	Stromal-1, Macrophage-1, Endothelial-1, Monocyte, CD4_T-cell, Stromal-2, Macrophage-3	LED, Macrophage-4, NK-cell	Endothelial-1
17	ICAM	ICAM1, ITGAX, ITGAL, ICAM2	Stromal-1, Macrophage-1, Endothelial-1, Monocyte, CD4_T-cell, Stromal-2	Endothelial-1, Smooth muscle cells-2	Macrophage-1, Macrophage-4, Monocyte
18	ITGB2	ICAM1, ICAM2	Stromal-1, Macrophage-1, Monocyte, Stromal-2	DC, Macrophage-1, Macrophage-2, Macrophage-3, Monocyte, NK-cell	Endothelial-1, Endothelial-2, Smooth muscle cells-2
19	ANGPTL	ANGPTL1, ITGA5, ANGPTL4, SDC4, SDC2, ANGPTL2, ITGB1, ITGB3, ITGAV	Stromal-1, Macrophage-2, Macrophage-1, Endothelial-1, Monocyte, Decidual, Stromal-2, Macrophage-3	EVT	Endothelial-2, EVT, Myofibroblast, Smooth muscle cells-2
20	JAM	ITGB1, ITGAV, JAM2, ITGAL	Macrophage-1, Endothelial-1, Monocyte, CD4_T-cell	Endothelial-1, Endothelial-2, EVT	Endothelial-2, EVT, Smooth muscle cells-2
21	THBS	THBS1, SDC4, ITGB1, ITGB3, ITGAV	Stromal-1, Macrophage-2, Macrophage-1, Endothelial-1, Monocyte, Decidual, Stromal-2, Macrophage-3	Monocyte, Stromal-1, Stromal-2	Unciliated Epithelial
22	PTN	NCL, SDC4, SDC2, ITGB3, ITGAV	Stromal-1, Macrophage-2, Macrophage-1, Endothelial-1, Monocyte, Decidual, Stromal-2, Macrophage-3	EVT	Decidual, EVT, Myofibroblast, Smooth muscle cells-3, Stromal-1, Stromal-2, Unciliated Epithelial
23	CD45		NA	CD4_T-cell, CD8_T-cell, Macrophage-4, NK-cell	Macrophage-1, Macrophage-2
24	CALCR	CALCRL, ADM	Stromal-1, Endothelial-1	EVT	Endothelial-1, Endothelial-2
25	GAS	GAS6, AXL	Stromal-1, Macrophage-2, Macrophage-1, Endothelial-1, Monocyte	LED, Myofibroblast, Smooth muscle cells-1, Stromal-1	Decidual, Smooth muscle cells-1, Stromal-1, Stromal-2
26	ESAM		NA	Endothelial-1, Endothelial-2	Endothelial-1, Endothelial-2
27	IL1	IL1R1, IL1B, IL1RAP	Endothelial-1, Monocyte, Stromal-2	Monocyte	EVT
28	TWEAK	TNFRSF12A, TNFSF12	Stromal-1, Endothelial-1, Monocyte, LED, Stromal-2, Smooth muscle cells-1	LED, Myofibroblast, Smooth muscle cells-1	Stromal-2, Unciliated Epithelial
29	FGF	FGF7, FGF2	Stromal-1, Stromal-2	Decidual, Endothelial-2	Stromal-2
30	COMPLEMENT	ITGAX, C3, C3AR1	Endothelial-1, Monocyte, Macrophage-3	Decidual, Stromal-2	Macrophage-1, Monocyte
31	TENASCIN	SDC4, TNXB, TNC, ITGB1, ITGB3, ITGAV	Stromal-1, Macrophage-1, Endothelial-1, Monocyte, Decidual, Macrophage-3	Stromal-2	EVT, Unciliated Epithelial
32	CD46	JAG1, CD46	Stromal-1, Endothelial-1	Endothelial-2, EVT	Endothelial-2, Smooth muscle cells-1
33	CDH5		NA	Endothelial-2	Endothelial-2
34	GDF	TGFBR2, GDF15	Stromal-1, Macrophage-2, Macrophage-1, Endothelial-1	EVT, Unciliated Epithelial	Endothelial-1, Smooth muscle cells-2
35	MPZ	MPZL1	Stromal-1, Endothelial-1, Monocyte	Smooth muscle cells-2, Stromal-1, Stromal-2	Smooth muscle cells-2, Stromal-1, Stromal-2
36	SEMA3	NRP2, SEMA3B, SEMA3C, PLXND1, SEMA3F, PLXNA1, SEMA3D	Stromal-1, Macrophage-2, Macrophage-1, Endothelial-1, Monocyte, LED, Stromal-2, Macrophage-3	Stromal-2	Endothelial-1, Endothelial-2, Smooth muscle cells-3
37	PDGF	PDGFC, PDGFA, PDGFB	Macrophage-2, Macrophage-1, Endothelial-1, Monocyte	Smooth muscle cells-1	Decidual
38	EGF	EGFR, EREG, HBEGF	Stromal-1, Macrophage-2, Endothelial-1, Monocyte	Monocyte	EVT
39	TNF	TNFRSF1A, TNFRSF1B, TNF	Endothelial-1, Monocyte	Macrophage-4	Macrophage-1, Monocyte
40	THY1	ITGAX, ITGB3, ITGAV	Endothelial-1	Myofibroblast, Stromal-2	DC, Macrophage-1, Monocyte
41	CSF	CSF1R	Macrophage-2, Monocyte	Stromal-2	Macrophage-2
42	ANGPT	ITGA5, ANGPT1, ITGB1	Stromal-1, Macrophage-1, Endothelial-1, Monocyte	LED	Endothelial-1, Endothelial-2, EVT
43	ANXA1		NA	EVT, ILC	Monocyte
44	TGFb	TGFB1, TGFBR2, TGFBR1	Stromal-1, Endothelial-1, Stromal-2	NK-cell	Myofibroblast, Stromal-2
45	ANNEXIN		NA	EVT, ILC	Monocyte
46	Contraction	PTGER3, PTGFR, PTGES2, PTGES, PTGER4	Stromal-1, Endothelial-1, Decidual	Myofibroblast	Macrophage-4, Monocyte
47	PARs		NA	CD8_T-cell, NK-cell	Smooth muscle cells-2, Stromal-2
48	PECAM1		NA	Endothelial-1, Endothelial-2	Endothelial-1, Endothelial-2
49	PROS	AXL	Macrophage-2, Macrophage-1, Monocyte	Smooth muscle cells-2	Decidual, Smooth muscle cells-1, Stromal-1, Stromal-2
50	NOTCH	JAG1, DLL4	Stromal-1, LED	Endothelial-2	Endothelial-2
51	GRN	GRN	Stromal-1, Macrophage-2, Macrophage-1, Monocyte	EVT, LED, Macrophage-1, Macrophage-2	Smooth muscle cells-1
52	PERIOSTIN	ITGB5, ITGB3, ITGAV	Stromal-1, Endothelial-1	Stromal-2	Stromal-1, Stromal-2
53	VCAM	ITGA4, VCAM1, ITGB1	Stromal-1, Macrophage-2, Macrophage-1, Monocyte	CD8_T-cell, LED, Myofibroblast	Endothelial-1
54	EPHA	EPHA4	Endothelial-1	Endothelial-2, EVT, Unciliated Epithelial	Endothelial-2, Unciliated Epithelial
55	RESISTIN	CAP1, RETN	Stromal-1, Macrophage-2, Macrophage-1, Endothelial-1, Monocyte	Monocyte	EVT, Macrophage-1, Macrophage-3, Myofibroblast, Smooth muscle cells-3, Stromal-2
56	HSPG		NA	Endothelial-1, Endothelial-2, Myofibroblast, Smooth muscle cells-2, Stromal-2	EVT
57	CD22		NA	ILC	CD4_T-cell, CD8_T-cell, Macrophage-4, NK-cell
58	CD34	CD34	Stromal-1, Endothelial-1, Stromal-2	Endothelial-1, Endothelial-2, Stromal-2	Endothelial-1
59	CD96	PVR, CD96	Stromal-1, Endothelial-1, Macrophage-3	CD8_T-cell, NK-cell	EVT
60	PTPRM	PTPRM	Stromal-1, Endothelial-1	Endothelial-2	Endothelial-2
61	SEMA4	PLXNA1, SEMA4A, CD72	Endothelial-1, Monocyte	NK-cell	EVT, Unciliated Epithelial
62	EPHB	EPHA4	Endothelial-1	Endothelial-2	LED
63	SELL	CD34	Stromal-1, Endothelial-1, Stromal-2	B-cell	Endothelial-2
64	SELPLG	SELPLG	Monocyte	Macrophage-2, Macrophage-3, Macrophage-4	Endothelial-1
65	EDN	EDNRB	Monocyte	Endothelial-2, Unciliated Epithelial	LED
66	NECTIN	PVR	Stromal-1, Endothelial-1	LED	Endothelial-1, Endothelial-2, EVT, Smooth muscle cells-2
67	ALCAM	ALCAM	Stromal-1	Macrophage-1, Unciliated Epithelial	CD4_T-cell, CD8_T-cell
68	CD6	ALCAM	Stromal-1	CD4_T-cell, CD8_T-cell	Macrophage-1, Unciliated Epithelial
69	LIFR	IL6ST, LIF, LIFR	Stromal-1, Endothelial-1, Decidual, LED, Stromal-2	ILC, Unciliated Epithelial	Endothelial-1
70	IFN-II	IFNG	CD4_T-cell, Macrophage-3	CD8_T-cell	DC
71	RELN	ITGB1	Macrophage-1, Monocyte	LED	Endothelial-2, Smooth muscle cells-1
72	IL6	IL6ST, IL6, IL6R	Stromal-1, Macrophage-1, Monocyte, LED, Stromal-2, Smooth muscle cells-1	Decidual, Endothelial-1, Smooth muscle cells-2	Unciliated Epithelial
73	BAFF	TNFSF13B	Monocyte	DC	Plasmablast
74	CSF3	CSF3	Stromal-1, Decidual, Stromal-2	Endothelial-1, Smooth muscle cells-2	Monocyte
75	SEMA7	ITGB1	Macrophage-1, Monocyte	ILC	Smooth muscle cells-1, Smooth muscle cells-2
76	CHEMERIN	GPR1	Stromal-1	Decidual, Stromal-1	EVT
77	BAG	BAG6	Endothelial-1	Smooth muscle cells-2, Smooth muscle cells-3	NK-cell
78	NCAM		NA	Myofibroblast	Stromal-2
79	IL2		NA	LED	CD4_T-cell
80	IGF	ITGA6, IGF1, ITGB3, ITGB4, ITGAV	Stromal-1, Macrophage-2, Macrophage-1, Endothelial-1	LED	Endothelial-1
81	CDH		NA	Unciliated Epithelial	Unciliated Epithelial
82	CSPG4	CSPG4, ITGB1	Stromal-1, Macrophage-1, Monocyte	Myofibroblast, Smooth muscle cells-1	Endothelial-2, Smooth muscle cells-1
83	AGRN		NA	Endothelial-2, Smooth muscle cells-2, Unciliated Epithelial	EVT
84	KIT		NA	Endothelial-2	ILC
85	CDH1		NA	Unciliated Epithelial	ILC
86	XCR		NA	NK-cell	EVT
87	CADM	CADM1	Stromal-1	Unciliated Epithelial	Unciliated Epithelial
88	SEMA6	SEMA6A, SEMA6B	Endothelial-1, LED, Macrophage-3	Endothelial-1, Monocyte	Endothelial-2
89	CEACAM		NA	Endothelial-1	LED
90	BMP	BMP6	Endothelial-1	Endothelial-2	Smooth muscle cells-2
91	TRAIL	TNFRSF10B, TNFSF10	Stromal-1, Macrophage-2, Macrophage-1, Endothelial-1, Monocyte, Macrophage-3	EVT	Smooth muscle cells-2
92	VWF	ITGB3, ITGAV	Endothelial-1	Endothelial-1	Unciliated Epithelial
93	WNT	FZD4, LRP5, FZD6	Stromal-1, Endothelial-1, Stromal-2	Stromal-2	Endothelial-1, Endothelial-2, Smooth muscle cells-2
94	NT	NTRK2	Smooth muscle cells-1	Smooth muscle cells-1	Smooth muscle cells-1
95	SAA		NA	Unciliated Epithelial	Monocyte
96	SEMA5	PLXNA1	Endothelial-1	EVT, Myofibroblast	Stromal-2
97	MAG		NA	EVT	EVT
98	SEMATOSTATIN		NA	Unciliated Epithelial	Endothelial-2
99	NRXN	NRXN3	Stromal-1	Stromal-1	Decidual, Myofibroblast
100	HGF		NA	Smooth muscle cells-2	Unciliated Epithelial
101	CD80	CD274, CD80	Macrophage-1, Monocyte	DC	EVT
