# Supplementary material for: A single-cell atlas of the myometrium in human parturition
Source: JCI Insight. 2022 Mar 8;7(5):e153921. doi: 10.1172/jci.insight.153921 (PMC8983148; doi:10.1172/jci.insight.153921)
Supplement: Supplemental table 8 [file jciinsight-7-153921-s261.xlsx]

## Sheet: Supplemental Table 8
Supplemental Table 8. Summary of the top 20 genes used to generate signature analysis plots in the comparative analysis between maternal peripheral blood collected throughout gestation and myometrial tissues collected at term. Genes were ranked based on the two-sided Wilcoxon rank sum test (Seurat).
	p_val	avg_logFC	pct.1	pct.2	p_val_adj	cluster	ENSG	gene	rs
1	0	3.76503	1	0.625	0	0_Stromal-1	ENSG00000111341.9	MGP	7344969
2	0	3.18369	0.995	0.285	0	0_Stromal-1	ENSG00000164692.17	COL1A2	1414856
3	0	3.02922	0.974	0.297	0	0_Stromal-1	ENSG00000168542.14	COL3A1	1471375
4	0	2.99405	0.98	0.265	0	0_Stromal-1	ENSG00000197614.11	MFAP5	1591504
5	0	2.98429	1	0.343	0	0_Stromal-1	ENSG00000011465.17	DCN	2723452
6	0	2.90934	0.956	0.258	0	0_Stromal-1	ENSG00000115461.5	IGFBP5	918412
7	0	2.79954	0.849	0.299	0	0_Stromal-1	ENSG00000115457.10	IGFBP2	851438
8	0	2.73365	0.958	0.214	0	0_Stromal-1	ENSG00000189058.9	APOD	670862
9	0	2.73152	0.998	0.314	0	0_Stromal-1	ENSG00000142173.15	COL6A2	751944
10	0	2.65421	0.999	0.296	0	0_Stromal-1	ENSG00000139329.5	LUM	1907214
11	0	2.60851	0.993	0.288	0	0_Stromal-1	ENSG00000132386.11	SERPINF1	722950
12	0	2.54295	0.981	0.291	0	0_Stromal-1	ENSG00000189129.13	PLAC9	397086
13	0	2.54209	0.992	0.271	0	0_Stromal-1	ENSG00000142156.14	COL6A1	412776
14	0	2.52136	0.956	0.232	0	0_Stromal-1	ENSG00000106538.10	RARRES2	340416
15	0	2.51786	0.991	0.237	0	0_Stromal-1	ENSG00000077942.19	FBLN1	631145
16	0	2.5029	0.963	0.184	0	0_Stromal-1	ENSG00000163359.15	COL6A3	234737
17	0	2.4902	0.993	0.341	0	0_Stromal-1	ENSG00000167779.9	IGFBP6	1480554
18	0	2.44142	0.989	0.223	0	0_Stromal-1	ENSG00000106333.13	PCOLCE	326316
19	0	2.42169	0.995	0.4	0	0_Stromal-1	ENSG00000113140.11	SPARC	1043993
20	0	2.42121	0.934	0.2	0	0_Stromal-1	ENSG00000101955.15	SRPX	162343
21	0	3.34986	0.995	0.29	0	1_Macrophage-2	ENSG00000173372.17	C1QA	545383
22	0	3.23942	0.988	0.266	0	1_Macrophage-2	ENSG00000173369.16	C1QB	521143
23	0	3.20938	0.986	0.215	0	1_Macrophage-2	ENSG00000159189.12	C1QC	325306
24	0	2.99763	0.95	0.232	0	1_Macrophage-2	ENSG00000170458.14	CD14	194145
25	0	2.99436	0.96	0.193	0	1_Macrophage-2	ENSG00000110077.14	MS4A6A	105122
26	0	2.95012	0.941	0.344	0	1_Macrophage-2	ENSG00000129538.14	RNASE1	400402
27	0	2.81879	0.863	0.343	0	1_Macrophage-2	ENSG00000250722.6	SELENOP	96334
28	0	2.67504	0.881	0.143	0	1_Macrophage-2	ENSG00000165457.14	FOLR2	74117
29	0	2.62108	0.822	0.126	0	1_Macrophage-2	ENSG00000124491.15	F13A1	65316
30	0	2.49889	0.862	0.411	0	1_Macrophage-2	ENSG00000100600.15	LGMN	126566
31	0	2.47894	0.641	0.161	0	1_Macrophage-2	ENSG00000173110.8	HSPA6	107143
32	0	2.45692	0.966	0.272	0	1_Macrophage-2	ENSG00000204472.13	AIF1	193260
33	0	2.42049	0.811	0.229	0	1_Macrophage-2	ENSG00000010327.10	STAB1	66691
34	0	2.35164	0.808	0.134	0	1_Macrophage-2	ENSG00000110079.18	MS4A4A	44470
35	0	2.25829	0.842	0.438	0	1_Macrophage-2	ENSG00000100979.15	PLTP	182727
36	0	2.22177	0.788	0.142	0	1_Macrophage-2	ENSG00000155659.15	VSIG4	50435
37	0	2.16218	0.994	0.581	0	1_Macrophage-2	ENSG00000019582.15	CD74	1056784
38	0	2.13186	0.662	0.127	0	1_Macrophage-2	ENSG00000133800.8	LYVE1	58083
39	0	2.08146	0.943	0.491	0	1_Macrophage-2	ENSG00000231389.7	HLA-DPA1	407599
40	0	2.07818	0.79	0.424	0	1_Macrophage-2	ENSG00000153071.15	DAB2	84607
41	0	4.19765	0.456	0.138	0	2_Macrophage-1	ENSG00000118785.14	SPP1	575408
42	0	3.81347	0.808	0.246	0	2_Macrophage-1	ENSG00000100292.17	HMOX1	235424
43	0	2.83236	0.46	0.126	0	2_Macrophage-1	ENSG00000130203.10	APOE	148407
44	0	2.5437	0.527	0.07	0	2_Macrophage-1	ENSG00000135094.11	SDS	55989
45	0	2.4757	0.938	0.605	0	2_Macrophage-1	ENSG00000135047.15	CTSL	303012
46	0	2.4429	0.251	0.032	0	2_Macrophage-1	ENSG00000275385.1	CCL18	36934
47	0	2.33468	1	0.996	0	2_Macrophage-1	ENSG00000087086.15	FTL	7027688
48	0	2.27541	0.986	0.688	0	2_Macrophage-1	ENSG00000164733.21	CTSB	444378
49	0	2.16061	0.987	0.279	0	2_Macrophage-1	ENSG00000173369.16	C1QB	521143
50	0	2.15967	0.909	0.274	0	2_Macrophage-1	ENSG00000169508.7	GPR183	129297
51	0	2.11176	0.728	0.262	0	2_Macrophage-1	ENSG00000277632.2	CCL3	316762
52	0	2.10134	0.846	0.427	0	2_Macrophage-1	ENSG00000186480.13	INSIG1	153314
53	0	2.08088	0.336	0.059	0	2_Macrophage-1	ENSG00000130208.9	APOC1	31201
54	0	2.05108	0.966	0.626	0	2_Macrophage-1	ENSG00000101160.14	CTSZ	222347
55	0	2.03562	0.976	0.231	0	2_Macrophage-1	ENSG00000159189.12	C1QC	325306
56	0	2.01865	0.991	0.304	0	2_Macrophage-1	ENSG00000173372.17	C1QA	545383
57	0	1.95194	0.932	0.705	0	2_Macrophage-1	ENSG00000117984.14	CTSD	246588
58	0	1.9369	0.971	0.352	0	2_Macrophage-1	ENSG00000129538.14	RNASE1	400402
59	0	1.90651	0.895	0.416	0	2_Macrophage-1	ENSG00000100600.15	LGMN	126566
60	0	1.89395	0.865	0.443	0	2_Macrophage-1	ENSG00000100979.15	PLTP	182727
61	0	4.41969	0.913	0.025	0	3_Endothelial-1	ENSG00000213088.12	ACKR1	128006
62	0	3.92833	0.768	0.022	0	3_Endothelial-1	ENSG00000007908.16	SELE	105422
63	0	3.89563	0.984	0.186	0	3_Endothelial-1	ENSG00000169908.12	TM4SF1	462323
64	0	3.85315	0.94	0.053	0	3_Endothelial-1	ENSG00000110799.13	VWF	107538
65	0	3.44236	0.827	0.068	0	3_Endothelial-1	ENSG00000205502.4	C2CD4B	116901
66	0	3.04254	0.989	0.415	0	3_Endothelial-1	ENSG00000105974.12	CAV1	541392
67	0	3.0279	0.814	0.051	0	3_Endothelial-1	ENSG00000240583.12	AQP1	62759
68	0	2.78378	0.763	0.172	0	3_Endothelial-1	ENSG00000162692.12	VCAM1	78801
69	0	2.76605	0.836	0.108	0	3_Endothelial-1	ENSG00000136960.12	ENPP2	56756
70	0	2.6528	0.823	0.019	0	3_Endothelial-1	ENSG00000130300.9	PLVAP	38070
71	0	2.63436	0.66	0.176	0	3_Endothelial-1	ENSG00000108342.12	CSF3	232795
72	0	2.59141	0.989	0.316	0	3_Endothelial-1	ENSG00000165949.12	IFI27	488857
73	0	2.53608	0.87	0.039	0	3_Endothelial-1	ENSG00000122679.8	RAMP3	36764
74	0	2.53197	0.873	0.359	0	3_Endothelial-1	ENSG00000090339.9	ICAM1	149148
75	0	2.49317	0.912	0.358	0	3_Endothelial-1	ENSG00000120885.21	CLU	203975
76	0	2.40301	0.912	0.049	0	3_Endothelial-1	ENSG00000162618.15	ADGRL4	36987
77	0	2.38588	0.893	0.095	0	3_Endothelial-1	ENSG00000064989.13	CALCRL	39184
78	0	2.37857	0.802	0.098	0	3_Endothelial-1	ENSG00000163638.13	ADAMTS9	45781
79	0	2.35681	0.53	0.038	0	3_Endothelial-1	ENSG00000159167.12	STC1	47107
80	0	2.27382	0.965	0.415	0	3_Endothelial-1	ENSG00000107438.9	PDLIM1	257207
81	0	5.34058	0.462	0.029	0	4_Monocyte	ENSG00000197632.9	SERPINB2	121600
82	0	4.79957	0.805	0.088	0	4_Monocyte	ENSG00000143546.10	S100A8	138816
83	0	4.70713	0.912	0.167	0	4_Monocyte	ENSG00000125538.11	IL1B	483495
84	0	4.49681	0.641	0.077	0	4_Monocyte	ENSG00000115009.13	CCL20	228138
85	0	4.36809	0.919	0.239	0	4_Monocyte	ENSG00000163220.11	S100A9	350663
86	0	4.00512	0.833	0.041	0	4_Monocyte	ENSG00000124882.4	EREG	66629
87	0	3.67676	0.773	0.098	0	4_Monocyte	ENSG00000166920.12	C15orf48	98360
88	0	3.51108	0.933	0.392	0	4_Monocyte	ENSG00000169429.11	CXCL8	1077261
89	0	3.46285	0.891	0.329	0	4_Monocyte	ENSG00000123689.6	G0S2	652969
90	0	3.36381	0.797	0.329	0	4_Monocyte	ENSG00000163734.4	CXCL3	399265
91	0	3.1702	0.634	0.084	0	4_Monocyte	ENSG00000136689.18	IL1RN	48243
92	0	3.12492	0.965	0.222	0	4_Monocyte	ENSG00000140379.8	BCL2A1	118209
93	0	2.98919	0.751	0.027	0	4_Monocyte	ENSG00000103569.9	AQP9	21967
94	0	2.83072	0.725	0.089	0	4_Monocyte	ENSG00000173391.9	OLR1	52997
95	0	2.81699	0.531	0.007	0	4_Monocyte	ENSG00000163221.9	S100A12	14645
96	0	2.51096	0.862	0.085	0	4_Monocyte	ENSG00000197249.13	SERPINA1	27314
97	0	2.48736	0.829	0.435	0	4_Monocyte	ENSG00000176788.9	BASP1	194092
98	0	2.43174	0.852	0.352	0	4_Monocyte	ENSG00000021355.13	SERPINB1	72167
99	0	2.4236	0.736	0.075	0	4_Monocyte	ENSG00000090382.6	LYZ	24228
100	0	2.35303	0.955	0.543	0	4_Monocyte	ENSG00000011422.12	PLAUR	196610
101	0	3.43838	0.878	0.084	0	5_CD4_T-cell	ENSG00000168685.15	IL7R	38364
102	0	2.86969	0.753	0.078	0	5_CD4_T-cell	ENSG00000227507.2	LTB	26431
103	0	2.47856	0.958	0.316	0	5_CD4_T-cell	ENSG00000121966.6	CXCR4	128747
104	0	2.3824	0.69	0.089	0	5_CD4_T-cell	ENSG00000211772.11	TRBC2	26250
105	0	2.23154	0.817	0.094	0	5_CD4_T-cell	ENSG00000167286.9	CD3D	25761
106	0	2.20511	0.544	0.071	0	5_CD4_T-cell	ENSG00000211751.9	TRBC1	21514
107	0	2.18601	0.851	0.226	0	5_CD4_T-cell	ENSG00000169442.9	CD52	63659
108	0	2.1627	0.707	0.082	0	5_CD4_T-cell	ENSG00000116824.5	CD2	15986
109	0	2.13325	0.813	0.168	0	5_CD4_T-cell	ENSG00000110848.8	CD69	50576
110	0	2.13084	0.832	0.44	0	5_CD4_T-cell	ENSG00000104660.18	LEPROTL1	61337
111	0	2.09538	0.684	0.136	0	5_CD4_T-cell	ENSG00000277734.8	TRAC	27747
112	0	2.08496	0.641	0.07	0	5_CD4_T-cell	ENSG00000107742.13	SPOCK2	13028
113	0	2.06299	0.933	0.789	0	5_CD4_T-cell	ENSG00000133872.13	SARAF	182546
114	0	1.98449	0.808	0.304	0	5_CD4_T-cell	ENSG00000008517.16	IL32	81794
115	0	1.89697	0.885	0.359	0	5_CD4_T-cell	ENSG00000081237.20	PTPRC	70535
116	0	1.88041	0.721	0.295	0	5_CD4_T-cell	ENSG00000078596.11	ITM2A	67866
117	0	1.87046	0.727	0.535	0	5_CD4_T-cell	ENSG00000141232.5	TOB1	121288
118	0	1.83203	0.826	0.459	0	5_CD4_T-cell	ENSG00000092820.18	EZR	94007
119	0	1.79861	0.882	0.618	0	5_CD4_T-cell	ENSG00000095794.19	CREM	148529
120	0	1.79566	0.598	0.103	0	5_CD4_T-cell	ENSG00000069493.15	CLEC2D	14582
121	0	2.80736	0.805	0.179	0	6_Decidual	ENSG00000107317.13	PTGDS	224333
122	0	2.40764	0.996	0.354	0	6_Decidual	ENSG00000139329.5	LUM	1907214
123	0	2.30954	0.966	0.327	0	6_Decidual	ENSG00000109846.8	CRYAB	669897
124	0	2.2966	0.997	0.468	0	6_Decidual	ENSG00000187479.7	C11orf96	1998050
125	0	2.27783	0.978	0.273	0	6_Decidual	ENSG00000189058.9	APOD	670862
126	0	2.2728	0.971	0.362	0	6_Decidual	ENSG00000198959.12	TGM2	374074
127	0	2.232	0.879	0.206	0	6_Decidual	ENSG00000107984.10	DKK1	395389
128	0	2.18878	0.707	0.148	0	6_Decidual	ENSG00000188257.11	PLA2G2A	363583
129	0	2.16828	0.931	0.492	0	6_Decidual	ENSG00000197766.7	CFD	1095924
130	0	2.06604	0.716	0.172	0	6_Decidual	ENSG00000118849.10	RARRES1	112633
131	0	2.04308	0.844	0.22	0	6_Decidual	ENSG00000146674.15	IGFBP3	277324
132	0	1.96281	0.989	0.346	0	6_Decidual	ENSG00000132386.11	SERPINF1	722950
133	0	1.95613	0.953	0.33	0	6_Decidual	ENSG00000115963.13	RND3	162848
134	0	1.91863	0.974	0.254	0	6_Decidual	ENSG00000132329.11	RAMP1	280362
135	0	1.83357	0.992	0.503	0	6_Decidual	ENSG00000149131.15	SERPING1	358973
136	0	1.79733	0.789	0.203	0	6_Decidual	ENSG00000114115.9	RBP1	93188
137	0	1.78655	0.991	0.335	0	6_Decidual	ENSG00000159403.18	C1R	481492
138	0	1.76411	0.957	0.336	0	6_Decidual	ENSG00000115457.10	IGFBP2	851438
139	0	1.74698	0.999	0.396	0	6_Decidual	ENSG00000011465.17	DCN	2723452
140	0	1.74678	0.655	0.222	0	6_Decidual	ENSG00000136244.12	IL6	182184
141	0	3.08032	0.89	0.095	0	7_CD8_T-cell	ENSG00000271503.6	CCL5	33959
142	0	2.90303	0.576	0.041	0	7_CD8_T-cell	ENSG00000240535.8	AC034238.1	14800
143	0	2.86724	0.873	0.09	0	7_CD8_T-cell	ENSG00000105374.10	NKG7	58740
144	0	2.85349	0.921	0.279	0	7_CD8_T-cell	ENSG00000158050.5	DUSP2	107378
145	0	2.79589	0.96	0.319	0	7_CD8_T-cell	ENSG00000121966.6	CXCR4	128747
146	0	2.75279	0.855	0.125	0	7_CD8_T-cell	ENSG00000077984.6	CST7	32758
147	0	2.61292	0.849	0.096	0	7_CD8_T-cell	ENSG00000167286.9	CD3D	25761
148	0	2.59061	0.626	0.056	0	7_CD8_T-cell	ENSG00000143185.4	XCL2	75366
149	0	2.51553	0.885	0.301	0	7_CD8_T-cell	ENSG00000008517.16	IL32	81794
150	0	2.49701	0.646	0.066	0	7_CD8_T-cell	ENSG00000145649.8	GZMA	23575
151	0	2.46645	0.843	0.169	0	7_CD8_T-cell	ENSG00000110848.8	CD69	50576
152	0	2.45329	0.431	0.034	0	7_CD8_T-cell	ENSG00000111537.5	IFNG	12387
153	0	2.42156	0.695	0.093	0	7_CD8_T-cell	ENSG00000211772.11	TRBC2	26250
154	0	2.38985	0.494	0.031	0	7_CD8_T-cell	ENSG00000100450.13	GZMH	10703
155	0	2.29624	0.52	0.075	0	7_CD8_T-cell	ENSG00000211751.9	TRBC1	21514
156	0	2.2551	0.727	0.115	0	7_CD8_T-cell	ENSG00000173762.8	CD7	34699
157	0	2.219	0.9	0.361	0	7_CD8_T-cell	ENSG00000081237.20	PTPRC	70535
158	0	2.21363	0.654	0.061	0	7_CD8_T-cell	ENSG00000197540.8	GZMM	10668
159	0	2.18576	0.852	0.229	0	7_CD8_T-cell	ENSG00000169442.9	CD52	63659
160	0	2.15775	0.75	0.3	0	7_CD8_T-cell	ENSG00000275302.2	CCL4	372008
161	0	7.47444	0.987	0.147	0	8_LED	ENSG00000137077.8	CCL21	1201198
162	0	5.04781	0.981	0.04	0	8_LED	ENSG00000160180.15	TFF3	143854
163	0	3.72981	0.577	0.067	0	8_LED	ENSG00000170323.8	FABP4	70364
164	0	3.3825	0.972	0.114	0	8_LED	ENSG00000184113.9	CLDN5	142301
165	0	3.28458	0.983	0.358	0	8_LED	ENSG00000003436.16	TFPI	140996
166	0	3.13049	0.959	0.19	0	8_LED	ENSG00000110841.14	PPFIBP1	56292
167	0	3.03268	0.978	0.115	0	8_LED	ENSG00000249751.4	ECSCR	83280
168	0	2.80167	0.989	0.518	0	8_LED	ENSG00000010278.14	CD9	303024
169	0	2.53942	0.969	0.315	0	8_LED	ENSG00000131477.11	RAMP2	142590
170	0	2.4992	0.885	0.078	0	8_LED	ENSG00000138722.10	MMRN1	39660
171	0	2.46214	0.956	0.316	0	8_LED	ENSG00000115380.20	EFEMP1	220294
172	0	2.43583	0.882	0.084	0	8_LED	ENSG00000168497.5	CAVIN2	31702
173	0	2.4044	0.958	0.171	0	8_LED	ENSG00000172889.16	EGFL7	63962
174	0	2.30231	0.886	0.311	0	8_LED	ENSG00000131016.17	AKAP12	108555
175	0	2.27797	0.935	0.273	0	8_LED	ENSG00000117632.23	STMN1	84846
176	0	2.2476	0.894	0.228	0	8_LED	ENSG00000068001.14	HYAL2	59904
177	0	2.01673	0.846	0.009	0	8_LED	ENSG00000184058.14	TBX1	11259
178	0	1.97757	0.827	0.184	0	8_LED	ENSG00000065054.14	SLC9A3R2	43707
179	0	1.94562	0.929	0.32	0	8_LED	ENSG00000085871.9	MGST2	64589
180	0	1.90174	0.808	0.065	0	8_LED	ENSG00000111057.11	KRT18	84824
181	0	4.63016	0.932	0.089	0	9_Stromal-2	ENSG00000164530.15	PI16	232155
182	0	3.50065	0.992	0.303	0	9_Stromal-2	ENSG00000166147.13	FBN1	192317
183	0	3.27101	0.997	0.294	0	9_Stromal-2	ENSG00000091986.15	CCDC80	279724
184	0	3.10587	0.725	0.168	0	9_Stromal-2	ENSG00000188257.11	PLA2G2A	363583
185	0	3.04022	0.781	0.081	0	9_Stromal-2	ENSG00000170801.10	HTRA3	38272
186	0	2.9324	1	0.416	0	9_Stromal-2	ENSG00000167779.9	IGFBP6	1480554
187	0	2.70271	0.993	0.374	0	9_Stromal-2	ENSG00000168542.14	COL3A1	1471375
188	0	2.65726	0.318	0.021	0	9_Stromal-2	ENSG00000124107.5	SLPI	30916
189	0	2.5839	0.949	0.24	0	9_Stromal-2	ENSG00000049540.17	ELN	111857
190	0	2.58211	0.998	0.626	0	9_Stromal-2	ENSG00000148180.19	GSN	983462
191	0	2.56515	0.94	0.175	0	9_Stromal-2	ENSG00000075223.14	SEMA3C	48138
192	0	2.51813	0.995	0.347	0	9_Stromal-2	ENSG00000197614.11	MFAP5	1591504
193	0	2.49244	0.806	0.134	0	9_Stromal-2	ENSG00000159713.11	TPPP3	44730
194	0	2.47117	0.953	0.189	0	9_Stromal-2	ENSG00000163710.9	PCOLCE2	128654
195	0	2.42953	0.998	0.367	0	9_Stromal-2	ENSG00000164692.17	COL1A2	1414856
196	0	2.41509	0.999	0.468	0	9_Stromal-2	ENSG00000113140.11	SPARC	1043993
197	0	2.33687	0.966	0.247	0	9_Stromal-2	ENSG00000174807.4	CD248	126321
198	0	2.2921	0.923	0.509	0	9_Stromal-2	ENSG00000197766.7	CFD	1095924
199	0	2.15459	0.783	0.183	0	9_Stromal-2	ENSG00000123610.5	TNFAIP6	123354
200	0	2.12673	0.891	0.224	0	9_Stromal-2	ENSG00000144476.6	ACKR3	79023
201	0	7.69156	0.999	0.02	0	10_ILC	ENSG00000172236.17	TPSAB1	169792
202	0	6.67044	0.994	0.018	0	10_ILC	ENSG00000197253.13	TPSB2	80212
203	0	4.13814	0.951	0.004	0	10_ILC	ENSG00000163751.4	CPA3	11929
204	0	3.81534	0.877	0.005	0	10_ILC	ENSG00000140287.11	HDC	9942
205	0	3.52989	0.461	0.004	0	10_ILC	ENSG00000100448.4	CTSG	7904
206	0	3.42973	0.874	0.035	0	10_ILC	ENSG00000115602.16	IL1RL1	22782
207	0	3.4126	0.797	0.038	0	10_ILC	ENSG00000164120.14	HPGD	75671
208	0	3.34054	0.851	0.205	0	10_ILC	ENSG00000179348.11	GATA2	32322
209	0	3.20953	0.933	0.627	0	10_ILC	ENSG00000135821.18	GLUL	188165
210	0	2.69693	0.983	0.833	0	10_ILC	ENSG00000160789.20	LMNA	508187
211	0	2.60864	0.934	0.556	0	10_ILC	ENSG00000168209.5	DDIT4	158590
212	0	2.44374	0.912	0.418	0	10_ILC	ENSG00000042493.16	CAPG	81867
213	0	2.43068	0.822	0.386	0	10_ILC	ENSG00000116741.8	RGS2	102785
214	0	2.3869	0.918	0.789	0	10_ILC	ENSG00000113811.11	SELENOK	190557
215	0	2.32394	0.652	0.033	0	10_ILC	ENSG00000110002.15	VWA5A	4783
216	0	2.31072	0.624	0.002	0	10_ILC	ENSG00000172137.19	CALB2	3019
217	0	2.24476	0.628	0.004	0	10_ILC	ENSG00000157404.15	KIT	2960
218	0	2.21019	0.606	0.004	0	10_ILC	ENSG00000127074.14	RGS13	2775
219	0	2.17953	0.848	0.539	0	10_ILC	ENSG00000115738.10	ID2	126680
220	0	2.17036	0.643	0.204	0	10_ILC	ENSG00000276023.5	DUSP14	23665
221	0	6.13325	0.838	0.046	0	11_NK-cell	ENSG00000115523.16	GNLY	122994
222	0	4.63837	0.845	0.073	0	11_NK-cell	ENSG00000143185.4	XCL2	75366
223	0	4.30351	0.811	0.046	0	11_NK-cell	ENSG00000100453.13	GZMB	33809
224	0	4.26698	0.973	0.12	0	11_NK-cell	ENSG00000105374.10	NKG7	58740
225	0	3.60053	0.88	0.068	0	11_NK-cell	ENSG00000172543.8	CTSW	16623
226	0	3.16499	0.881	0.136	0	11_NK-cell	ENSG00000173762.8	CD7	34699
227	0	3.10142	0.63	0.011	0	11_NK-cell	ENSG00000134545.13	KLRC1	5464
228	0	3.07962	0.742	0.04	0	11_NK-cell	ENSG00000180644.8	PRF1	8392
229	0	2.97352	0.757	0.028	0	11_NK-cell	ENSG00000134539.17	KLRD1	6527
230	0	2.85668	0.828	0.13	0	11_NK-cell	ENSG00000271503.6	CCL5	33959
231	0	2.84065	0.721	0.082	0	11_NK-cell	ENSG00000171476.22	HOPX	15636
232	0	2.68193	0.613	0.067	0	11_NK-cell	ENSG00000186891.14	TNFRSF18	11410
233	0	2.53329	0.631	0.091	0	11_NK-cell	ENSG00000145649.8	GZMA	23575
234	6.99e-177	2.48239	0.528	0.309	3.12e-172	11_NK-cell	ENSG00000187118.13	CMC1	32381
235	0	2.47288	0.864	0.155	0	11_NK-cell	ENSG00000077984.6	CST7	32758
236	0	2.35928	0.527	0.05	0	11_NK-cell	ENSG00000100450.13	GZMH	10703
237	0	2.30621	0.461	0.022	0	11_NK-cell	ENSG00000211829.9	TRDC	4320
238	0	2.2148	0.873	0.308	0	11_NK-cell	ENSG00000158050.5	DUSP2	107378
239	0	2.2025	0.794	0.317	0	11_NK-cell	ENSG00000275302.2	CCL4	372008
240	0	2.10776	0.588	0.064	0	11_NK-cell	ENSG00000198821.10	CD247	7233
241	0	4.06882	0.98	0.243	0	12_Smooth muscle cells-1	ENSG00000107796.13	ACTA2	483425
242	0	3.93459	0.977	0.327	0	12_Smooth muscle cells-1	ENSG00000148671.13	ADIRF	254971
243	0	3.45694	0.975	0.171	0	12_Smooth muscle cells-1	ENSG00000167641.11	PPP1R14A	126807
244	0	3.40513	0.837	0.037	0	12_Smooth muscle cells-1	ENSG00000133392.18	MYH11	69367
245	0	3.28249	0.645	0.068	0	12_Smooth muscle cells-1	ENSG00000205362.11	MT1A	36506
246	0	3.20508	0.993	0.424	0	12_Smooth muscle cells-1	ENSG00000101335.10	MYL9	752518
247	0	3.13653	0.999	0.491	0	12_Smooth muscle cells-1	ENSG00000187479.7	C11orf96	1998050
248	0	3.06332	0.997	0.422	0	12_Smooth muscle cells-1	ENSG00000198467.15	TPM2	937686
249	0	2.97919	0.814	0.02	0	12_Smooth muscle cells-1	ENSG00000187513.9	GJA4	24704
250	0	2.80293	0.986	0.612	0	12_Smooth muscle cells-1	ENSG00000125868.16	DSTN	365963
251	0	2.761	0.749	0.013	0	12_Smooth muscle cells-1	ENSG00000143248.13	RGS5	17428
252	0	2.75452	0.921	0.227	0	12_Smooth muscle cells-1	ENSG00000149591.16	TAGLN	99820
253	0	2.72179	0.699	0.037	0	12_Smooth muscle cells-1	ENSG00000154556.18	SORBS2	15461
254	0	2.62009	0.767	0.14	0	12_Smooth muscle cells-1	ENSG00000173267.14	SNCG	55314
255	0	2.59299	0.878	0.162	0	12_Smooth muscle cells-1	ENSG00000175183.10	CSRP2	44685
256	0	2.52265	0.979	0.434	0	12_Smooth muscle cells-1	ENSG00000140416.21	TPM1	401795
257	0	2.46384	0.575	0.04	0	12_Smooth muscle cells-1	ENSG00000185633.10	NDUFA4L2	25075
258	0	2.45261	0.725	0.025	0	12_Smooth muscle cells-1	ENSG00000119147.10	C2orf40	12342
259	0	2.45233	0.637	0.006	0	12_Smooth muscle cells-1	ENSG00000111404.6	RERGL	9070
260	0	2.44316	0.968	0.303	0	12_Smooth muscle cells-1	ENSG00000109610.6	SOD3	188270
261	0	6.23399	0.878	0.111	0	13_Myofibroblast	ENSG00000163017.13	ACTG2	391324
262	0	5.78829	0.918	0.133	0	13_Myofibroblast	ENSG00000175084.11	DES	305745
263	0	4.18912	0.997	0.427	0	13_Myofibroblast	ENSG00000198467.15	TPM2	937686
264	0	4.17773	0.976	0.25	0	13_Myofibroblast	ENSG00000107796.13	ACTA2	483425
265	0	3.94427	0.944	0.139	0	13_Myofibroblast	ENSG00000130176.8	CNN1	90765
266	0	3.75383	0.999	0.429	0	13_Myofibroblast	ENSG00000101335.10	MYL9	752518
267	0	3.45555	0.998	0.438	0	13_Myofibroblast	ENSG00000140416.21	TPM1	401795
268	0	3.33016	0.622	0.049	0	13_Myofibroblast	ENSG00000133392.18	MYH11	69367
269	0	3.3093	0.998	0.464	0	13_Myofibroblast	ENSG00000159176.14	CSRP1	216195
270	0	3.1591	0.879	0.104	0	13_Myofibroblast	ENSG00000065534.18	MYLK	40096
271	0	3.11671	0.99	0.381	0	13_Myofibroblast	ENSG00000235162.8	C12orf75	220446
272	0	3.05057	0.907	0.25	0	13_Myofibroblast	ENSG00000166165.13	CKB	101905
273	0	2.79156	0.961	0.232	0	13_Myofibroblast	ENSG00000149591.16	TAGLN	99820
274	0	2.77579	0.383	0.023	0	13_Myofibroblast	ENSG00000183036.11	PCP4	26071
275	0	2.51961	0.993	0.291	0	13_Myofibroblast	ENSG00000132329.11	RAMP1	280362
276	0	2.41287	0.806	0.181	0	13_Myofibroblast	ENSG00000167641.11	PPP1R14A	126807
277	0	2.27395	0.998	0.451	0	13_Myofibroblast	ENSG00000122786.20	CALD1	453737
278	0	2.24442	0.995	0.481	0	13_Myofibroblast	ENSG00000198832.10	SELENOM	405197
279	0	2.15585	0.802	0.064	0	13_Myofibroblast	ENSG00000156113.23	KCNMA1	17262
280	0	2.1248	0.997	0.615	0	13_Myofibroblast	ENSG00000125868.16	DSTN	365963
281	0	2.71714	0.953	0.294	0	14_Macrophage-3	ENSG00000117632.23	STMN1	84846
282	8.6e-190	2.45981	0.779	0.312	3.85e-185	14_Macrophage-3	ENSG00000197061.4	HIST1H4C	40409
283	2.22e-45	2.25278	0.372	0.165	9.91e-41	14_Macrophage-3	ENSG00000118785.14	SPP1	575408
284	7.16e-213	2.18816	0.894	0.424	3.2e-208	14_Macrophage-3	ENSG00000164104.11	HMGB2	57342
285	2.48e-242	2.03366	0.917	0.444	1.11e-237	14_Macrophage-3	ENSG00000198830.11	HMGN2	52279
286	0	1.98576	0.757	0.015	0	14_Macrophage-3	ENSG00000166803.13	PCLAF	6553
287	0	1.91449	0.721	0.034	0	14_Macrophage-3	ENSG00000176890.16	TYMS	8586
288	7.84e-198	1.86352	0.913	0.552	3.51e-193	14_Macrophage-3	ENSG00000196230.13	TUBB	109534
289	0	1.7453	0.687	0.023	0	14_Macrophage-3	ENSG00000167900.12	TK1	5643
290	0	1.71932	0.57	0.01	0	14_Macrophage-3	ENSG00000175063.17	UBE2C	4613
291	0	1.63196	0.542	0.013	0	14_Macrophage-3	ENSG00000131747.15	TOP2A	3640
292	3.07e-243	1.56488	0.666	0.16	1.37e-238	14_Macrophage-3	ENSG00000164611.13	PTTG1	18870
293	6.68e-175	1.48987	0.981	0.78	2.98e-170	14_Macrophage-3	ENSG00000189403.15	HMGB1	209575
294	4.32e-183	1.42516	0.983	0.84	1.93e-178	14_Macrophage-3	ENSG00000164032.12	H2AFZ	378190
295	6.54e-161	1.39639	0.34	0.058	2.93e-156	14_Macrophage-3	ENSG00000275395.6	FCGBP	19103
296	4.29e-160	1.37256	0.942	0.646	1.92e-155	14_Macrophage-3	ENSG00000105968.18	H2AFV	91759
297	8.76e-207	1.36519	0.836	0.255	3.91e-202	14_Macrophage-3	ENSG00000102879.15	CORO1A	30875
298	6.24e-212	1.36343	0.628	0.171	2.79e-207	14_Macrophage-3	ENSG00000132646.11	PCNA	16516
299	2.24e-32	1.34899	0.258	0.105	1e-27	14_Macrophage-3	ENSG00000145649.8	GZMA	23575
300	6.76e-88	1.34278	0.785	0.519	3.02e-83	14_Macrophage-3	ENSG00000128951.14	DUT	104666
301	0	4.11088	0.951	0.259	0	15_Endothelial-2	ENSG00000146674.15	IGFBP3	277324
302	0	3.32503	0.996	0.248	0	15_Endothelial-2	ENSG00000169908.12	TM4SF1	462323
303	0	3.21068	0.976	0.141	0	15_Endothelial-2	ENSG00000184113.9	CLDN5	142301
304	0	2.96635	0.654	0.075	0	15_Endothelial-2	ENSG00000159167.12	STC1	47107
305	0	2.95711	0.941	0.312	0	15_Endothelial-2	ENSG00000154734.15	ADAMTS1	113663
306	1.09e-212	2.77009	0.764	0.267	4.87e-208	15_Endothelial-2	ENSG00000159200.18	RCAN1	66578
307	0	2.73957	0.998	0.368	0	15_Endothelial-2	ENSG00000165949.12	IFI27	488857
308	2.01e-292	2.73134	0.992	0.521	8.99e-292	15_Endothelial-2	ENSG00000175899.14	A2M	199764
309	0	2.45301	0.754	0.172	0	15_Endothelial-2	ENSG00000165507.8	DEPP1	56155
310	0	2.40896	0.988	0.304	0	15_Endothelial-2	ENSG00000116016.14	EPAS1	67795
311	5.03e-232	2.40486	0.961	0.538	2.25e-227	15_Endothelial-2	ENSG00000134531.10	EMP1	234628
312	0	2.39211	0.916	0.203	0	15_Endothelial-2	ENSG00000065054.14	SLC9A3R2	43707
313	0	2.3528	0.847	0.164	0	15_Endothelial-2	ENSG00000136960.12	ENPP2	56756
314	0	2.33925	0.776	0.166	0	15_Endothelial-2	ENSG00000107562.16	CXCL12	34478
315	0	2.33741	0.888	0.091	0	15_Endothelial-2	ENSG00000176435.6	CLEC14A	18816
316	0	2.27589	0.982	0.336	0	15_Endothelial-2	ENSG00000131477.11	RAMP2	142590
317	0	2.20792	0.782	0.127	0	15_Endothelial-2	ENSG00000205502.4	C2CD4B	116901
318	0	2.18299	0.9	0.265	0	15_Endothelial-2	ENSG00000133789.15	SWAP70	35321
319	0	2.17732	0.935	0.116	0	15_Endothelial-2	ENSG00000179776.19	CDH5	30098
320	0	2.17248	0.876	0.068	0	15_Endothelial-2	ENSG00000168309.18	FAM107A	13566
321	0	3.50388	0.991	0.285	0	16_DC	ENSG00000196735.11	HLA-DQA1	122119
322	0	3.4755	1	0.345	0	16_DC	ENSG00000179344.16	HLA-DQB1	116943
323	6.41e-292	3.46014	1	0.509	2.87e-291	16_DC	ENSG00000223865.11	HLA-DPB1	223342
324	7.58e-292	3.40043	1	0.532	3.39e-292	16_DC	ENSG00000204287.14	HLA-DRA	909672
325	1.73e-291	3.37808	1	0.519	7.74e-290	16_DC	ENSG00000196126.11	HLA-DRB1	589158
326	7.17e-292	3.35093	1	0.536	3.2e-288	16_DC	ENSG00000231389.7	HLA-DPA1	407599
327	0	2.91262	0.541	0.049	0	16_DC	ENSG00000126353.3	CCR7	12513
328	0	2.63416	0.655	0.024	0	16_DC	ENSG00000179639.10	FCER1A	5056
329	7.09e-265	2.47261	0.72	0.145	3.17e-260	16_DC	ENSG00000166920.12	C15orf48	98360
330	0	2.45159	0.593	0.04	0	16_DC	ENSG00000115590.14	IL1R2	14000
331	4.13e-228	2.34575	1	0.623	1.84e-223	16_DC	ENSG00000019582.15	CD74	1056784
332	0	2.34429	0.759	0.028	0	16_DC	ENSG00000131401.11	NAPSB	6080
333	2e-160	2.24069	0.857	0.387	8.92e-156	16_DC	ENSG00000021355.13	SERPINB1	72167
334	5.21e-207	2.1824	0.816	0.259	2.33e-202	16_DC	ENSG00000106066.15	CPVL	37966
335	0	2.18153	0.755	0.104	0	16_DC	ENSG00000138678.11	GPAT3	15838
336	9.65e-206	2.1103	0.916	0.328	4.32e-201	16_DC	ENSG00000169508.7	GPR183	129297
337	0	2.10113	0.739	0.13	0	16_DC	ENSG00000132514.13	CLEC10A	21393
338	0	2.09479	0.666	0.005	0	16_DC	ENSG00000158481.13	CD1C	2022
339	3.74e-196	1.96537	0.414	0.063	1.67e-191	16_DC	ENSG00000109321.11	AREG	12173
340	0	1.9609	0.27	0.012	0	16_DC	ENSG00000261040.7	WFDC21P	3393
341	3.2e-210	2.19757	1	0.252	1.43e-205	17_Smooth muscle cells-2	ENSG00000169908.12	TM4SF1	462323
342	0	2.102	0.641	0.041	0	17_Smooth muscle cells-2	ENSG00000187513.9	GJA4	24704
343	0	1.78945	0.637	0.052	0	17_Smooth muscle cells-2	ENSG00000185633.10	NDUFA4L2	25075
344	0	1.7543	0.619	0.031	0	17_Smooth muscle cells-2	ENSG00000143248.13	RGS5	17428
345	1.45e-127	1.69666	1	0.462	6.46e-123	17_Smooth muscle cells-2	ENSG00000105974.12	CAV1	541392
346	7.56e-277	1.60606	0.952	0.146	3.38e-272	17_Smooth muscle cells-2	ENSG00000184113.9	CLDN5	142301
347	7.03e-239	1.60003	0.663	0.084	3.14e-234	17_Smooth muscle cells-2	ENSG00000007908.16	SELE	105422
348	1.54e-124	1.59914	1	0.372	6.89e-120	17_Smooth muscle cells-2	ENSG00000165949.12	IFI27	488857
349	7.94e-292	1.57251	0.696	0.078	3.55e-288	17_Smooth muscle cells-2	ENSG00000159167.12	STC1	47107
350	0	1.5618	0.967	0.126	0	17_Smooth muscle cells-2	ENSG00000110799.13	VWF	107538
351	0	1.52695	0.9	0.113	0	17_Smooth muscle cells-2	ENSG00000240583.12	AQP1	62759
352	4.24e-285	1.50109	0.9	0.13	1.9e-280	17_Smooth muscle cells-2	ENSG00000205502.4	C2CD4B	116901
353	1.52e-92	1.4448	0.993	0.524	6.77e-88	17_Smooth muscle cells-2	ENSG00000175899.14	A2M	199764
354	2.96e-78	1.41207	0.774	0.263	1.32e-73	17_Smooth muscle cells-2	ENSG00000146674.15	IGFBP3	277324
355	2.14e-252	1.40382	0.9	0.155	9.57e-248	17_Smooth muscle cells-2	ENSG00000163638.13	ADAMTS9	45781
356	4.33e-90	1.36593	0.993	0.54	1.94e-85	17_Smooth muscle cells-2	ENSG00000134531.10	EMP1	234628
357	2.33e-119	1.28764	0.8	0.215	1.04e-114	17_Smooth muscle cells-2	ENSG00000108342.12	CSF3	232795
358	2.08e-87	1.2872	1	0.469	9.3e-83	17_Smooth muscle cells-2	ENSG00000152583.12	SPARCL1	1270119
359	1.52e-123	1.28648	0.948	0.315	6.79e-119	17_Smooth muscle cells-2	ENSG00000154734.15	ADAMTS1	113663
360	4.51e-289	1.28516	0.948	0.142	2.02e-284	17_Smooth muscle cells-2	ENSG00000149564.12	ESAM	39719
361	0	7.17092	0.88	0.01	0	18_EVT	ENSG00000254979.5	AP000781.2	122128
362	0	6.54168	0.792	0.01	0	18_EVT	ENSG00000002726.20	AOC1	86544
363	2.03e-157	6.23067	0.942	0.469	9.08e-153	18_EVT	ENSG00000115414.19	FN1	855091
364	0	6.20457	0.88	0.005	0	18_EVT	ENSG00000185269.12	NOTUM	64914
365	0	5.99887	0.915	0.071	0	18_EVT	ENSG00000170421.12	KRT8	73803
366	0	5.6302	0.923	0.125	0	18_EVT	ENSG00000171345.13	KRT19	94591
367	0	5.59287	0.884	0.057	0	18_EVT	ENSG00000164120.14	HPGD	75671
368	0	5.52886	0.907	0.042	0	18_EVT	ENSG00000135480.16	KRT7	50639
369	0	5.32886	0.927	0.092	0	18_EVT	ENSG00000111057.11	KRT18	84824
370	0	5.27695	0.873	0.005	0	18_EVT	ENSG00000116183.11	PAPPA2	33899
371	0	5.03888	0.884	0.041	0	18_EVT	ENSG00000105246.6	EBI3	33149
372	3.2e-219	4.63323	0.768	0.147	1.43e-214	18_EVT	ENSG00000166592.12	RRAD	100285
373	0	4.55781	0.88	0.11	0	18_EVT	ENSG00000102755.12	FLT1	42166
374	0	4.51447	0.884	0.015	0	18_EVT	ENSG00000163993.7	S100P	19683
375	2.08e-200	4.42812	0.919	0.274	9.3e-196	18_EVT	ENSG00000135919.13	SERPINE2	395396
376	3.57e-240	4.36434	0.903	0.213	1.6e-235	18_EVT	ENSG00000130600.19	H19	143347
377	2.53e-143	4.27333	0.907	0.368	1.13e-138	18_EVT	ENSG00000129757.13	CDKN1C	192332
378	3.98e-290	4.25382	0.896	0.172	1.78e-285	18_EVT	ENSG00000121858.11	TNFSF10	43436
379	0	4.00906	0.857	0.003	0	18_EVT	ENSG00000155622.7	XAGE2	13788
380	0	3.89186	0.88	0.002	0	18_EVT	ENSG00000100593.18	ISM2	15997
381	9.22e-206	10.9555	0.882	0.212	4.12e-201	19_Plasmablast	ENSG00000211592.8	IGKC	3228790
382	0	9.62581	0.903	0.029	0	19_Plasmablast	ENSG00000211896.7	IGHG1	546865
383	1.3e-214	9.469	0.435	0.039	5.8e-210	19_Plasmablast	ENSG00000211677.2	IGLC2	618777
384	1.32e-157	9.29317	0.308	0.026	5.9e-153	19_Plasmablast	ENSG00000211679.2	IGLC3	421486
385	0	6.27733	0.835	0.024	0	19_Plasmablast	ENSG00000211897.9	IGHG3	58960
386	0	6.10159	0.468	0.006	0	19_Plasmablast	ENSG00000211895.5	IGHA1	39567
387	0	5.51779	0.57	0.004	0	19_Plasmablast	ENSG00000211893.4	IGHG2	24550
388	0	4.40394	0.764	0.009	0	19_Plasmablast	ENSG00000211892.4	IGHG4	20761
389	0	4.31388	0.958	0.008	0	19_Plasmablast	ENSG00000170476.15	MZB1	14292
390	0	4.06558	0.392	0.006	0	19_Plasmablast	ENSG00000211899.10	IGHM	22640
391	0	3.65921	0.738	0.003	0	19_Plasmablast	ENSG00000253755.1	IGHGP	8363
392	0	3.02639	0.886	0.003	0	19_Plasmablast	ENSG00000132465.11	JCHAIN	4508
393	3.45e-134	2.47029	0.987	0.831	1.54e-129	19_Plasmablast	ENSG00000180879.13	SSR4	543198
394	0	2.41251	0.907	0.009	0	19_Plasmablast	ENSG00000099958.14	DERL3	3818
395	0	2.16077	0.608	0	0	19_Plasmablast	ENSG00000211673.2	IGLV3-1	2854
396	2.14e-91	2.13126	0.966	0.679	9.55e-87	19_Plasmablast	ENSG00000051108.15	HERPUD1	175616
397	3.25e-183	2.1215	0.962	0.294	1.45e-178	19_Plasmablast	ENSG00000166562.9	SEC11C	38860
398	9.32e-161	1.99894	0.949	0.338	4.17e-156	19_Plasmablast	ENSG00000134285.11	FKBP11	59326
399	0	1.9089	0.861	0.006	0	19_Plasmablast	ENSG00000105369.9	CD79A	2376
400	1.49e-32	1.5357	0.823	0.483	6.67e-28	19_Plasmablast	ENSG00000222041.11	CYTOR	102821
401	1.55e-151	3.2106	0.994	0.299	6.94e-147	20_Smooth muscle cells-3	ENSG00000117632.23	STMN1	84846
402	0	2.5588	0.922	0.039	0	20_Smooth muscle cells-3	ENSG00000176890.16	TYMS	8586
403	1.38e-82	2.3471	0.461	0.079	6.19e-78	20_Smooth muscle cells-3	ENSG00000160180.15	TFF3	143854
404	0	2.32211	0.872	0.021	0	20_Smooth muscle cells-3	ENSG00000166803.13	PCLAF	6553
405	4.08e-51	2.30074	0.594	0.181	1.82e-46	20_Smooth muscle cells-3	ENSG00000137077.8	CCL21	1201198
406	0	2.11184	0.856	0.013	0	20_Smooth muscle cells-3	ENSG00000175063.17	UBE2C	4613
407	3.07e-90	2.03848	0.978	0.521	1.37e-85	20_Smooth muscle cells-3	ENSG00000128951.14	DUT	104666
408	1.93e-158	1.95871	0.872	0.163	8.62e-154	20_Smooth muscle cells-3	ENSG00000164611.13	PTTG1	18870
409	0	1.92399	0.922	0.027	0	20_Smooth muscle cells-3	ENSG00000167900.12	TK1	5643
410	8.4e-85	1.76116	1	0.841	3.75e-80	20_Smooth muscle cells-3	ENSG00000164032.12	H2AFZ	378190
411	1.38e-81	1.75671	0.972	0.555	6.18e-77	20_Smooth muscle cells-3	ENSG00000196230.13	TUBB	109534
412	6.09e-172	1.74366	0.894	0.174	2.72e-167	20_Smooth muscle cells-3	ENSG00000132646.11	PCNA	16516
413	0	1.7204	0.739	0.016	0	20_Smooth muscle cells-3	ENSG00000131747.15	TOP2A	3640
414	4.83e-31	1.67623	0.439	0.149	2.16e-26	20_Smooth muscle cells-3	ENSG00000184113.9	CLDN5	142301
415	1.46e-84	1.66394	0.983	0.581	6.51e-80	20_Smooth muscle cells-3	ENSG00000127589.4	TUBBP1	120486
416	1.54e-270	1.65558	0.961	0.132	6.89e-266	20_Smooth muscle cells-3	ENSG00000203760.8	CENPW	14755
417	0	1.63948	0.783	0.035	0	20_Smooth muscle cells-3	ENSG00000100526.20	CDKN3	4682
418	4.62e-96	1.63109	1	0.559	2.06e-91	20_Smooth muscle cells-3	ENSG00000099901.17	RANBP1	105332
419	1.42e-23	1.62081	0.711	0.397	6.33e-19	20_Smooth muscle cells-3	ENSG00000168542.14	COL3A1	1471375
420	1.78e-32	1.55353	0.439	0.151	7.97e-28	20_Smooth muscle cells-3	ENSG00000249751.4	ECSCR	83280
421	1.91e-35	1.641	0.268	0.052	8.54e-31	21_Macrophage-4	ENSG00000275385.1	CCL18	36934
422	6.98e-31	1.58244	0.47	0.156	3.12e-26	21_Macrophage-4	ENSG00000130203.10	APOE	148407
423	7.5e-99	1.38722	0.744	0.143	3.35e-94	21_Macrophage-4	ENSG00000168685.15	IL7R	38364
424	3.08e-29	1.29443	0.323	0.084	1.38e-24	21_Macrophage-4	ENSG00000130208.9	APOC1	31201
425	5.72e-40	1.28188	0.762	0.304	2.56e-35	21_Macrophage-4	ENSG00000277632.2	CCL3	316762
426	3.91e-45	1.17768	0.829	0.33	1.75e-40	21_Macrophage-4	ENSG00000275302.2	CCL4	372008
427	1.23e-45	1.1515	0.927	0.486	5.51e-41	21_Macrophage-4	ENSG00000092820.18	EZR	94007
428	1.14e-64	1.13713	0.97	0.363	5.09e-60	21_Macrophage-4	ENSG00000121966.6	CXCR4	128747
429	1.52e-57	1.11748	0.97	0.366	6.79e-53	21_Macrophage-4	ENSG00000173372.17	C1QA	545383
430	2.69e-59	1.11034	0.963	0.343	1.2e-54	21_Macrophage-4	ENSG00000173369.16	C1QB	521143
431	4.91e-82	1.09691	0.591	0.105	2.2e-77	21_Macrophage-4	ENSG00000211751.9	TRBC1	21514
432	1.35e-90	1.07012	0.707	0.133	6.05e-86	21_Macrophage-4	ENSG00000211772.11	TRBC2	26250
433	1.91e-61	1.02728	0.945	0.298	8.54e-57	21_Macrophage-4	ENSG00000159189.12	C1QC	325306
434	3e-50	1.01125	0.933	0.397	1.34e-45	21_Macrophage-4	ENSG00000081237.20	PTPRC	70535
435	4.61e-41	1.00583	0.963	0.637	2.06e-36	21_Macrophage-4	ENSG00000095794.19	CREM	148529
436	3.08e-48	1.00167	0.756	0.28	1.38e-43	21_Macrophage-4	ENSG00000138767.13	CNOT6L	27976
437	7.23e-68	1.00145	0.957	0.323	3.23e-63	21_Macrophage-4	ENSG00000158050.5	DUSP2	107378
438	6.56e-58	0.988303	0.665	0.176	2.93e-53	21_Macrophage-4	ENSG00000277734.8	TRAC	27747
439	2.55e-91	0.981544	0.768	0.147	1.14e-86	21_Macrophage-4	ENSG00000167286.9	CD3D	25761
440	6.56e-93	0.980344	0.628	0.105	2.93e-88	21_Macrophage-4	ENSG00000145649.8	GZMA	23575
441	0	3.88931	0.631	0.006	0	22_B-cell	ENSG00000211899.10	IGHM	22640
442	5.15e-50	3.21398	0.362	0.068	2.3e-45	22_B-cell	ENSG00000100453.13	GZMB	33809
443	0	3.00819	0.523	0.008	0	22_B-cell	ENSG00000105369.9	CD79A	2376
444	0	2.74895	0.772	0.033	0	22_B-cell	ENSG00000119866.21	BCL11A	3054
445	5.24e-20	2.73729	0.49	0.264	2.34e-15	22_B-cell	ENSG00000185507.21	IRF7	25767
446	0	2.61761	0.51	0.005	0	22_B-cell	ENSG00000156738.17	MS4A1	612
447	1.05e-93	2.57403	0.96	0.368	4.68e-89	22_B-cell	ENSG00000104894.12	CD37	51091
448	2.19e-184	2.46286	0.577	0.052	9.77e-180	22_B-cell	ENSG00000126353.3	CCR7	12513
449	3.8e-83	2.20277	0.691	0.165	1.7e-78	22_B-cell	ENSG00000140968.11	IRF8	20168
450	4.66e-100	2.16495	0.705	0.128	2.08e-95	22_B-cell	ENSG00000227507.2	LTB	26431
451	9.92e-33	2.13441	0.839	0.68	4.44e-28	22_B-cell	ENSG00000051108.15	HERPUD1	175616
452	8.42e-14	2.03016	0.336	0.158	3.77e-09	22_B-cell	ENSG00000151131.11	C12orf45	12139
453	6.48e-71	1.84255	0.879	0.29	2.89e-66	22_B-cell	ENSG00000196735.11	HLA-DQA1	122119
454	1.18e-67	1.82962	0.899	0.35	5.27e-63	22_B-cell	ENSG00000179344.16	HLA-DQB1	116943
455	2.68e-66	1.74259	0.993	0.535	1.2e-61	22_B-cell	ENSG00000204287.14	HLA-DRA	909672
456	0	1.71156	0.456	0.006	0	22_B-cell	ENSG00000269404.7	SPIB	781
457	1.14e-73	1.69027	0.315	0.038	5.11e-69	22_B-cell	ENSG00000247982.6	LINC00926	2777
458	1.47e-211	1.67367	0.497	0.034	6.57e-207	22_B-cell	ENSG00000131401.11	NAPSB	6080
459	1.11e-55	1.65843	0.926	0.486	4.96e-51	22_B-cell	ENSG00000092820.18	EZR	94007
460	1.04e-29	1.63536	0.322	0.082	4.63e-25	22_B-cell	ENSG00000169583.12	CLIC3	14484
461	5.79e-190	9.80591	0.759	0.075	2.59e-185	23_Unciliated Epithelial	ENSG00000122133.17	PAEP	583859
462	0	6.07754	0.759	0.022	0	23_Unciliated Epithelial	ENSG00000164825.4	DEFB1	42893
463	0	4.77006	0.375	0.006	0	23_Unciliated Epithelial	ENSG00000157005.4	SST	21451
464	3.19e-224	4.63855	0.714	0.055	1.43e-219	23_Unciliated Epithelial	ENSG00000175198.17	PCCA	16724
465	0	4.4443	0.741	0.004	0	23_Unciliated Epithelial	ENSG00000148346.12	LCN2	8852
466	0	4.28788	0.982	0.014	0	23_Unciliated Epithelial	ENSG00000189143.9	CLDN4	17076
467	2.7e-206	4.25425	1	0.128	1.21e-201	23_Unciliated Epithelial	ENSG00000171345.13	KRT19	94591
468	0	4.22155	0.768	0.03	0	23_Unciliated Epithelial	ENSG00000124107.5	SLPI	30916
469	1.23e-265	4.21467	1	0.095	5.51e-261	23_Unciliated Epithelial	ENSG00000111057.11	KRT18	84824
470	0	4.18111	0.705	0.012	0	23_Unciliated Epithelial	ENSG00000101443.18	WFDC2	8414
471	0	4.17445	1	0.074	0	23_Unciliated Epithelial	ENSG00000170421.12	KRT8	73803
472	0	4.08342	0.982	0.045	0	23_Unciliated Epithelial	ENSG00000135480.16	KRT7	50639
473	0	4.07502	0.286	0.001	0	23_Unciliated Epithelial	ENSG00000124935.4	SCGB1D2	3542
474	1.32e-176	3.98564	0.58	0.043	5.88e-172	23_Unciliated Epithelial	ENSG00000146678.10	IGFBP1	187939
475	0	3.71755	0.759	0.002	0	23_Unciliated Epithelial	ENSG00000165215.6	CLDN3	6477
476	0	3.52309	0.768	0.042	0	23_Unciliated Epithelial	ENSG00000272398.6	CD24	13340
477	1.36e-64	3.31451	0.92	0.363	6.08e-60	23_Unciliated Epithelial	ENSG00000211445.12	GPX3	210528
478	2.43e-42	3.16065	0.821	0.373	1.09e-37	23_Unciliated Epithelial	ENSG00000109846.8	CRYAB	669897
479	0	3.08698	0.714	0.001	0	23_Unciliated Epithelial	ENSG00000124939.6	SCGB2A1	3652
480	0	2.9965	0.848	0.028	0	23_Unciliated Epithelial	ENSG00000184292.6	TACSTD2	8293
