# Supplementary material for: A single-cell atlas of the myometrium in human parturition
Source: JCI Insight. 2022 Mar 8;7(5):e153921. doi: 10.1172/jci.insight.153921 (PMC8983148; doi:10.1172/jci.insight.153921)
Supplement: Supplemental table 9 [file jciinsight-7-153921-s262.xlsx]

## Sheet: Quality metrics
Supplemental Table 9. Summary of quality control metrics calculated for each library and myometrial sample from the 10x Genomics Cell Ranger pipeline.
	# UMIs per cell	# Genes detected per cell	Mitochondrial percentage	# Cell count	Mean reads per cell	Fraction reads in Cells	Valid barcodes
Labor-Myo-01	2188.22	10177.9	5.46445	6355	60, 415	96.4	99
Labor-Myo-02	2049.27	9647.17	4.22484	6760	63148	95.9	98.7
Labor-Myo-03	1772.95	7737.68	4.62849	6454	60415	95.3	98.5
Labor-Myo-04	2058.55	10121.7	5.19381	5004	66094	95.3	98.4
Labor-Myo-05	2184.98	11100.6	5.03741	10222	67102	95.4	98.4
Labor-Myo-06	1989.7	9762.42	4.7921	8127	61729	95.5	98.4
Labor-Myo-07	1948.58	8889.22	4.43729	10272	49398	95.5	98.6

## Sheet: Cell count per individuals
Donor	# Cell count
HPL20906	6073
HPL20913	5262
HPL20914	5010
HPL20905	4179
HPL20895	2589
HPL20910	2242
HPL20904	2220
HPL20908	2019
MRN8739	1890
HPL20894	1866
HPL20893	1833
HPL20902	1809
MRN2762	1791
MRN2215	1738
HPL20907	1616
HPL20891	1536
HPL20892	1525
HPL20899	1479
HPL20898	1446
HPL20900	1221
HPL20901	1082
HPL20896	940
MRN9670	936
HPL20903	892
