# Supplementary material for: A single-cell atlas of the myometrium in human parturition
Source: JCI Insight. 2022 Mar 8;7(5):e153921. doi: 10.1172/jci.insight.153921 (PMC8983148; doi:10.1172/jci.insight.153921)
Supplement: Supplemental table 10 [file jciinsight-7-153921-s254.xlsx]

## Sheet: Supplemental Table 10
Supplemental Table 10. List of marker genes for the identification of cell types in the human myometrium. The significant differences in gene expression between the clusters were identified based on the two-sided Wilcoxon rank sum test (Seurat).
	X	p_val	avg_log2FC	pct.1	pct.2	p_val_adj	cluster	gene	symbol	rs	celltype
1	1	0	3.76503	1	0.625	0	0	ENSG00000111341.9	MGP	7344969	0_Stromal-1
2	2	0	3.18369	0.995	0.285	0	0	ENSG00000164692.17	COL1A2	1414856	0_Stromal-1
3	3	0	3.02922	0.974	0.297	0	0	ENSG00000168542.14	COL3A1	1471375	0_Stromal-1
4	4	0	2.99405	0.98	0.265	0	0	ENSG00000197614.11	MFAP5	1591504	0_Stromal-1
5	5	0	2.98429	1	0.343	0	0	ENSG00000011465.17	DCN	2723452	0_Stromal-1
6	6	0	2.90934	0.956	0.258	0	0	ENSG00000115461.5	IGFBP5	918412	0_Stromal-1
7	7	0	2.79954	0.849	0.299	0	0	ENSG00000115457.10	IGFBP2	851438	0_Stromal-1
8	8	0	2.73365	0.958	0.214	0	0	ENSG00000189058.9	APOD	670862	0_Stromal-1
9	9	0	2.73152	0.998	0.314	0	0	ENSG00000142173.15	COL6A2	751944	0_Stromal-1
10	10	0	2.65421	0.999	0.296	0	0	ENSG00000139329.5	LUM	1907214	0_Stromal-1
11	11	0	2.60851	0.993	0.288	0	0	ENSG00000132386.11	SERPINF1	722950	0_Stromal-1
12	12	0	2.54295	0.981	0.291	0	0	ENSG00000189129.13	PLAC9	397086	0_Stromal-1
13	13	0	2.54209	0.992	0.271	0	0	ENSG00000142156.14	COL6A1	412776	0_Stromal-1
14	14	0	2.52136	0.956	0.232	0	0	ENSG00000106538.10	RARRES2	340416	0_Stromal-1
15	15	0	2.51786	0.991	0.237	0	0	ENSG00000077942.19	FBLN1	631145	0_Stromal-1
16	16	0	2.5029	0.963	0.184	0	0	ENSG00000163359.15	COL6A3	234737	0_Stromal-1
17	17	0	2.4902	0.993	0.341	0	0	ENSG00000167779.9	IGFBP6	1480554	0_Stromal-1
18	18	0	2.44142	0.989	0.223	0	0	ENSG00000106333.13	PCOLCE	326316	0_Stromal-1
19	19	0	2.42169	0.995	0.4	0	0	ENSG00000113140.11	SPARC	1043993	0_Stromal-1
20	20	0	2.42121	0.934	0.2	0	0	ENSG00000101955.15	SRPX	162343	0_Stromal-1
21	21	0	2.41708	0.994	0.276	0	0	ENSG00000159403.18	C1R	481492	0_Stromal-1
22	22	0	2.39479	0.815	0.158	0	0	ENSG00000107984.10	DKK1	395389	0_Stromal-1
23	23	0	2.36479	0.722	0.107	0	0	ENSG00000064205.10	CCN5	144044	0_Stromal-1
24	24	0	2.33893	0.969	0.219	0	0	ENSG00000008394.13	MGST1	301229	0_Stromal-1
25	25	0	2.33058	0.939	0.552	0	0	ENSG00000102760.13	RGCC	745557	0_Stromal-1
26	26	0	2.27755	0.891	0.17	0	0	ENSG00000135919.13	SERPINE2	395396	0_Stromal-1
27	27	0	2.26025	0.953	0.2	0	0	ENSG00000159674.12	SPON2	252033	0_Stromal-1
28	28	0	2.23985	0.978	0.242	0	0	ENSG00000087245.13	MMP2	266324	0_Stromal-1
29	29	0	2.21838	0.976	0.278	0	0	ENSG00000140545.15	MFGE8	299338	0_Stromal-1
30	30	0	2.19757	0.979	0.224	0	0	ENSG00000182326.15	C1S	261807	0_Stromal-1
31	31	0	2.19684	1	0.846	0	0	ENSG00000102265.12	TIMP1	7450604	0_Stromal-1
32	32	0	2.16486	0.887	0.272	0	0	ENSG00000211445.12	GPX3	210528	0_Stromal-1
33	33	0	2.14073	0.945	0.183	0	0	ENSG00000140092.14	FBLN5	130579	0_Stromal-1
34	34	0	2.11829	0.902	0.174	0	0	ENSG00000000971.15	CFH	114133	0_Stromal-1
35	35	0	2.10978	0.947	0.182	0	0	ENSG00000129009.13	ISLR	139897	0_Stromal-1
36	36	0	2.04445	0.994	0.578	0	0	ENSG00000148180.19	GSN	983462	0_Stromal-1
37	37	0	2.03946	0.994	0.474	0	0	ENSG00000141753.7	IGFBP4	1181877	0_Stromal-1
38	38	0	2.03396	0.965	0.208	0	0	ENSG00000091986.15	CCDC80	279724	0_Stromal-1
39	39	0	2.00141	0.915	0.187	0	0	ENSG00000143387.13	CTSK	165753	0_Stromal-1
40	40	0	1.98779	0.967	0.357	0	0	ENSG00000100234.11	TIMP3	631383	0_Stromal-1
41	41	0	1.93936	0.948	0.391	0	0	ENSG00000123131.13	PRDX4	222135	0_Stromal-1
42	42	0	1.93413	0.635	0.079	0	0	ENSG00000112936.18	C7	68847	0_Stromal-1
43	43	0	1.90648	0.915	0.189	0	0	ENSG00000116774.12	OLFML3	112181	0_Stromal-1
44	44	0	1.88667	0.779	0.12	0	0	ENSG00000163710.9	PCOLCE2	128654	0_Stromal-1
45	45	0	1.86396	0.976	0.505	0	0	ENSG00000167397.15	VKORC1	287593	0_Stromal-1
46	46	0	1.82023	0.917	0.153	0	0	ENSG00000152377.14	SPOCK1	106356	0_Stromal-1
47	47	0	1.80248	0.908	0.3	0	0	ENSG00000142871.17	CCN1	282642	0_Stromal-1
48	48	0	1.79482	0.802	0.16	0	0	ENSG00000132561.14	MATN2	73203	0_Stromal-1
49	49	0	1.79083	0.885	0.142	0	0	ENSG00000078098.14	FAP	74126	0_Stromal-1
50	50	0	1.77933	0.985	0.383	0	0	ENSG00000166741.7	NNMT	531842	0_Stromal-1
51	51	0	1.77067	0.917	0.224	0	0	ENSG00000172638.13	EFEMP2	118991	0_Stromal-1
52	52	0	1.75973	0.946	0.274	0	0	ENSG00000109846.8	CRYAB	669897	0_Stromal-1
53	53	0	1.75498	0.911	0.176	0	0	ENSG00000105472.13	CLEC11A	81049	0_Stromal-1
54	54	0	1.73517	0.766	0.109	0	0	ENSG00000106819.13	ASPN	71215	0_Stromal-1
55	55	0	1.71605	0.524	0.118	0	0	ENSG00000163661.4	PTX3	152273	0_Stromal-1
56	56	0	1.70529	0.793	0.135	0	0	ENSG00000180447.7	GAS1	96189	0_Stromal-1
57	57	0	1.70412	0.92	0.32	0	0	ENSG00000168938.5	PPIC	174513	0_Stromal-1
58	58	0	1.69105	0.796	0.114	0	0	ENSG00000143196.5	DPT	80667	0_Stromal-1
59	59	0	1.67403	0.904	0.202	0	0	ENSG00000132329.11	RAMP1	280362	0_Stromal-1
60	60	0	1.67182	0.828	0.122	0	0	ENSG00000196136.17	SERPINA3	107182	0_Stromal-1
61	61	0	1.67112	0.928	0.223	0	0	ENSG00000163520.14	FBLN2	191048	0_Stromal-1
62	62	0	1.64733	0.904	0.164	0	0	ENSG00000174807.4	CD248	126321	0_Stromal-1
63	63	0	1.64426	0.92	0.187	0	0	ENSG00000004776.13	HSPB6	120052	0_Stromal-1
64	64	0	1.58939	0.899	0.177	0	0	ENSG00000123989.14	CHPF	86663	0_Stromal-1
65	65	0	1.58801	0.991	0.542	0	0	ENSG00000035862.12	TIMP2	385693	0_Stromal-1
66	66	0	1.5687	0.933	0.206	0	0	ENSG00000103196.12	CRISPLD2	136535	0_Stromal-1
67	67	0	1.5656	0.92	0.317	0	0	ENSG00000198959.12	TGM2	374074	0_Stromal-1
68	68	0	1.56397	0.915	0.233	0	0	ENSG00000005243.10	COPZ2	101511	0_Stromal-1
69	69	0	1.55408	0.968	0.426	0	0	ENSG00000076043.10	REXO2	249799	0_Stromal-1
70	70	0	1.54225	0.974	0.43	0	0	ENSG00000133142.17	TCEAL4	234363	0_Stromal-1
71	71	0	1.53293	0.841	0.288	0	0	ENSG00000129757.13	CDKN1C	192332	0_Stromal-1
72	72	0	1.52861	0.86	0.146	0	0	ENSG00000134853.12	PDGFRA	82491	0_Stromal-1
73	73	0	1.52708	0.898	0.185	0	0	ENSG00000142552.8	RCN3	77651	0_Stromal-1
74	74	0	1.52397	0.867	0.167	0	0	ENSG00000167123.19	CERCAM	76708	0_Stromal-1
75	75	0	1.51259	0.923	0.209	0	0	ENSG00000166482.11	MFAP4	150086	0_Stromal-1
76	76	0	1.50869	0.552	0.053	0	0	ENSG00000259284.2	LINC02349	44639	0_Stromal-1
77	77	0	1.50407	1	0.892	0	0	ENSG00000100097.12	LGALS1	3034741	0_Stromal-1
78	78	0	1.47708	0.921	0.282	0	0	ENSG00000166033.13	HTRA1	121533	0_Stromal-1
79	79	0	1.46793	0.755	0.11	0	0	ENSG00000187955.12	COL14A1	53453	0_Stromal-1
80	80	0	1.46604	0.973	0.488	0	0	ENSG00000117691.10	NENF	183656	0_Stromal-1
81	81	0	1.42374	0.988	0.461	0	0	ENSG00000149131.15	SERPING1	358973	0_Stromal-1
82	82	0	1.416	0.71	0.082	0	0	ENSG00000117594.10	HSD11B1	58852	0_Stromal-1
83	83	0	1.41577	0.869	0.124	0	0	ENSG00000011028.14	AC080038.1	48566	0_Stromal-1
84	84	0	1.4094	0.915	0.259	0	0	ENSG00000038427.16	VCAN	189660	0_Stromal-1
85	85	0	1.39914	0.991	0.804	0	0	ENSG00000180879.13	SSR4	543198	0_Stromal-1
86	86	0	1.39781	0.999	0.91	0	0	ENSG00000135404.11	CD63	1689962	0_Stromal-1
87	87	0	1.39507	0.867	0.141	0	0	ENSG00000122176.12	FMOD	55537	0_Stromal-1
88	88	0	1.38916	0.983	0.406	0	0	ENSG00000198832.10	SELENOM	405197	0_Stromal-1
89	89	0	1.38445	0.901	0.238	0	0	ENSG00000169439.12	SDC2	87199	0_Stromal-1
90	90	0	1.37758	0.874	0.309	0	0	ENSG00000118523.6	CCN2	332851	0_Stromal-1
91	91	0	1.37597	0.867	0.222	0	0	ENSG00000091136.14	LAMB1	69224	0_Stromal-1
92	92	0	1.37438	0.739	0.487	0	0	ENSG00000197766.7	CFD	1095924	0_Stromal-1
93	93	0	1.37204	0.724	0.21	0	0	ENSG00000182492.16	BGN	173893	0_Stromal-1
94	94	0	1.3658	0.996	0.381	0	0	ENSG00000152583.12	SPARCL1	1270119	0_Stromal-1
95	95	0	1.36413	0.982	0.423	0	0	ENSG00000187479.7	C11orf96	1998050	0_Stromal-1
96	96	0	1.36379	0.969	0.372	0	0	ENSG00000189171.14	S100A13	219949	0_Stromal-1
97	97	0	1.35401	0.789	0.123	0	0	ENSG00000249307.7	LINC01088	51319	0_Stromal-1
98	98	0	1.33667	0.799	0.137	0	0	ENSG00000130635.15	COL5A1	60146	0_Stromal-1
99	99	0	1.31229	0.911	0.22	0	0	ENSG00000162493.16	PDPN	130591	0_Stromal-1
100	100	0	1.30838	0.995	0.817	0	0	ENSG00000110651.11	CD81	924145	0_Stromal-1
101	101	0	1.29733	1	0.808	0	0	ENSG00000101439.9	CST3	2720041	0_Stromal-1
102	102	0	1.29538	0.926	0.313	0	0	ENSG00000134871.18	COL4A2	173363	0_Stromal-1
103	103	0	1.29324	0.731	0.11	0	0	ENSG00000196208.14	GREB1	44574	0_Stromal-1
104	104	0	1.29057	0.936	0.416	0	0	ENSG00000173511.9	VEGFB	136560	0_Stromal-1
105	105	0	1.28835	0.714	0.085	0	0	ENSG00000112562.18	SMOC2	42074	0_Stromal-1
106	106	0	1.28822	0.785	0.158	0	0	ENSG00000163132.8	MSX1	62081	0_Stromal-1
107	107	0	1.28143	0.902	0.347	0	0	ENSG00000120738.8	EGR1	231437	0_Stromal-1
108	108	0	1.28101	0.891	0.334	0	0	ENSG00000162407.9	PLPP3	206469	0_Stromal-1
109	109	0	1.27766	0.819	0.231	0	0	ENSG00000164949.8	GEM	184396	0_Stromal-1
110	110	0	1.27696	0.949	0.406	0	0	ENSG00000126458.4	RRAS	181360	0_Stromal-1
111	111	0	1.27619	0.954	0.318	0	0	ENSG00000108679.13	LGALS3BP	165172	0_Stromal-1
112	112	0	1.2758	0.852	0.287	0	0	ENSG00000116260.17	QSOX1	85647	0_Stromal-1
113	113	0	1.27287	1	0.963	0	0	ENSG00000197956.10	S100A6	4340346	0_Stromal-1
114	114	0	1.25489	0.941	0.214	0	0	ENSG00000109610.6	SOD3	188270	0_Stromal-1
115	115	0	1.253	0.888	0.291	0	0	ENSG00000187498.16	COL4A1	141007	0_Stromal-1
116	116	0	1.24345	0.987	0.771	0	0	ENSG00000166794.4	PPIB	507940	0_Stromal-1
117	117	0	1.2415	0.9	0.303	0	0	ENSG00000104324.16	CPQ	76539	0_Stromal-1
118	118	0	1.24039	0.924	0.294	0	0	ENSG00000182871.16	COL18A1	118322	0_Stromal-1
119	119	0	1.23858	0.932	0.377	0	0	ENSG00000124155.18	PIGT	106067	0_Stromal-1
120	120	0	1.22837	0.896	0.238	0	0	ENSG00000090006.17	LTBP4	90706	0_Stromal-1
121	121	0	1.2142	0.941	0.405	0	0	ENSG00000070081.16	NUCB2	137877	0_Stromal-1
122	122	0	1.21006	0.938	0.31	0	0	ENSG00000170955.10	CAVIN3	151105	0_Stromal-1
123	123	0	1.2066	0.71	0.189	0	0	ENSG00000049540.17	ELN	111857	0_Stromal-1
124	124	0	1.20502	0.508	0.133	0	0	ENSG00000188257.11	PLA2G2A	363583	0_Stromal-1
125	125	0	1.20106	0.626	0.27	0	0	ENSG00000130222.11	GADD45G	192302	0_Stromal-1
126	126	0	1.19792	0.941	0.349	0	0	ENSG00000123384.13	LRP1	110365	0_Stromal-1
127	127	0	1.19349	0.69	0.143	0	0	ENSG00000107317.13	PTGDS	224333	0_Stromal-1
128	128	0	1.18892	0.897	0.177	0	0	ENSG00000162576.16	MXRA8	76232	0_Stromal-1
129	129	0	1.185	0.902	0.344	0	0	ENSG00000120913.23	PDLIM2	127447	0_Stromal-1
130	130	0	1.17619	0.387	0.1	0	0	ENSG00000133110.15	POSTN	75812	0_Stromal-1
131	131	0	1.17591	0.898	0.229	0	0	ENSG00000166147.13	FBN1	192317	0_Stromal-1
132	132	0	1.1709	0.857	0.292	0	0	ENSG00000115963.13	RND3	162848	0_Stromal-1
133	133	0	1.17033	0.867	0.211	0	0	ENSG00000141756.18	FKBP10	57207	0_Stromal-1
134	134	0	1.1623	0.868	0.248	0	0	ENSG00000071967.12	CYBRD1	70555	0_Stromal-1
135	135	0	1.16161	0.974	0.374	0	0	ENSG00000122786.20	CALD1	453737	0_Stromal-1
136	136	0	1.15897	0.949	0.385	0	0	ENSG00000149257.14	SERPINH1	181252	0_Stromal-1
137	137	0	1.15787	0.559	0.077	0	0	ENSG00000142973.13	CYP4B1	38105	0_Stromal-1
138	138	0	1.15342	0.837	0.222	0	0	ENSG00000102802.10	MEDAG	106712	0_Stromal-1
139	139	0	1.1515	0.831	0.24	0	0	ENSG00000145730.20	PAM	58271	0_Stromal-1
140	140	0	1.13844	0.768	0.206	0	0	ENSG00000165092.13	ALDH1A1	69046	0_Stromal-1
141	141	0	1.13596	0.823	0.193	0	0	ENSG00000143369.15	ECM1	60425	0_Stromal-1
142	142	0	1.13367	0.958	0.539	0	0	ENSG00000198856.13	OSTC	199307	0_Stromal-1
143	143	0	1.13222	0.737	0.237	0	0	ENSG00000106366.8	SERPINE1	192504	0_Stromal-1
144	144	0	1.12333	0.927	0.475	0	0	ENSG00000138085.16	ATRAID	139625	0_Stromal-1
145	145	0	1.11926	0.968	0.629	0	0	ENSG00000105404.11	RABAC1	294352	0_Stromal-1
146	146	0	1.11492	0.9	0.334	0	0	ENSG00000166681.13	BEX3	134166	0_Stromal-1
147	147	0	1.09278	0.671	0.113	0	0	ENSG00000143320.9	CRABP2	66458	0_Stromal-1
148	148	0	1.07234	0.718	0.197	0	0	ENSG00000106624.11	AEBP1	68826	0_Stromal-1
149	149	0	1.06935	0.831	0.279	0	0	ENSG00000196562.14	SULF2	67459	0_Stromal-1
150	150	0	1.0659	0.831	0.163	0	0	ENSG00000164294.14	GPX8	44709	0_Stromal-1
151	151	0	1.0639	0.729	0.206	0	0	ENSG00000110492.15	MDK	74242	0_Stromal-1
152	152	0	1.06009	0.578	0.154	0	0	ENSG00000130600.19	H19	143347	0_Stromal-1
153	153	0	1.05496	0.821	0.203	0	0	ENSG00000154175.17	ABI3BP	83058	0_Stromal-1
154	154	0	1.05159	0.575	0.057	0	0	ENSG00000198542.14	ITGBL1	26549	0_Stromal-1
155	155	0	1.04146	0.964	0.519	0	0	ENSG00000186395.8	KRT10	174489	0_Stromal-1
156	156	0	1.03811	0.757	0.113	0	0	ENSG00000084636.18	COL16A1	32467	0_Stromal-1
157	157	0	1.03372	0.761	0.187	0	0	ENSG00000174080.11	CTSF	45035	0_Stromal-1
158	158	0	1.02411	0.97	0.592	0	0	ENSG00000172270.19	BSG	226221	0_Stromal-1
159	159	0	1.02236	0.815	0.287	0	0	ENSG00000117143.13	UAP1	108171	0_Stromal-1
160	160	0	1.01684	0.819	0.185	0	0	ENSG00000127990.18	SGCE	47240	0_Stromal-1
161	161	0	1.01448	0.783	0.16	0	0	ENSG00000138080.13	EMILIN1	46483	0_Stromal-1
162	162	0	1.01181	0.944	0.487	0	0	ENSG00000128595.17	CALU	195548	0_Stromal-1
163	163	0	1.00426	0.922	0.555	0	0	ENSG00000074842.7	MYDGF	200229	0_Stromal-1
164	164	0	1.00051	0.902	0.317	0	0	ENSG00000161281.11	COX7A1	106829	0_Stromal-1
165	165	0	0.996592	0.611	0.129	0	0	ENSG00000137573.14	SULF1	60460	0_Stromal-1
166	166	0	0.989331	0.874	0.309	0	0	ENSG00000188643.11	S100A16	147524	0_Stromal-1
167	167	0	0.98423	0.814	0.294	0	0	ENSG00000177830.17	CHID1	64902	0_Stromal-1
168	168	0	0.982208	0.81	0.214	0	0	ENSG00000136026.14	CKAP4	53650	0_Stromal-1
169	169	0	0.9817	0.613	0.079	0	0	ENSG00000104213.12	PDGFRL	27208	0_Stromal-1
170	170	0	0.973255	0.963	0.572	0	0	ENSG00000123562.17	MORF4L2	195248	0_Stromal-1
171	171	0	0.970159	0.799	0.177	0	0	ENSG00000079150.18	FKBP7	38392	0_Stromal-1
172	172	0	0.969152	0.738	0.11	0	0	ENSG00000179954.16	SSC5D	29548	0_Stromal-1
173	173	0	0.966915	0.757	0.127	0	0	ENSG00000087116.16	ADAMTS2	35733	0_Stromal-1
174	174	0	0.966606	0.845	0.324	0	0	ENSG00000103145.10	HCFC1R1	79064	0_Stromal-1
175	175	0	0.966096	0.821	0.246	0	0	ENSG00000082781.12	ITGB5	55630	0_Stromal-1
176	176	0	0.964061	0.554	0.078	0	0	ENSG00000108821.13	COL1A1	25235	0_Stromal-1
177	177	0	0.96281	0.767	0.172	0	0	ENSG00000168477.19	TNXB	48160	0_Stromal-1
178	178	0	0.962647	0.998	0.758	0	0	ENSG00000142089.16	IFITM3	1513606	0_Stromal-1
179	179	0	0.955878	0.731	0.124	0	0	ENSG00000100196.11	KDELR3	33812	0_Stromal-1
180	180	0	0.952752	0.901	0.305	0	0	ENSG00000235162.8	C12orf75	220446	0_Stromal-1
181	181	0	0.952465	0.657	0.195	0	0	ENSG00000017427.16	IGF1	74682	0_Stromal-1
182	182	0	0.950348	0.82	0.272	0	0	ENSG00000166557.13	TMED3	65213	0_Stromal-1
183	183	0	0.947693	0.843	0.297	0	0	ENSG00000050405.13	LIMA1	92726	0_Stromal-1
184	184	0	0.944943	0.744	0.184	0	0	ENSG00000116962.15	NID1	47806	0_Stromal-1
185	185	0	0.940011	0.953	0.488	0	0	ENSG00000177697.19	CD151	247049	0_Stromal-1
186	186	0	0.935452	0.973	0.76	0	0	ENSG00000084207.17	GSTP1	531095	0_Stromal-1
187	187	0	0.935067	0.799	0.224	0	0	ENSG00000257704.3	INAFM1	65026	0_Stromal-1
188	188	0	0.933987	0.736	0.146	0	0	ENSG00000072682.18	P4HA2	35609	0_Stromal-1
189	189	0	0.933317	0.677	0.093	0	0	ENSG00000196569.12	LAMA2	24371	0_Stromal-1
190	190	0	0.931267	0.859	0.282	0	0	ENSG00000148450.13	MSRB2	65906	0_Stromal-1
191	191	0	0.928838	0.949	0.603	0	0	ENSG00000126432.14	PRDX5	244112	0_Stromal-1
192	192	0	0.925189	0.66	0.07	0	0	ENSG00000262655.4	SPON1	23855	0_Stromal-1
193	193	0	0.921067	0.738	0.2	0	0	ENSG00000152952.12	PLOD2	60289	0_Stromal-1
194	194	0	0.919697	0.583	0.148	0	0	ENSG00000118849.10	RARRES1	112633	0_Stromal-1
195	195	0	0.916757	0.813	0.343	0	0	ENSG00000183087.15	GAS6	88347	0_Stromal-1
196	196	0	0.913883	0.818	0.248	0	0	ENSG00000022267.18	FHL1	103554	0_Stromal-1
197	197	0	0.910844	0.917	0.424	0	0	ENSG00000111328.7	CDK2AP1	134940	0_Stromal-1
198	198	0	0.908724	0.799	0.223	0	0	ENSG00000134202.10	GSTM3	62076	0_Stromal-1
199	199	0	0.907246	0.683	0.105	0	0	ENSG00000106809.11	OGN	29687	0_Stromal-1
200	200	0	0.904477	0.945	0.462	0	0	ENSG00000100243.21	CYB5R3	173832	0_Stromal-1
201	201	0	0.903027	0.926	0.354	0	0	ENSG00000176046.8	NUPR1	159263	0_Stromal-1
202	202	0	0.901643	0.829	0.457	0	0	ENSG00000116717.13	GADD45A	276990	0_Stromal-1
203	203	0	0.89594	0.846	0.305	0	0	ENSG00000115594.12	IL1R1	96947	0_Stromal-1
204	204	0	0.892918	0.999	0.974	0	0	ENSG00000140264.19	SERF2	1577901	0_Stromal-1
205	205	0	0.892654	0.783	0.245	0	0	ENSG00000103260.9	METRN	61497	0_Stromal-1
206	206	2.25e-67	0.888989	0.853	0.732	1.01e-62	0	ENSG00000125148.7	MT2A	2347126	0_Stromal-1
207	207	0	0.879425	0.752	0.159	0	0	ENSG00000181458.10	TMEM45A	58429	0_Stromal-1
208	208	0	0.878831	0.868	0.368	0	0	ENSG00000116649.10	SRM	110805	0_Stromal-1
209	209	0	0.878287	0.619	0.223	0	0	ENSG00000085514.16	PILRA	60576	0_Stromal-1
210	210	0	0.862095	0.931	0.534	0	0	ENSG00000246705.4	H2AFJ	154488	0_Stromal-1
211	211	0	0.860791	0.806	0.239	0	0	ENSG00000167601.12	AXL	68357	0_Stromal-1
212	212	0	0.860258	0.663	0.197	0	0	ENSG00000146674.15	IGFBP3	277324	0_Stromal-1
213	213	0	0.85808	0.941	0.598	0	0	ENSG00000167552.14	TUBA1A	349402	0_Stromal-1
214	214	0	0.856764	0.862	0.305	0	0	ENSG00000085733.16	CTTN	88212	0_Stromal-1
215	215	0	0.851898	0.588	0.065	0	0	ENSG00000104415.14	CCN4	24267	0_Stromal-1
216	216	0	0.851544	0.948	0.574	0	0	ENSG00000185624.15	P4HB	184779	0_Stromal-1
217	217	0	0.848142	0.708	0.292	0	0	ENSG00000006327.13	TNFRSF12A	87560	0_Stromal-1
218	218	0	0.844734	0.645	0.13	0	0	ENSG00000214548.18	MEG3	32374	0_Stromal-1
219	219	0	0.843392	0.838	0.342	0	0	ENSG00000138758.11	2021-09-11	74924	0_Stromal-1
220	220	0	0.838253	0.687	0.208	0	0	ENSG00000101911.12	PRPS2	49792	0_Stromal-1
221	221	0	0.837644	0.759	0.223	0	0	ENSG00000122642.11	FKBP9	45042	0_Stromal-1
222	222	0	0.837037	0.951	0.578	0	0	ENSG00000136240.10	KDELR2	182578	0_Stromal-1
223	223	0	0.836045	0.725	0.266	0	0	ENSG00000071282.12	LMCD1	114133	0_Stromal-1
224	224	0	0.830962	0.969	0.753	0	0	ENSG00000116209.11	TMEM59	328503	0_Stromal-1
225	225	0	0.830101	0.938	0.57	0	0	ENSG00000173457.11	PPP1R14B	211798	0_Stromal-1
226	226	0	0.829391	0.991	0.746	0	0	ENSG00000131981.16	LGALS3	651761	0_Stromal-1
227	227	0	0.828178	0.653	0.119	0	0	ENSG00000111799.21	COL12A1	34497	0_Stromal-1
228	228	0	0.827854	0.977	0.347	0	0	ENSG00000101335.10	MYL9	752518	0_Stromal-1
229	229	0	0.826661	0.862	0.343	0	0	ENSG00000158747.14	NBL1	104804	0_Stromal-1
230	230	0	0.822525	0.977	0.669	0	0	ENSG00000129562.11	DAD1	275572	0_Stromal-1
231	231	0	0.814258	0.655	0.088	0	0	ENSG00000258498.8	DIO3OS	22298	0_Stromal-1
232	232	0	0.812877	0.818	0.28	0	0	ENSG00000168056.16	LTBP3	57442	0_Stromal-1
233	233	0	0.803906	0.786	0.222	0	0	ENSG00000184232.9	OAF	67385	0_Stromal-1
234	234	0	0.798495	0.975	0.695	0	0	ENSG00000134825.15	TMEM258	248341	0_Stromal-1
235	235	0	0.797432	0.875	0.401	0	0	ENSG00000078808.17	SDF4	80128	0_Stromal-1
236	236	0	0.795914	0.876	0.315	0	0	ENSG00000136235.16	GPNMB	101225	0_Stromal-1
237	237	0	0.792652	0.96	0.592	0	0	ENSG00000111678.11	C12orf57	203401	0_Stromal-1
238	238	0	0.789843	0.694	0.172	0	0	ENSG00000215386.13	MIR99AHG	32758	0_Stromal-1
239	239	0	0.788083	0.994	0.542	0	0	ENSG00000163453.11	IGFBP7	2683219	0_Stromal-1
240	240	0	0.787168	0.643	0.134	0	0	ENSG00000184160.7	ADRA2C	49984	0_Stromal-1
241	241	0	0.783932	0.818	0.279	0	0	ENSG00000112769.19	LAMA4	92443	0_Stromal-1
242	242	0	0.783766	0.867	0.404	0	0	ENSG00000170275.14	CRTAP	87933	0_Stromal-1
243	243	0	0.783578	0.978	0.659	0	0	ENSG00000221869.4	CEBPD	900164	0_Stromal-1
244	244	0	0.78353	0.742	0.167	0	0	ENSG00000163430.12	FSTL1	39520	0_Stromal-1
245	245	0	0.780386	0.951	0.539	0	0	ENSG00000054148.17	PHPT1	170873	0_Stromal-1
246	246	0	0.778923	0.402	0.094	0	0	ENSG00000100739.11	BDKRB1	53154	0_Stromal-1
247	247	0	0.778679	0.773	0.156	0	0	ENSG00000233608.4	TWIST2	48500	0_Stromal-1
248	248	0	0.778342	0.672	0.123	0	0	ENSG00000169231.13	THBS3	24352	0_Stromal-1
249	249	0	0.776627	0.322	0.085	0	0	ENSG00000164530.15	PI16	232155	0_Stromal-1
250	250	0	0.773099	0.802	0.26	0	0	ENSG00000134285.11	FKBP11	59326	0_Stromal-1
251	251	0	0.771305	0.748	0.164	0	0	ENSG00000116132.12	PRRX1	49816	0_Stromal-1
252	252	0	0.766935	0.725	0.149	0	0	ENSG00000006042.12	TMEM98	34014	0_Stromal-1
253	253	0	0.764227	0.658	0.104	0	0	ENSG00000102359.7	SRPX2	26507	0_Stromal-1
254	254	0	0.762227	0.685	0.191	0	0	ENSG00000133027.18	PEMT	43948	0_Stromal-1
255	255	0	0.757959	0.911	0.475	0	0	ENSG00000170348.9	TMED10	101245	0_Stromal-1
256	256	0	0.756467	0.759	0.228	0	0	ENSG00000131711.15	MAP1B	72758	0_Stromal-1
257	257	0	0.755053	0.769	0.226	0	0	ENSG00000197712.12	FAM114A1	47766	0_Stromal-1
258	258	0	0.754476	0.63	0.15	0	0	ENSG00000050165.17	DKK3	51766	0_Stromal-1
259	259	0	0.754025	0.652	0.198	0	0	ENSG00000013588.8	GPRC5A	66710	0_Stromal-1
260	260	0	0.752475	0.778	0.197	0	0	ENSG00000182636.7	NDN	41945	0_Stromal-1
261	261	0	0.75181	0.984	0.344	0	0	ENSG00000198467.15	TPM2	937686	0_Stromal-1
262	262	0	0.746732	0.863	0.332	0	0	ENSG00000134590.13	RTL8C	67730	0_Stromal-1
263	263	0	0.743319	0.849	0.335	0	0	ENSG00000120805.14	ARL1	65460	0_Stromal-1
264	264	0	0.73959	0.539	0.104	0	0	ENSG00000168079.17	SCARA5	38952	0_Stromal-1
265	265	0	0.737126	0.816	0.301	0	0	ENSG00000197894.11	ADH5	59517	0_Stromal-1
266	266	0	0.737049	0.703	0.148	0	0	ENSG00000169604.19	ANTXR1	38456	0_Stromal-1
267	267	0	0.736778	0.942	0.592	0	0	ENSG00000168374.11	ARF4	174387	0_Stromal-1
268	268	0	0.733815	0.505	0.1	0	0	ENSG00000140285.10	FGF7	27426	0_Stromal-1
269	269	0	0.73107	0.994	0.837	0	0	ENSG00000182718.16	ANXA2	1004817	0_Stromal-1
270	270	0	0.727642	0.949	0.363	0	0	ENSG00000140416.21	TPM1	401795	0_Stromal-1
271	271	0	0.726515	0.718	0.38	0	0	ENSG00000164442.10	CITED2	133781	0_Stromal-1
272	272	0	0.726036	0.973	0.675	0	0	ENSG00000164405.11	UQCRQ	249959	0_Stromal-1
273	273	0	0.722339	0.632	0.091	0	0	ENSG00000157613.10	CREB3L1	20458	0_Stromal-1
274	274	0	0.721246	0.627	0.098	0	0	ENSG00000110811.20	P3H3	19515	0_Stromal-1
275	275	0	0.720562	0.812	0.312	0	0	ENSG00000174851.16	YIF1A	69176	0_Stromal-1
276	276	0	0.719705	0.993	0.684	0	0	ENSG00000106211.9	HSPB1	825234	0_Stromal-1
277	277	0	0.719199	0.966	0.385	0	0	ENSG00000115414.19	FN1	855091	0_Stromal-1
278	278	0	0.71825	0.966	0.671	0	0	ENSG00000143198.13	MGST3	307122	0_Stromal-1
279	279	0	0.715433	0.977	0.747	0	0	ENSG00000132432.14	SEC61G	352154	0_Stromal-1
280	280	0	0.713182	0.435	0.07	0	0	ENSG00000164106.8	SCRG1	25556	0_Stromal-1
281	281	0	0.709689	0.615	0.095	0	0	ENSG00000134533.6	RERG	23430	0_Stromal-1
282	282	0	0.707115	0.552	0.145	0	0	ENSG00000123610.5	TNFAIP6	123354	0_Stromal-1
283	283	0	0.706833	0.663	0.109	0	0	ENSG00000129038.16	LOXL1	34419	0_Stromal-1
284	284	0	0.706472	0.494	0.073	0	0	ENSG00000138356.14	AOX1	18382	0_Stromal-1
285	285	0	0.701724	0.443	0.046	0	0	ENSG00000050628.20	PTGER3	17190	0_Stromal-1
286	286	0	0.701409	0.918	0.461	0	0	ENSG00000159199.14	ATP5MC1	123705	0_Stromal-1
287	287	0	0.697914	0.941	0.6	0	0	ENSG00000114850.6	SSR3	180002	0_Stromal-1
288	288	0	0.688408	0.614	0.124	0	0	ENSG00000115828.17	QPCT	26198	0_Stromal-1
289	289	0	0.68807	0.976	0.719	0	0	ENSG00000068697.7	LAPTM4A	365743	0_Stromal-1
290	290	0	0.685731	0.984	0.806	0	0	ENSG00000103363.14	ELOB	393508	0_Stromal-1
291	291	0	0.683375	0.738	0.173	0	0	ENSG00000162545.6	CAMK2N1	45818	0_Stromal-1
292	292	0	0.683237	0.93	0.515	0	0	ENSG00000163463.11	KRTCAP2	115464	0_Stromal-1
293	293	0	0.68005	0.759	0.257	0	0	ENSG00000182534.13	MXRA7	57883	0_Stromal-1
294	294	0	0.679802	0.998	0.933	0	0	ENSG00000136156.15	ITM2B	1359915	0_Stromal-1
295	295	0	0.673954	0.948	0.61	0	0	ENSG00000089220.5	PEBP1	208149	0_Stromal-1
296	296	0	0.672346	0.988	0.858	0	0	ENSG00000228474.6	OST4	484454	0_Stromal-1
297	297	0	0.672078	0.88	0.463	0	0	ENSG00000104805.16	NUCB1	100413	0_Stromal-1
298	298	0	0.670561	0.6	0.148	0	0	ENSG00000164904.18	ALDH7A1	24905	0_Stromal-1
299	299	0	0.669749	0.873	0.373	0	0	ENSG00000185222.10	TCEAL9	87321	0_Stromal-1
300	300	0	0.666399	0.805	0.336	0	0	ENSG00000181061.13	HIGD1A	74442	0_Stromal-1
301	301	0	0.662875	0.834	0.366	0	0	ENSG00000142694.6	EVA1B	71510	0_Stromal-1
302	302	0	0.653341	0.683	0.157	0	0	ENSG00000113721.14	PDGFRB	40923	0_Stromal-1
303	303	0	0.652502	0.747	0.252	0	0	ENSG00000049449.9	RCN1	49452	0_Stromal-1
304	304	0	0.65214	0.98	0.747	0	0	ENSG00000125534.10	PPDPF	337359	0_Stromal-1
305	305	0	0.650622	0.684	0.162	0	0	ENSG00000008441.16	NFIX	26778	0_Stromal-1
306	306	0	0.647985	0.777	0.292	0	0	ENSG00000198612.11	COPS8	51144	0_Stromal-1
307	307	0	0.645234	0.558	0.09	0	0	ENSG00000136859.10	ANGPTL2	17884	0_Stromal-1
308	308	0	0.641983	0.979	0.742	0	0	ENSG00000127540.12	UQCR11	316047	0_Stromal-1
309	309	0	0.641583	0.999	0.958	0	0	ENSG00000184009.12	ACTG1	1734186	0_Stromal-1
310	310	0	0.641028	0.939	0.527	0	0	ENSG00000255302.4	EID1	189952	0_Stromal-1
311	311	0	0.634174	0.607	0.111	0	0	ENSG00000250786.2	SNHG18	21559	0_Stromal-1
312	312	0	0.633639	0.674	0.184	0	0	ENSG00000179222.17	MAGED1	33998	0_Stromal-1
313	313	0	0.631346	0.946	0.646	0	0	ENSG00000167004.13	PDIA3	169672	0_Stromal-1
314	314	0	0.63083	0.825	0.31	0	0	ENSG00000196923.14	PDLIM7	81534	0_Stromal-1
315	315	0	0.629189	0.918	0.584	0	0	ENSG00000143870.12	PDIA6	168021	0_Stromal-1
316	316	0	0.626662	0.628	0.107	0	0	ENSG00000124212.6	PTGIS	25460	0_Stromal-1
317	317	0	0.623696	0.712	0.242	0	0	ENSG00000135862.6	LAMC1	45159	0_Stromal-1
318	318	0	0.623079	0.833	0.354	0	0	ENSG00000103202.13	NME4	74369	0_Stromal-1
319	319	0	0.619728	0.666	0.208	0	0	ENSG00000150687.12	PRSS23	45957	0_Stromal-1
320	320	0	0.61912	0.969	0.667	0	0	ENSG00000127922.9	SEM1	239054	0_Stromal-1
321	321	0	0.617898	0.952	0.579	0	0	ENSG00000114902.14	SPCS1	161073	0_Stromal-1
322	322	0	0.616812	0.829	0.37	0	0	ENSG00000213614.9	HEXA	64643	0_Stromal-1
323	323	0	0.616423	0.611	0.212	0	0	ENSG00000101000.6	PROCR	55983	0_Stromal-1
324	324	0	0.612117	0.953	0.586	0	0	ENSG00000156411.9	ATP5MPL	148017	0_Stromal-1
325	325	0	0.611357	0.93	0.616	0	0	ENSG00000023191.17	RNH1	177908	0_Stromal-1
326	326	0	0.60906	0.36	0.056	0	0	ENSG00000105894.11	PTN	17060	0_Stromal-1
327	327	0	0.608685	0.992	0.841	0	0	ENSG00000196154.12	S100A4	1517062	0_Stromal-1
328	328	0	0.608423	0.811	0.321	0	0	ENSG00000161677.11	JOSD2	57196	0_Stromal-1
329	329	0	0.606935	0.443	0.04	0	0	ENSG00000285622.1	AL135926.1	13123	0_Stromal-1
330	330	0	0.606616	0.807	0.253	0	0	ENSG00000131016.17	AKAP12	108555	0_Stromal-1
331	331	0	0.605936	0.893	0.487	0	0	ENSG00000175416.13	CLTB	154881	0_Stromal-1
332	332	0	0.604719	0.698	0.208	0	0	ENSG00000164292.13	RHOBTB3	43592	0_Stromal-1
333	333	0	0.604711	0.604	0.128	0	0	ENSG00000184347.14	SLIT3	28263	0_Stromal-1
334	334	0	0.60431	0.849	0.366	0	0	ENSG00000137288.10	UQCC2	73771	0_Stromal-1
335	335	0	0.603393	0.953	0.705	0	0	ENSG00000163479.14	SSR2	226129	0_Stromal-1
336	336	0	0.60225	0.876	0.337	0	0	ENSG00000117519.16	CNN3	122635	0_Stromal-1
337	337	0	0.601198	0.605	0.127	0	0	ENSG00000214274.9	ANG	20819	0_Stromal-1
338	338	0	0.599917	0.915	0.49	0	0	ENSG00000105185.12	PDCD5	127209	0_Stromal-1
339	339	0	0.599588	0.684	0.213	0	0	ENSG00000172465.14	TCEAL1	40832	0_Stromal-1
340	340	0	0.598918	0.594	0.139	0	0	ENSG00000109686.18	SH3D19	23572	0_Stromal-1
341	341	0	0.598894	0.569	0.098	0	0	ENSG00000146648.18	EGFR	19794	0_Stromal-1
342	342	0	0.598763	0.726	0.237	0	0	ENSG00000196507.11	TCEAL3	48633	0_Stromal-1
343	343	0	0.597788	0.667	0.194	0	0	ENSG00000083444.17	PLOD1	31872	0_Stromal-1
344	344	0	0.59661	0.646	0.147	0	0	ENSG00000117411.16	B4GALT2	25593	0_Stromal-1
345	345	0	0.594891	0.813	0.294	0	0	ENSG00000131435.13	PDLIM4	96835	0_Stromal-1
346	346	0	0.593785	0.445	0.035	0	0	ENSG00000145244.12	CORIN	13136	0_Stromal-1
347	347	0	0.593138	0.592	0.114	0	0	ENSG00000113083.14	LOX	24637	0_Stromal-1
348	348	0	0.592843	0.911	0.579	0	0	ENSG00000137409.19	MTCH1	172619	0_Stromal-1
349	349	0	0.592636	0.876	0.433	0	0	ENSG00000100804.18	PSMB5	112414	0_Stromal-1
350	350	0	0.59258	0.654	0.156	0	0	ENSG00000168140.5	VASN	41095	0_Stromal-1
351	351	0	0.591377	0.952	0.612	0	0	ENSG00000173436.15	MICOS10	177638	0_Stromal-1
352	352	0	0.586559	0.909	0.356	0	0	ENSG00000177469.13	CAVIN1	138303	0_Stromal-1
353	353	0	0.5859	0.539	0.089	0	0	ENSG00000126218.11	F10	18871	0_Stromal-1
354	354	0	0.585742	0.964	0.683	0	0	ENSG00000116288.13	PARK7	261384	0_Stromal-1
355	355	0	0.584435	0.894	0.524	0	0	ENSG00000169223.15	LMAN2	114811	0_Stromal-1
356	356	0	0.582632	0.769	0.324	0	0	ENSG00000121064.12	SCPEP1	51930	0_Stromal-1
357	357	0	0.582013	0.806	0.364	0	0	ENSG00000239672.7	NME1	93431	0_Stromal-1
358	358	0	0.581099	0.349	0.112	0	0	ENSG00000164932.13	CTHRC1	36120	0_Stromal-1
359	359	0	0.579052	0.988	0.816	0	0	ENSG00000168653.11	NDUFS5	386452	0_Stromal-1
360	360	0	0.578883	0.97	0.839	0	0	ENSG00000128016.6	ZFP36	968379	0_Stromal-1
361	361	0	0.577825	0.708	0.212	0	0	ENSG00000113758.13	DBN1	41956	0_Stromal-1
362	362	0	0.575795	0.553	0.082	0	0	ENSG00000106823.12	ECM2	14949	0_Stromal-1
363	363	0	0.570094	0.956	0.625	0	0	ENSG00000167863.12	ATP5PD	167699	0_Stromal-1
364	364	0	0.566423	0.863	0.527	0	0	ENSG00000136826.15	KLF4	220222	0_Stromal-1
365	365	0	0.565478	0.748	0.281	0	0	ENSG00000248672.5	LY75-CD302	44121	0_Stromal-1
366	366	0	0.564454	0.422	0.071	0	0	ENSG00000154277.12	UCHL1	20794	0_Stromal-1
367	367	0	0.562955	0.68	0.185	0	0	ENSG00000163683.12	SMIM14	29238	0_Stromal-1
368	368	0	0.562176	0.584	0.132	0	0	ENSG00000131831.18	RAI2	21601	0_Stromal-1
369	369	0	0.561662	0.649	0.191	0	0	ENSG00000115641.19	FHL2	54553	0_Stromal-1
370	370	0	0.561537	0.333	0.064	0	0	ENSG00000214100.8	PLAC9P1	17079	0_Stromal-1
371	371	0	0.557903	0.855	0.419	0	0	ENSG00000119632.4	IFI27L2	89284	0_Stromal-1
372	372	0	0.556941	0.611	0.139	0	0	ENSG00000198892.6	SHISA4	23049	0_Stromal-1
373	373	0	0.556481	0.831	0.372	0	0	ENSG00000174695.10	TMEM167A	62398	0_Stromal-1
374	374	0	0.555987	0.61	0.134	0	0	ENSG00000204852.15	TCTN1	21312	0_Stromal-1
375	375	0	0.554495	0.392	0.051	0	0	ENSG00000164647.9	STEAP1	15911	0_Stromal-1
376	376	0	0.552885	0.814	0.406	0	0	ENSG00000197982.14	C1orf122	80513	0_Stromal-1
377	377	0	0.550889	0.313	0.052	0	0	ENSG00000197406.7	DIO3	28979	0_Stromal-1
378	378	0	0.550336	0.889	0.488	0	0	ENSG00000089063.15	TMEM230	111390	0_Stromal-1
379	379	0	0.54824	0.663	0.208	0	0	ENSG00000185630.18	PBX1	42636	0_Stromal-1
380	380	0	0.544989	0.574	0.157	0	0	ENSG00000116005.12	PCYOX1	24623	0_Stromal-1
381	381	0	0.544599	0.63	0.159	0	0	ENSG00000168487.19	BMP1	25735	0_Stromal-1
382	382	0	0.544588	0.589	0.147	0	0	ENSG00000260228.6	AC009119.1	25524	0_Stromal-1
383	383	0	0.543872	0.919	0.512	0	0	ENSG00000182154.8	MRPL41	112403	0_Stromal-1
384	384	1.06e-140	0.54385	0.342	0.198	4.75e-136	0	ENSG00000163739.4	CXCL1	260007	0_Stromal-1
385	385	0	0.543363	0.724	0.292	0	0	ENSG00000138448.12	ITGAV	53531	0_Stromal-1
386	386	0	0.542897	0.958	0.742	0	0	ENSG00000100300.18	TSPO	297792	0_Stromal-1
387	387	0	0.539888	0.972	0.627	0	0	ENSG00000178980.15	SELENOW	392374	0_Stromal-1
388	388	0	0.538397	0.569	0.114	0	0	ENSG00000255248.9	MIR100HG	25917	0_Stromal-1
389	389	0	0.537353	0.966	0.756	0	0	ENSG00000186010.19	NDUFA13	297856	0_Stromal-1
390	390	0	0.536286	0.811	0.416	0	0	ENSG00000244038.9	DDOST	75419	0_Stromal-1
391	391	0	0.535986	0.588	0.113	0	0	ENSG00000229847.9	EMX2OS	20038	0_Stromal-1
392	392	0	0.535667	0.5	0.078	0	0	ENSG00000163975.12	MELTF	14234	0_Stromal-1
393	393	0	0.534867	0.568	0.131	0	0	ENSG00000182704.8	TSKU	31877	0_Stromal-1
394	394	0	0.532586	0.918	0.555	0	0	ENSG00000075142.13	SRI	140681	0_Stromal-1
395	395	0	0.531541	0.578	0.164	0	0	ENSG00000100342.20	APOL1	25986	0_Stromal-1
396	396	0	0.530017	0.716	0.227	0	0	ENSG00000111906.17	HDDC2	37347	0_Stromal-1
397	397	0	0.526979	0.499	0.093	0	0	ENSG00000164107.8	HAND2	18128	0_Stromal-1
398	398	0	0.524204	0.791	0.366	0	0	ENSG00000182670.13	TTC3	66839	0_Stromal-1
399	399	0	0.522279	0.519	0.12	0	0	ENSG00000164920.9	OSR2	27864	0_Stromal-1
400	400	0	0.521759	0.452	0.074	0	0	ENSG00000237352.4	LINC01358	14009	0_Stromal-1
401	401	0	0.521363	0.928	0.627	0	0	ENSG00000172428.11	COPS9	176015	0_Stromal-1
402	402	0	0.521329	0.833	0.38	0	0	ENSG00000065154.11	OAT	70712	0_Stromal-1
403	403	0	0.520733	0.467	0.131	0	0	ENSG00000125730.16	C3	67632	0_Stromal-1
404	404	0	0.519879	0.577	0.137	0	0	ENSG00000108784.10	NAGLU	20162	0_Stromal-1
405	405	0	0.518988	0.942	0.568	0	0	ENSG00000230989.6	HSBP1	145812	0_Stromal-1
406	406	0	0.518336	0.649	0.199	0	0	ENSG00000184371.14	CSF1	42860	0_Stromal-1
407	407	0	0.517317	0.837	0.374	0	0	ENSG00000169504.15	CLIC4	89900	0_Stromal-1
408	408	0	0.516925	0.833	0.396	0	0	ENSG00000179085.7	DPM3	67745	0_Stromal-1
409	409	0	0.516682	0.974	0.764	0	0	ENSG00000177700.6	POLR2L	369026	0_Stromal-1
410	410	0	0.516413	0.665	0.231	0	0	ENSG00000157227.13	MMP14	36965	0_Stromal-1
411	411	0	0.515829	0.985	0.806	0	0	ENSG00000232112.3	TMA7	304922	0_Stromal-1
412	412	0	0.515193	0.836	0.414	0	0	ENSG00000166347.19	CYB5A	93616	0_Stromal-1
413	413	0	0.513571	0.537	0.108	0	0	ENSG00000131459.13	GFPT2	24673	0_Stromal-1
414	414	0	0.512367	0.484	0.228	0	0	ENSG00000169715.14	MT1E	84402	0_Stromal-1
415	415	0	0.512019	0.766	0.297	0	0	ENSG00000113621.14	TXNDC15	45626	0_Stromal-1
416	416	0	0.511943	0.622	0.157	0	0	ENSG00000248487.9	ABHD14A	22816	0_Stromal-1
417	417	0	0.511745	0.583	0.198	0	0	ENSG00000174059.16	CD34	65103	0_Stromal-1
418	418	0	0.51138	0.771	0.293	0	0	ENSG00000152661.9	GJA1	98060	0_Stromal-1
419	419	0	0.511001	0.72	0.3	0	0	ENSG00000133104.14	SPART	43078	0_Stromal-1
420	420	0	0.510135	0.749	0.334	0	0	ENSG00000136997.19	MYC	134183	0_Stromal-1
421	421	0	0.509811	0.605	0.146	0	0	ENSG00000169902.15	TPST1	25539	0_Stromal-1
422	422	0	0.509306	0.982	0.795	0	0	ENSG00000106803.10	SEC61B	373865	0_Stromal-1
423	423	0	0.509028	0.372	0.052	0	0	ENSG00000258274.1	AC012085.2	14713	0_Stromal-1
424	424	0	0.508244	0.972	0.691	0	0	ENSG00000154723.12	ATP5PF	256626	0_Stromal-1
425	425	0	0.506834	0.865	0.43	0	0	ENSG00000177879.16	AP3S1	78398	0_Stromal-1
426	426	0	0.506186	0.79	0.339	0	0	ENSG00000102316.17	MAGED2	62022	0_Stromal-1
427	427	0	0.505928	0.462	0.063	0	0	ENSG00000119681.12	LTBP2	14458	0_Stromal-1
428	428	0	0.505178	0.872	0.435	0	0	ENSG00000139684.14	ESD	89918	0_Stromal-1
429	429	0	0.504837	0.789	0.348	0	0	ENSG00000002330.13	BAD	63448	0_Stromal-1
430	430	0	0.503137	0.549	0.122	0	0	ENSG00000162878.13	PKDCC	23294	0_Stromal-1
431	431	0	0.502778	0.505	0.079	0	0	ENSG00000166250.12	CLMP	16746	0_Stromal-1
432	432	0	0.502301	0.864	0.478	0	0	ENSG00000169764.15	UGP2	103684	0_Stromal-1
433	433	0	0.501966	0.628	0.24	0	0	ENSG00000148737.17	TCF7L2	39811	0_Stromal-1
434	434	0	0.501084	0.784	0.372	0	0	ENSG00000125991.19	ERGIC3	64270	0_Stromal-1
435	435	0	0.500973	0.905	0.524	0	0	ENSG00000136003.15	ISCU	112364	0_Stromal-1
436	436	0	0.500859	0.617	0.174	0	0	ENSG00000172594.13	SMPDL3A	28663	0_Stromal-1
437	437	0	0.500104	0.974	0.717	0	0	ENSG00000152082.14	MZT2B	263619	0_Stromal-1
438	438	0	0.498685	0.646	0.197	0	0	ENSG00000135318.12	NT5E	35581	0_Stromal-1
439	439	0	0.497977	0.654	0.198	0	0	ENSG00000164039.15	BDH2	28480	0_Stromal-1
440	440	0	0.49731	0.612	0.132	0	0	ENSG00000075223.14	SEMA3C	48138	0_Stromal-1
441	441	0	0.496631	0.599	0.167	0	0	ENSG00000109814.12	UGDH	32360	0_Stromal-1
442	442	0	0.495993	0.654	0.19	0	0	ENSG00000016864.18	GLT8D1	27754	0_Stromal-1
443	443	0	0.495772	0.469	0.066	0	0	ENSG00000134201.12	GSTM5	12661	0_Stromal-1
444	444	0	0.495479	0.518	0.092	0	0	ENSG00000154096.13	THY1	17405	0_Stromal-1
445	445	0	0.495305	0.647	0.227	0	0	ENSG00000171621.14	SPSB1	44862	0_Stromal-1
446	446	0	0.493961	0.515	0.157	0	0	ENSG00000168038.11	ULK4	36357	0_Stromal-1
447	447	0	0.493899	0.761	0.304	0	0	ENSG00000117906.14	RCN2	52221	0_Stromal-1
448	448	0	0.492944	0.858	0.527	0	0	ENSG00000118705.17	RPN2	112384	0_Stromal-1
449	449	0	0.492226	0.839	0.256	0	0	ENSG00000115380.20	EFEMP1	220294	0_Stromal-1
450	450	0	0.491507	0.472	0.086	0	0	ENSG00000149380.12	P4HA3	17952	0_Stromal-1
451	451	0	0.490591	0.724	0.233	0	0	ENSG00000140682.19	TGFB1I1	61819	0_Stromal-1
452	452	0	0.489689	0.441	0.18	0	0	ENSG00000108342.12	CSF3	232795	0_Stromal-1
453	453	0	0.489031	0.772	0.316	0	0	ENSG00000224877.4	NDUFAF8	53620	0_Stromal-1
454	454	0	0.488908	0.378	0.071	0	0	ENSG00000177519.4	RPRM	16234	0_Stromal-1
455	455	0	0.487818	0.659	0.218	0	0	ENSG00000113657.13	DPYSL3	40855	0_Stromal-1
456	456	0	0.48712	0.641	0.199	0	0	ENSG00000175854.12	SWI5	29678	0_Stromal-1
457	457	0	0.486549	0.912	0.579	0	0	ENSG00000182220.14	ATP6AP2	125434	0_Stromal-1
458	458	0	0.48587	0.706	0.226	0	0	ENSG00000129116.19	PALLD	60849	0_Stromal-1
459	459	0	0.483236	0.839	0.436	0	0	ENSG00000167815.12	PRDX2	101820	0_Stromal-1
460	460	0	0.482573	0.682	0.223	0	0	ENSG00000120725.13	SIL1	31692	0_Stromal-1
461	461	0	0.481152	0.546	0.11	0	0	ENSG00000166997.8	CNPY4	15934	0_Stromal-1
462	462	0	0.481014	0.743	0.346	0	0	ENSG00000162496.9	DHRS3	65622	0_Stromal-1
463	463	0	0.480894	0.713	0.275	0	0	ENSG00000180964.17	TCEAL8	39390	0_Stromal-1
464	464	0	0.480747	0.791	0.351	0	0	ENSG00000162585.17	FAAP20	57866	0_Stromal-1
465	465	0	0.479679	0.6	0.146	0	0	ENSG00000151176.8	PLBD2	19932	0_Stromal-1
466	466	0	0.478295	0.746	0.267	0	0	ENSG00000134330.18	IAH1	41443	0_Stromal-1
467	467	0	0.477518	0.529	0.117	0	0	ENSG00000153904.20	DDAH1	18570	0_Stromal-1
468	468	0	0.477259	0.684	0.19	0	0	ENSG00000070404.10	FSTL3	59400	0_Stromal-1
469	469	0	0.476231	0.634	0.215	0	0	ENSG00000139567.12	ACVRL1	36818	0_Stromal-1
470	470	0	0.475818	0.768	0.316	0	0	ENSG00000120860.10	WASHC3	51883	0_Stromal-1
471	471	0	0.475632	0.922	0.524	0	0	ENSG00000151366.13	NDUFC2	123486	0_Stromal-1
472	472	0	0.474315	0.608	0.187	0	0	ENSG00000185432.12	METTL7A	25728	0_Stromal-1
473	473	0	0.473723	0.998	0.931	0	0	ENSG00000163191.6	S100A11	1339083	0_Stromal-1
474	474	0	0.471194	0.622	0.189	0	0	ENSG00000140044.13	JDP2	29377	0_Stromal-1
475	475	0	0.469912	0.868	0.473	0	0	ENSG00000149357.10	LAMTOR1	101465	0_Stromal-1
476	476	0	0.467933	0.692	0.248	0	0	ENSG00000213977.8	TAX1BP3	35979	0_Stromal-1
477	477	0	0.467636	0.577	0.279	0	0	ENSG00000114315.4	HES1	97483	0_Stromal-1
478	478	0	0.465137	0.503	0.095	0	0	ENSG00000120820.12	GLT8D2	15307	0_Stromal-1
479	479	0	0.465071	0.728	0.288	0	0	ENSG00000197965.12	MPZL1	44690	0_Stromal-1
480	480	0	0.464988	0.922	0.547	0	0	ENSG00000099795.7	NDUFB7	136962	0_Stromal-1
481	481	0	0.461978	0.783	0.314	0	0	ENSG00000109113.20	RAB34	59431	0_Stromal-1
482	482	0	0.461821	0.427	0.068	0	0	ENSG00000152527.14	PLEKHH2	12281	0_Stromal-1
483	483	0	0.459963	0.437	0.105	0	0	ENSG00000088882.8	CPXM1	26826	0_Stromal-1
484	484	0	0.459661	0.353	0.047	0	0	ENSG00000170962.13	PDGFD	10189	0_Stromal-1
485	485	0	0.456854	0.53	0.161	0	0	ENSG00000049323.16	LTBP1	46616	0_Stromal-1
486	486	0	0.454819	0.627	0.186	0	0	ENSG00000188010.14	MORN2	26062	0_Stromal-1
487	487	0	0.454567	0.606	0.171	0	0	ENSG00000147400.8	CETN2	24366	0_Stromal-1
488	488	0	0.453982	0.541	0.116	0	0	ENSG00000100321.15	SYNGR1	19168	0_Stromal-1
489	489	0	0.453328	0.558	0.172	0	0	ENSG00000130508.11	PXDN	30041	0_Stromal-1
490	490	0	0.452975	0.809	0.429	0	0	ENSG00000165775.18	FUNDC2	86763	0_Stromal-1
491	491	0	0.452919	0.599	0.172	0	0	ENSG00000181396.13	OGFOD3	23251	0_Stromal-1
492	492	0	0.452388	0.843	0.421	0	0	ENSG00000214063.11	TSPAN4	92036	0_Stromal-1
493	493	0	0.451458	0.476	0.13	0	0	ENSG00000133026.12	MYH10	20956	0_Stromal-1
494	494	0	0.450752	0.708	0.263	0	0	ENSG00000184164.14	CRELD2	39629	0_Stromal-1
495	495	0	0.450659	0.467	0.103	0	0	ENSG00000019549.13	SNAI2	18033	0_Stromal-1
496	496	0	0.449546	0.446	0.088	0	0	ENSG00000123243.15	ITIH5	15951	0_Stromal-1
497	497	0	0.448797	0.4	0.055	0	0	ENSG00000145147.20	SLIT2	11217	0_Stromal-1
498	498	0	0.448741	0.939	0.607	0	0	ENSG00000112514.16	CUTA	160119	0_Stromal-1
499	499	0	0.448571	0.674	0.238	0	0	ENSG00000068912.14	ERLEC1	33578	0_Stromal-1
500	500	0	0.448253	0.814	0.405	0	0	ENSG00000157916.20	RER1	72413	0_Stromal-1
501	501	0	0.448195	0.958	0.675	0	0	ENSG00000104979.9	C19orf53	191037	0_Stromal-1
502	502	0	0.448075	0.95	0.704	0	0	ENSG00000117592.9	PRDX6	259994	0_Stromal-1
503	503	0	0.447663	0.898	0.496	0	0	ENSG00000106400.12	ZNHIT1	107653	0_Stromal-1
504	504	0	0.447326	0.451	0.097	0	0	ENSG00000121039.10	RDH10	18135	0_Stromal-1
505	505	0	0.447286	0.764	0.333	0	0	ENSG00000182551.14	ADI1	63698	0_Stromal-1
506	506	0	0.446616	0.581	0.171	0	0	ENSG00000171155.8	C1GALT1C1	22649	0_Stromal-1
507	507	0	0.445763	0.511	0.107	0	0	ENSG00000106080.10	FKBP14	15494	0_Stromal-1
508	508	0	0.442075	0.729	0.314	0	0	ENSG00000090863.11	GLG1	44596	0_Stromal-1
509	509	0	0.440651	0.712	0.293	0	0	ENSG00000166734.20	CASC4	42425	0_Stromal-1
510	510	0	0.439153	0.987	0.827	0	0	ENSG00000088986.11	DYNLL1	539650	0_Stromal-1
511	511	0	0.438216	0.694	0.354	0	0	ENSG00000159388.6	BTG2	70319	0_Stromal-1
512	512	0	0.438205	0.822	0.409	0	0	ENSG00000172922.9	RNASEH2C	76653	0_Stromal-1
513	513	0	0.437285	0.946	0.633	0	0	ENSG00000241468.7	ATP5MF	152991	0_Stromal-1
514	514	0	0.437	0.53	0.135	0	0	ENSG00000131634.14	TMEM204	20736	0_Stromal-1
515	515	0	0.436702	0.411	0.084	0	0	ENSG00000122691.13	TWIST1	20063	0_Stromal-1
516	516	0	0.436688	0.669	0.201	0	0	ENSG00000153823.18	PID1	36771	0_Stromal-1
517	517	0	0.436447	0.764	0.352	0	0	ENSG00000127838.14	PNKD	57582	0_Stromal-1
518	518	0	0.436363	0.631	0.245	0	0	ENSG00000150907.9	FOXO1	39578	0_Stromal-1
519	519	0	0.434284	0.725	0.267	0	0	ENSG00000024422.12	EHD2	53360	0_Stromal-1
520	520	0	0.434113	0.873	0.478	0	0	ENSG00000111639.8	MRPL51	101435	0_Stromal-1
521	521	0	0.431828	0.877	0.478	0	0	ENSG00000115677.17	HDLBP	99438	0_Stromal-1
522	522	0	0.430091	0.449	0.087	0	0	ENSG00000127241.16	MASP1	16038	0_Stromal-1
523	523	0	0.429294	0.897	0.546	0	0	ENSG00000111843.14	TMEM14C	139862	0_Stromal-1
524	524	0	0.427031	0.746	0.301	0	0	ENSG00000162384.14	CZIB	46948	0_Stromal-1
525	525	0	0.426845	0.829	0.455	0	0	ENSG00000173221.14	GLRX	133324	0_Stromal-1
526	526	0	0.426503	0.517	0.127	0	0	ENSG00000065717.15	TLE2	20547	0_Stromal-1
527	527	0	0.426259	0.542	0.158	0	0	ENSG00000153814.13	JAZF1	21931	0_Stromal-1
528	528	0	0.424636	0.925	0.57	0	0	ENSG00000177556.12	ATOX1	158355	0_Stromal-1
529	529	0	0.424596	0.692	0.286	0	0	ENSG00000148516.21	ZEB1	54064	0_Stromal-1
530	530	0	0.4232	0.954	0.729	0	0	ENSG00000090266.13	NDUFB2	265364	0_Stromal-1
531	531	0	0.422654	0.422	0.068	0	0	ENSG00000189184.11	PCDH18	11552	0_Stromal-1
532	532	0	0.422464	0.575	0.225	0	0	ENSG00000104635.14	SLC39A14	46310	0_Stromal-1
533	533	0	0.422047	0.96	0.669	0	0	ENSG00000185088.14	RPS27L	221672	0_Stromal-1
534	534	0	0.420784	0.779	0.342	0	0	ENSG00000077782.20	FGFR1	64590	0_Stromal-1
535	535	0	0.42006	0.661	0.237	0	0	ENSG00000143314.12	MRPL24	33066	0_Stromal-1
536	536	0	0.419884	0.9	0.534	0	0	ENSG00000100632.11	ERH	120811	0_Stromal-1
537	537	0	0.419766	0.575	0.163	0	0	ENSG00000163956.13	LRPAP1	21487	0_Stromal-1
538	538	0	0.419504	0.955	0.637	0	0	ENSG00000169020.10	ATP5ME	147285	0_Stromal-1
539	539	0	0.4195	0.538	0.205	0	0	ENSG00000079257.8	LXN	38342	0_Stromal-1
540	540	0	0.419102	0.83	0.395	0	0	ENSG00000106355.10	LSM5	66907	0_Stromal-1
541	541	0	0.416963	0.703	0.267	0	0	ENSG00000108826.16	MRPL27	39776	0_Stromal-1
542	542	0	0.41548	0.811	0.441	0	0	ENSG00000074695.6	LMAN1	91834	0_Stromal-1
543	543	0	0.413959	0.469	0.084	0	0	ENSG00000198121.13	LPAR1	13654	0_Stromal-1
544	544	0	0.41359	0.658	0.25	0	0	ENSG00000087884.14	AAMDC	35190	0_Stromal-1
545	545	0	0.41301	0.894	0.403	0	0	ENSG00000159176.14	CSRP1	216195	0_Stromal-1
546	546	0	0.411803	0.876	0.489	0	0	ENSG00000174917.8	MICOS13	101143	0_Stromal-1
547	547	0	0.411324	0.897	0.532	0	0	ENSG00000131871.15	SELENOS	116673	0_Stromal-1
548	548	0	0.410891	0.605	0.192	0	0	ENSG00000243279.4	PRAF2	26435	0_Stromal-1
549	549	0	0.410348	0.742	0.326	0	0	ENSG00000110917.8	MLEC	54208	0_Stromal-1
550	550	0	0.409745	0.869	0.503	0	0	ENSG00000105438.9	KDELR1	104925	0_Stromal-1
551	551	0	0.408276	0.748	0.307	0	0	ENSG00000214046.8	SMIM7	44407	0_Stromal-1
552	552	0	0.408182	0.581	0.193	0	0	ENSG00000187098.15	MITF	30053	0_Stromal-1
553	553	0	0.407098	0.376	0.047	0	0	ENSG00000146938.16	NLGN4X	9326	0_Stromal-1
554	554	0	0.406412	0.829	0.422	0	0	ENSG00000119185.12	ITGB1BP1	81465	0_Stromal-1
555	555	0	0.405638	0.418	0.085	0	0	ENSG00000143995.20	MEIS1	12723	0_Stromal-1
556	556	0	0.405343	0.439	0.089	0	0	ENSG00000131471.7	AOC3	16796	0_Stromal-1
557	557	0	0.405044	0.972	0.747	0	0	ENSG00000113558.18	SKP1	250099	0_Stromal-1
558	558	0	0.403298	0.818	0.401	0	0	ENSG00000051620.11	HEBP2	70638	0_Stromal-1
559	559	0	0.4031	0.456	0.166	0	0	ENSG00000204291.11	COL15A1	44906	0_Stromal-1
560	560	0	0.402934	0.691	0.262	0	0	ENSG00000164125.15	GASK1B	42771	0_Stromal-1
561	561	0	0.400927	0.586	0.173	0	0	ENSG00000234456.8	MAGI2-AS3	23140	0_Stromal-1
562	562	0	0.400921	0.266	0.04	0	0	ENSG00000104332.12	SFRP1	9419	0_Stromal-1
563	563	0	0.400745	0.947	0.687	0	0	ENSG00000067225.18	PKM	262823	0_Stromal-1
564	564	0	0.400467	0.82	0.43	0	0	ENSG00000138674.17	SEC31A	72438	0_Stromal-1
565	565	0	0.399822	0.458	0.16	0	0	ENSG00000152137.6	HSPB8	30865	0_Stromal-1
566	566	0	0.399151	0.618	0.198	0	0	ENSG00000169733.12	RFNG	26260	0_Stromal-1
567	567	0	0.399011	0.903	0.521	0	0	ENSG00000176731.12	RBIS	107242	0_Stromal-1
568	568	0	0.397449	0.377	0.05	0	0	ENSG00000116194.13	ANGPTL1	9065	0_Stromal-1
569	569	0	0.396299	0.979	0.851	0	0	ENSG00000198258.10	UBL5	369450	0_Stromal-1
570	570	0	0.395911	0.63	0.216	0	0	ENSG00000106397.12	PLOD3	28931	0_Stromal-1
571	571	0	0.395718	0.993	0.936	0	0	ENSG00000197747.9	S100A10	1906155	0_Stromal-1
572	572	0	0.394545	0.516	0.124	0	0	ENSG00000171067.11	C11orf24	17695	0_Stromal-1
573	573	0	0.3944	0.428	0.091	0	0	ENSG00000227449.8	FGF7P6	15012	0_Stromal-1
574	574	0	0.394102	0.72	0.29	0	0	ENSG00000163170.12	BOLA3	41541	0_Stromal-1
575	575	0	0.392714	0.667	0.252	0	0	ENSG00000063241.8	ISOC2	38691	0_Stromal-1
576	576	0	0.391732	0.506	0.153	0	0	ENSG00000099998.17	GGT5	29858	0_Stromal-1
577	577	0	0.391417	0.531	0.142	0	0	ENSG00000013375.16	PGM3	19806	0_Stromal-1
578	578	0	0.391395	0.699	0.271	0	0	ENSG00000125520.14	SLC2A4RG	39528	0_Stromal-1
579	579	0	0.39125	0.698	0.169	0	0	ENSG00000149591.16	TAGLN	99820	0_Stromal-1
580	580	0	0.390995	0.65	0.238	0	0	ENSG00000197858.11	GPAA1	32675	0_Stromal-1
581	581	0	0.388761	0.439	0.075	0	0	ENSG00000244486.8	SCARF2	11271	0_Stromal-1
582	582	0	0.388406	0.867	0.492	0	0	ENSG00000005893.15	LAMP2	86082	0_Stromal-1
583	583	0	0.38825	0.383	0.067	0	0	ENSG00000196549.10	MME	13852	0_Stromal-1
584	584	0	0.385826	0.648	0.28	0	0	ENSG00000177606.6	JUN	49784	0_Stromal-1
585	585	0	0.385693	0.822	0.421	0	0	ENSG00000134153.10	EMC7	68032	0_Stromal-1
586	586	0	0.38549	0.468	0.116	0	0	ENSG00000155324.9	GRAMD2B	15402	0_Stromal-1
587	587	0	0.384539	0.861	0.471	0	0	ENSG00000105677.12	TMEM147	84673	0_Stromal-1
588	588	0	0.384462	0.582	0.184	0	0	ENSG00000128283.7	CDC42EP1	26060	0_Stromal-1
589	589	0	0.384428	0.637	0.268	0	0	ENSG00000162599.17	NFIA	48162	0_Stromal-1
590	590	0	0.383364	0.568	0.196	0	0	ENSG00000183722.9	LHFPL6	28538	0_Stromal-1
591	591	0	0.38216	0.963	0.617	0	0	ENSG00000159335.16	PTMS	320863	0_Stromal-1
592	592	0	0.381286	0.835	0.4	0	0	ENSG00000175334.8	BANF1	68063	0_Stromal-1
593	593	0	0.379936	0.937	0.621	0	0	ENSG00000184076.13	UQCR10	151970	0_Stromal-1
594	594	0	0.379217	0.92	0.572	0	0	ENSG00000087302.9	RTRAF	131790	0_Stromal-1
595	595	0	0.377514	0.882	0.547	0	0	ENSG00000214253.8	FIS1	141542	0_Stromal-1
596	596	0	0.37739	0.351	0.035	0	0	ENSG00000175356.13	SCUBE2	7822	0_Stromal-1
597	597	0	0.37717	0.847	0.432	0	0	ENSG00000005075.15	POLR2J	69447	0_Stromal-1
598	598	0	0.37687	0.313	0.023	0	0	ENSG00000021645.18	NRXN3	6626	0_Stromal-1
599	599	0	0.375789	0.499	0.125	0	0	ENSG00000138036.18	DYNC2LI1	16809	0_Stromal-1
600	600	0	0.375771	0.855	0.498	0	0	ENSG00000141552.17	ANAPC11	105866	0_Stromal-1
601	601	0	0.374904	0.743	0.332	0	0	ENSG00000101856.10	PGRMC1	52822	0_Stromal-1
602	602	0	0.373968	0.478	0.121	0	0	ENSG00000069535.14	MAOB	25711	0_Stromal-1
603	603	0	0.373299	0.55	0.157	0	0	ENSG00000188343.12	FAM92A	20307	0_Stromal-1
604	604	0	0.373175	0.643	0.247	0	0	ENSG00000172037.14	LAMB2	44006	0_Stromal-1
605	605	0	0.373093	0.479	0.137	0	0	ENSG00000184254.17	ALDH1A3	35410	0_Stromal-1
606	606	0	0.372117	0.618	0.223	0	0	ENSG00000101444.13	AHCY	34941	0_Stromal-1
607	607	0	0.371642	0.522	0.236	0	0	ENSG00000253276.3	CCDC71L	52574	0_Stromal-1
608	608	0	0.370034	0.926	0.552	0	0	ENSG00000109099.15	PMP22	189573	0_Stromal-1
609	609	0	0.3696	0.94	0.672	0	0	ENSG00000008018.9	PSMB1	196666	0_Stromal-1
610	610	0	0.368181	0.357	0.055	0	0	ENSG00000101825.8	MXRA5	14639	0_Stromal-1
611	611	0	0.367972	0.885	0.533	0	0	ENSG00000174886.13	NDUFA11	114926	0_Stromal-1
612	612	0	0.367739	0.336	0.048	0	0	ENSG00000113494.17	PRLR	10491	0_Stromal-1
613	613	0	0.367266	0.919	0.574	0	0	ENSG00000140990.15	NDUFB10	135680	0_Stromal-1
614	614	0	0.366713	0.584	0.17	0	0	ENSG00000100299.18	ARSA	21779	0_Stromal-1
615	615	0	0.366192	0.937	0.604	0	0	ENSG00000115128.7	SF3B6	155477	0_Stromal-1
616	616	0	0.365725	0.625	0.212	0	0	ENSG00000189227.6	C15orf61	25185	0_Stromal-1
617	617	0	0.365385	0.325	0.075	0	0	ENSG00000117122.13	MFAP2	12862	0_Stromal-1
618	618	0	0.364223	0.667	0.257	0	0	ENSG00000114686.9	MRPL3	36949	0_Stromal-1
619	619	0	0.364219	0.637	0.23	0	0	ENSG00000171703.17	TCEA2	31085	0_Stromal-1
620	620	0	0.363906	0.565	0.187	0	0	ENSG00000157637.13	SLC38A10	22732	0_Stromal-1
621	621	0	0.363432	0.932	0.578	0	0	ENSG00000155366.16	RHOC	238647	0_Stromal-1
622	622	1.43e-217	0.362009	0.841	0.571	6.38e-213	0	ENSG00000126709.15	IFI6	268702	0_Stromal-1
623	623	0	0.361972	0.256	0.04	0	0	ENSG00000134917.10	ADAMTS8	8811	0_Stromal-1
624	624	5.1e-267	0.36195	0.941	0.669	2.28e-262	0	ENSG00000240972.2	MIF	204540	0_Stromal-1
625	625	0	0.360824	0.88	0.46	0	0	ENSG00000128951.14	DUT	104666	0_Stromal-1
626	626	0	0.360755	0.676	0.305	0	0	ENSG00000168994.13	PXDC1	52498	0_Stromal-1
627	627	0	0.360564	0.355	0.084	0	0	ENSG00000081803.16	CADPS2	13267	0_Stromal-1
628	628	0	0.359413	0.542	0.161	0	0	ENSG00000155254.13	MARVELD1	22542	0_Stromal-1
629	629	1.49e-306	0.359006	0.313	0.128	6.68e-302	0	ENSG00000108551.5	RASD1	34273	0_Stromal-1
630	630	0	0.358755	0.648	0.236	0	0	ENSG00000115446.11	UNC50	30464	0_Stromal-1
631	631	0	0.358691	0.65	0.248	0	0	ENSG00000183978.8	COA3	35612	0_Stromal-1
632	632	0	0.358453	0.872	0.469	0	0	ENSG00000140307.11	GTF2A2	88606	0_Stromal-1
633	633	0	0.357973	0.918	0.563	0	0	ENSG00000125971.16	DYNLRB1	128216	0_Stromal-1
634	634	0	0.357152	0.875	0.497	0	0	ENSG00000004779.10	NDUFAB1	111295	0_Stromal-1
635	635	0	0.356885	0.982	0.806	0	0	ENSG00000189043.10	NDUFA4	454865	0_Stromal-1
636	636	0	0.356069	0.854	0.482	0	0	ENSG00000183011.13	NAA38	100169	0_Stromal-1
637	637	0	0.355879	0.841	0.447	0	0	ENSG00000242485.6	MRPL20	83032	0_Stromal-1
638	638	0	0.355839	0.367	0.03	0	0	ENSG00000189409.13	MMP23B	6914	0_Stromal-1
639	639	0	0.354664	0.702	0.319	0	0	ENSG00000178035.12	IMPDH2	52910	0_Stromal-1
640	640	0	0.354344	0.662	0.292	0	0	ENSG00000125844.15	RRBP1	38809	0_Stromal-1
641	641	0	0.354273	0.714	0.25	0	0	ENSG00000154734.15	ADAMTS1	113663	0_Stromal-1
642	642	0	0.3541	0.495	0.138	0	0	ENSG00000127955.17	GNAI1	20352	0_Stromal-1
643	643	0	0.353506	0.408	0.096	0	0	ENSG00000213694.5	S1PR3	15694	0_Stromal-1
644	644	0	0.35317	0.973	0.562	0	0	ENSG00000125868.16	DSTN	365963	0_Stromal-1
645	645	0	0.352029	0.46	0.109	0	0	ENSG00000070087.14	PFN2	16005	0_Stromal-1
646	646	0	0.350272	0.803	0.398	0	0	ENSG00000143183.16	TMCO1	62644	0_Stromal-1
647	647	0	0.349506	0.686	0.306	0	0	ENSG00000173905.8	GOLIM4	48183	0_Stromal-1
648	648	0	0.349341	0.628	0.259	0	0	ENSG00000138119.17	MYOF	37965	0_Stromal-1
649	649	0	0.348971	0.991	0.836	0	0	ENSG00000136810.13	TXN	733668	0_Stromal-1
650	650	0	0.347854	0.693	0.298	0	0	ENSG00000257727.6	CNPY2	43060	0_Stromal-1
651	651	0	0.347508	0.517	0.164	0	0	ENSG00000166130.15	IKBIP	20417	0_Stromal-1
652	652	0	0.346817	0.772	0.385	0	0	ENSG00000241685.10	ARPC1A	72466	0_Stromal-1
653	653	0	0.346094	0.71	0.299	0	0	ENSG00000083457.12	ITGAE	43052	0_Stromal-1
654	654	0	0.34608	0.375	0.074	0	0	ENSG00000149451.17	ADAM33	9803	0_Stromal-1
655	655	0	0.345252	0.793	0.414	0	0	ENSG00000099800.8	TIMM13	80847	0_Stromal-1
656	656	0	0.345024	0.69	0.287	0	0	ENSG00000185608.8	MRPL40	40642	0_Stromal-1
657	657	0	0.344732	0.59	0.199	0	0	ENSG00000128791.12	TWSG1	25497	0_Stromal-1
658	658	0	0.344472	0.481	0.145	0	0	ENSG00000115468.12	EFHD1	35876	0_Stromal-1
659	659	0	0.343239	0.552	0.193	0	0	ENSG00000171603.17	CLSTN1	23987	0_Stromal-1
660	660	0	0.342881	0.451	0.104	0	0	ENSG00000118762.8	PKD2	13373	0_Stromal-1
661	661	0	0.342791	0.782	0.367	0	0	ENSG00000114023.15	FAM162A	56127	0_Stromal-1
662	662	0	0.34143	0.407	0.093	0	0	ENSG00000175745.14	NR2F1	15269	0_Stromal-1
663	663	0	0.340945	0.378	0.076	0	0	ENSG00000140937.14	CDH11	11600	0_Stromal-1
664	664	3.29e-71	0.340806	0.962	0.898	1.47e-66	0	ENSG00000120129.6	DUSP1	1020915	0_Stromal-1
665	665	0	0.340572	0.832	0.454	0	0	ENSG00000144746.7	ARL6IP5	72446	0_Stromal-1
666	666	0	0.340343	0.325	0.035	0	0	ENSG00000184258.7	CDR1	6232	0_Stromal-1
667	667	0	0.340314	0.987	0.814	0	0	ENSG00000164919.11	COX6C	403930	0_Stromal-1
668	668	0	0.339544	0.521	0.153	0	0	ENSG00000128581.16	IFT22	20110	0_Stromal-1
669	669	0	0.338666	0.759	0.354	0	0	ENSG00000150779.11	TIMM8B	57267	0_Stromal-1
670	670	0	0.338253	0.495	0.133	0	0	ENSG00000203778.8	FAM229B	18858	0_Stromal-1
671	671	0	0.337179	0.701	0.307	0	0	ENSG00000124783.14	SSR1	39477	0_Stromal-1
672	672	4.15e-273	0.336101	0.975	0.763	1.85e-268	0	ENSG00000173915.16	ATP5MD	260539	0_Stromal-1
673	673	0	0.334785	0.575	0.209	0	0	ENSG00000106853.20	PTGR1	30581	0_Stromal-1
674	674	0	0.334664	0.685	0.307	0	0	ENSG00000089597.18	GANAB	39898	0_Stromal-1
675	675	0	0.334626	0.81	0.428	0	0	ENSG00000178057.14	NDUFAF3	75386	0_Stromal-1
676	676	0	0.334502	0.811	0.412	0	0	ENSG00000168090.10	COPS6	72173	0_Stromal-1
677	677	0	0.334228	0.299	0.039	0	0	ENSG00000176971.3	FIBIN	8087	0_Stromal-1
678	678	0	0.333854	0.66	0.257	0	0	ENSG00000120896.13	SORBS3	37489	0_Stromal-1
679	679	0	0.333669	0.273	0.065	0	0	ENSG00000225746.12	MEG8	15055	0_Stromal-1
680	680	1.28e-307	0.333197	0.907	0.606	5.74e-303	0	ENSG00000161203.13	AP2M1	157112	0_Stromal-1
681	681	0	0.333169	0.713	0.323	0	0	ENSG00000140391.14	TSPAN3	46021	0_Stromal-1
682	682	0	0.332917	0.999	0.997	0	0	ENSG00000137818.12	RPLP1	3617600	0_Stromal-1
683	683	0	0.332867	0.39	0.069	0	0	ENSG00000183765.22	CHEK2	9780	0_Stromal-1
684	684	0	0.332842	0.506	0.151	0	0	ENSG00000178202.13	POGLUT3	19087	0_Stromal-1
685	685	0	0.332141	0.526	0.168	0	0	ENSG00000151348.14	EXT2	19802	0_Stromal-1
686	686	0	0.332131	0.731	0.35	0	0	ENSG00000168701.19	TMEM208	54448	0_Stromal-1
687	687	0	0.331699	0.516	0.148	0	0	ENSG00000187601.4	MAGEH1	18833	0_Stromal-1
688	688	0	0.331248	0.914	0.587	0	0	ENSG00000118363.12	SPCS2	128170	0_Stromal-1
689	689	0	0.330213	0.461	0.147	0	0	ENSG00000181104.7	F2R	22891	0_Stromal-1
690	690	0	0.328771	0.72	0.301	0	0	ENSG00000073712.15	FERMT2	70608	0_Stromal-1
691	691	0	0.328246	0.678	0.3	0	0	ENSG00000112667.12	DNPH1	48935	0_Stromal-1
692	692	0	0.328016	0.7	0.291	0	0	ENSG00000151491.14	EPS8	56360	0_Stromal-1
693	693	0	0.327156	0.607	0.231	0	0	ENSG00000061676.15	NCKAP1	33587	0_Stromal-1
694	694	0	0.327081	0.62	0.242	0	0	ENSG00000164182.11	NDUFAF2	30734	0_Stromal-1
695	695	0	0.326515	0.659	0.271	0	0	ENSG00000185808.13	PIGP	36314	0_Stromal-1
696	696	0	0.326496	0.732	0.348	0	0	ENSG00000072506.12	HSD17B10	53380	0_Stromal-1
697	697	0	0.326394	0.459	0.116	0	0	ENSG00000117385.15	P3H1	14549	0_Stromal-1
698	698	0	0.325097	0.388	0.076	0	0	ENSG00000090539.15	CHRD	10552	0_Stromal-1
699	699	0	0.324902	0.385	0.069	0	0	ENSG00000141696.13	P3H4	9811	0_Stromal-1
700	700	0	0.324839	0.985	0.805	0	0	ENSG00000164111.15	ANXA5	514212	0_Stromal-1
701	701	0	0.324198	0.499	0.227	0	0	ENSG00000126803.9	HSPA2	41805	0_Stromal-1
702	702	0	0.324066	0.667	0.273	0	0	ENSG00000114779.19	ABHD14B	36043	0_Stromal-1
703	703	0	0.323926	0.646	0.263	0	0	ENSG00000053371.12	AKR7A2	37334	0_Stromal-1
704	704	0	0.323803	0.712	0.285	0	0	ENSG00000157110.16	RBPMS	61236	0_Stromal-1
705	705	0	0.323078	0.518	0.156	0	0	ENSG00000165915.14	SLC39A13	19404	0_Stromal-1
706	706	0	0.323055	0.491	0.125	0	0	ENSG00000149557.13	FEZ1	17004	0_Stromal-1
707	707	0	0.322907	0.718	0.277	0	0	ENSG00000131477.11	RAMP2	142590	0_Stromal-1
708	708	0	0.321911	0.916	0.594	0	0	ENSG00000241837.7	ATP5PO	142164	0_Stromal-1
709	709	0	0.321251	0.543	0.175	0	0	ENSG00000116857.17	TMEM9	21584	0_Stromal-1
710	710	0	0.320681	0.336	0.058	0	0	ENSG00000080573.7	COL5A3	9345	0_Stromal-1
711	711	0	0.320339	0.439	0.121	0	0	ENSG00000174705.13	SH3PXD2B	15785	0_Stromal-1
712	712	0	0.320179	0.652	0.265	0	0	ENSG00000157020.18	SEC13	34140	0_Stromal-1
713	713	0	0.319668	0.708	0.314	0	0	ENSG00000175701.10	MTLN	49400	0_Stromal-1
714	714	0	0.31912	0.816	0.419	0	0	ENSG00000100142.15	POLR2F	73668	0_Stromal-1
715	715	0	0.318847	0.615	0.235	0	0	ENSG00000119650.12	IFT43	32032	0_Stromal-1
716	716	2.09e-307	0.31842	0.976	0.814	9.36e-303	0	ENSG00000107223.13	EDF1	319985	0_Stromal-1
717	717	0	0.318388	0.721	0.33	0	0	ENSG00000012061.15	ERCC1	45905	0_Stromal-1
718	718	0	0.318208	0.876	0.515	0	0	ENSG00000106028.11	SSBP1	105798	0_Stromal-1
719	719	0	0.317341	0.823	0.451	0	0	ENSG00000137100.16	DCTN3	82631	0_Stromal-1
720	720	0	0.317099	0.886	0.583	0	0	ENSG00000213722.9	DDAH2	134353	0_Stromal-1
721	721	0	0.317086	0.504	0.152	0	0	ENSG00000104723.20	TUSC3	21419	0_Stromal-1
722	722	0	0.316804	0.602	0.214	0	0	ENSG00000198721.12	ECI2	27009	0_Stromal-1
723	723	0	0.316487	0.67	0.285	0	0	ENSG00000197879.17	MYO1C	42602	0_Stromal-1
724	724	0	0.316097	0.874	0.454	0	0	ENSG00000105223.20	PLD3	98095	0_Stromal-1
725	725	0	0.316094	0.478	0.121	0	0	ENSG00000144455.14	SUMF1	15104	0_Stromal-1
726	726	0	0.31564	0.301	0.038	0	0	ENSG00000048540.15	LMO3	7074	0_Stromal-1
727	727	1.47e-268	0.315594	0.981	0.817	6.56e-264	0	ENSG00000126267.11	COX6B1	306294	0_Stromal-1
728	728	0	0.315199	0.503	0.141	0	0	ENSG00000135617.4	PRADC1	17379	0_Stromal-1
729	729	0	0.314784	0.52	0.155	0	0	ENSG00000141424.13	SLC39A6	20922	0_Stromal-1
730	730	0	0.314702	0.803	0.341	0	0	ENSG00000115306.16	SPTBN1	92055	0_Stromal-1
731	731	0	0.314545	0.884	0.554	0	0	ENSG00000183291.17	SELENOF	117458	0_Stromal-1
732	732	0	0.313265	0.324	0.066	0	0	ENSG00000182916.8	TCEAL7	10676	0_Stromal-1
733	733	0	0.312707	0.839	0.454	0	0	ENSG00000128789.21	PSMG2	77829	0_Stromal-1
734	734	0	0.312531	0.779	0.379	0	0	ENSG00000114956.20	DGUOK	56701	0_Stromal-1
735	735	0	0.311963	0.675	0.299	0	0	ENSG00000141905.19	NFIC	43826	0_Stromal-1
736	736	0	0.3104	0.3	0.055	0	0	ENSG00000133083.14	DCLK1	8760	0_Stromal-1
737	737	0	0.309913	0.65	0.264	0	0	ENSG00000196998.19	WDR45	34076	0_Stromal-1
738	738	0	0.309799	0.73	0.335	0	0	ENSG00000172301.11	COPRS	53847	0_Stromal-1
739	739	0	0.309367	0.481	0.143	0	0	ENSG00000157800.18	SLC37A3	17398	0_Stromal-1
740	740	0	0.30934	0.698	0.298	0	0	ENSG00000173163.10	COMMD1	38874	0_Stromal-1
741	741	0	0.309164	0.601	0.238	0	0	ENSG00000163297.17	ANTXR2	32722	0_Stromal-1
742	742	0	0.309075	0.852	0.457	0	0	ENSG00000109390.12	NDUFC1	91157	0_Stromal-1
743	743	0	0.308771	0.904	0.534	0	0	ENSG00000111716.12	LDHB	166785	0_Stromal-1
744	744	0	0.308458	0.744	0.335	0	0	ENSG00000149196.16	HIKESHI	47919	0_Stromal-1
745	745	0	0.307805	0.517	0.159	0	0	ENSG00000100211.10	CBY1	19636	0_Stromal-1
746	746	0	0.307503	0.372	0.089	0	0	ENSG00000128918.15	ALDH1A2	13864	0_Stromal-1
747	747	0	0.306338	0.719	0.338	0	0	ENSG00000007080.11	CCDC124	50419	0_Stromal-1
748	748	0	0.304985	0.727	0.339	0	0	ENSG00000175203.15	DCTN2	50450	0_Stromal-1
749	749	0	0.304602	0.62	0.231	0	0	ENSG00000140395.9	WDR61	30234	0_Stromal-1
750	750	0	0.304552	0.252	0.07	0	0	ENSG00000137868.19	STRA6	13367	0_Stromal-1
751	751	0	0.303161	0.77	0.389	0	0	ENSG00000127884.5	ECHS1	62355	0_Stromal-1
752	752	0	0.302796	0.68	0.266	0	0	ENSG00000185551.15	NR2F2	67808	0_Stromal-1
753	753	0	0.302608	0.319	0.039	0	0	ENSG00000167711.13	SERPINF2	7384	0_Stromal-1
754	754	0	0.302562	0.46	0.127	0	0	ENSG00000121900.19	TMEM54	18091	0_Stromal-1
755	755	0	0.301384	0.885	0.541	0	0	ENSG00000130724.8	CHMP2A	113717	0_Stromal-1
756	756	0	0.301272	0.576	0.186	0	0	ENSG00000113583.8	C5orf15	21219	0_Stromal-1
757	757	0	0.300498	0.613	0.245	0	0	ENSG00000129055.12	ANAPC13	32590	0_Stromal-1
758	758	0	0.30035	0.577	0.217	0	0	ENSG00000196465.10	MYL6B	28298	0_Stromal-1
759	759	0	0.299411	0.466	0.16	0	0	ENSG00000139926.15	FRMD6	24703	0_Stromal-1
760	760	0	0.299334	0.409	0.111	0	0	ENSG00000126603.8	GLIS2	14560	0_Stromal-1
761	761	0	0.299231	0.813	0.425	0	0	ENSG00000213465.8	ARL2	92854	0_Stromal-1
762	762	0	0.298844	0.712	0.344	0	0	ENSG00000058262.10	SEC61A1	49181	0_Stromal-1
763	763	0	0.298454	0.309	0.036	0	0	ENSG00000203930.12	LINC00632	6260	0_Stromal-1
764	764	0	0.298311	0.756	0.361	0	0	ENSG00000128463.13	EMC4	54447	0_Stromal-1
765	765	0	0.298187	0.767	0.378	0	0	ENSG00000155115.7	GTF3C6	58367	0_Stromal-1
766	766	0	0.298144	0.324	0.064	0	0	ENSG00000012171.19	SEMA3B	11513	0_Stromal-1
767	767	0	0.29771	1	0.974	0	0	ENSG00000026025.16	VIM	3920061	0_Stromal-1
768	768	0	0.297354	0.594	0.222	0	0	ENSG00000198816.7	ZNF358	27605	0_Stromal-1
769	769	0	0.29692	0.748	0.371	0	0	ENSG00000165916.8	PSMC3	57739	0_Stromal-1
770	770	0	0.296818	0.915	0.533	0	0	ENSG00000180817.12	PPA1	168344	0_Stromal-1
771	771	0	0.296769	0.541	0.206	0	0	ENSG00000177374.13	HIC1	27701	0_Stromal-1
772	772	0	0.296672	0.619	0.247	0	0	ENSG00000120509.10	PDZD11	31910	0_Stromal-1
773	773	0	0.296136	0.577	0.22	0	0	ENSG00000203950.6	RTL8A	27362	0_Stromal-1
774	774	0	0.296075	0.288	0.045	0	0	ENSG00000236886.2	AC007563.2	7717	0_Stromal-1
775	775	0	0.29603	0.612	0.224	0	0	ENSG00000250317.8	SMIM20	27777	0_Stromal-1
776	776	0	0.295722	0.619	0.248	0	0	ENSG00000139793.18	MBNL2	37839	0_Stromal-1
777	777	0	0.295684	0.647	0.273	0	0	ENSG00000153130.17	SCOC	35647	0_Stromal-1
778	778	1.7e-258	0.295341	0.942	0.695	7.58e-254	0	ENSG00000154518.9	ATP5MC3	211206	0_Stromal-1
779	779	0	0.295307	0.658	0.274	0	0	ENSG00000126005.17	MMP24OS	34820	0_Stromal-1
780	780	0	0.29487	0.412	0.098	0	0	ENSG00000063660.9	GPC1	14061	0_Stromal-1
781	781	0	0.294257	0.468	0.13	0	0	ENSG00000120594.17	PLXDC2	15767	0_Stromal-1
782	782	0	0.293679	0.43	0.119	0	0	ENSG00000144642.21	RBMS3	14542	0_Stromal-1
783	783	0	0.293679	0.636	0.255	0	0	ENSG00000148700.14	ADD3	43038	0_Stromal-1
784	784	0	0.293494	0.534	0.197	0	0	ENSG00000197358.9	BNIP3P1	27573	0_Stromal-1
785	785	0	0.292611	0.42	0.093	0	0	ENSG00000232527.8	AC245595.1	13117	0_Stromal-1
786	786	0	0.292025	0.49	0.147	0	0	ENSG00000079739.17	PGM1	18449	0_Stromal-1
787	787	0	0.291104	0.625	0.236	0	0	ENSG00000167543.16	TP53I13	29334	0_Stromal-1
788	788	0	0.290576	0.54	0.18	0	0	ENSG00000099864.18	PALM	27584	0_Stromal-1
789	789	0	0.29055	0.981	0.879	0	0	ENSG00000196683.10	TOMM7	419729	0_Stromal-1
790	790	0	0.290156	0.555	0.189	0	0	ENSG00000174099.11	MSRB3	29480	0_Stromal-1
791	791	0	0.289057	0.806	0.411	0	0	ENSG00000072110.13	ACTN1	117040	0_Stromal-1
792	792	0	0.288836	0.574	0.216	0	0	ENSG00000151135.10	TMEM263	25849	0_Stromal-1
793	793	0	0.288243	0.559	0.211	0	0	ENSG00000170876.7	TMEM43	24135	0_Stromal-1
794	794	0	0.28823	0.294	0.053	0	0	ENSG00000130595.19	TNNT3	10482	0_Stromal-1
795	795	1.26e-251	0.287937	0.978	0.834	5.63e-247	0	ENSG00000166598.15	HSP90B1	591745	0_Stromal-1
796	796	0	0.287865	0.366	0.082	0	0	ENSG00000243244.6	STON1	10810	0_Stromal-1
797	797	0	0.287608	0.62	0.247	0	0	ENSG00000169139.12	UBE2V2	32080	0_Stromal-1
798	798	1.23e-200	0.285983	0.815	0.544	5.49e-196	0	ENSG00000150093.19	ITGB1	166364	0_Stromal-1
799	799	0	0.284716	0.519	0.171	0	0	ENSG00000273073.1	AC073869.3	21232	0_Stromal-1
800	800	0	0.284702	0.687	0.322	0	0	ENSG00000155876.5	RRAGA	46217	0_Stromal-1
801	801	0	0.284595	0.483	0.161	0	0	ENSG00000104047.15	DTWD1	18861	0_Stromal-1
802	802	0	0.283722	0.503	0.144	0	0	ENSG00000100417.12	PMM1	18665	0_Stromal-1
803	803	0	0.283709	0.755	0.367	0	0	ENSG00000145337.5	PYURF	60667	0_Stromal-1
804	804	0	0.283693	0.778	0.394	0	0	ENSG00000156642.16	NPTN	63945	0_Stromal-1
805	805	1.01e-238	0.283036	0.935	0.64	4.52e-234	0	ENSG00000100387.8	RBX1	171303	0_Stromal-1
806	806	6.5e-286	0.282627	0.895	0.573	2.91e-281	0	ENSG00000130332.15	LSM7	127407	0_Stromal-1
807	807	0	0.281057	0.506	0.201	0	0	ENSG00000124766.6	SOX4	34111	0_Stromal-1
808	808	0	0.280784	0.442	0.138	0	0	ENSG00000166173.10	LARP6	17524	0_Stromal-1
809	809	0	0.280295	0.642	0.274	0	0	ENSG00000162604.12	TM2D1	32955	0_Stromal-1
810	810	0	0.279816	0.77	0.411	0	0	ENSG00000138760.10	SCARB2	62668	0_Stromal-1
811	811	0	0.279252	0.507	0.173	0	0	ENSG00000096092.6	TMEM14A	21616	0_Stromal-1
812	812	0	0.279152	0.778	0.397	0	0	ENSG00000182004.13	SNRPE	64132	0_Stromal-1
813	813	0	0.278814	0.482	0.163	0	0	ENSG00000115129.14	TP53I3	21305	0_Stromal-1
814	814	0	0.278757	0.725	0.332	0	0	ENSG00000055950.16	MRPL43	48667	0_Stromal-1
815	815	0	0.278597	0.547	0.178	0	0	ENSG00000241399.7	CD302	21272	0_Stromal-1
816	816	0	0.277931	0.977	0.797	0	0	ENSG00000117450.14	PRDX1	482425	0_Stromal-1
817	817	0	0.277297	0.845	0.498	0	0	ENSG00000105701.16	FKBP8	83481	0_Stromal-1
818	818	0	0.276604	0.471	0.15	0	0	ENSG00000197256.10	KANK2	21693	0_Stromal-1
819	819	0	0.276436	0.612	0.237	0	0	ENSG00000137038.8	DMAC1	31124	0_Stromal-1
820	820	0	0.276249	0.65	0.285	0	0	ENSG00000158042.8	MRPL17	41007	0_Stromal-1
821	821	0	0.276025	0.712	0.32	0	0	ENSG00000131966.14	ACTR10	42996	0_Stromal-1
822	822	0	0.276001	0.775	0.375	0	0	ENSG00000105258.9	POLR2I	60988	0_Stromal-1
823	823	0	0.275872	0.309	0.055	0	0	ENSG00000186340.15	THBS2	8157	0_Stromal-1
824	824	0	0.275086	0.51	0.169	0	0	ENSG00000101363.12	MANBAL	20789	0_Stromal-1
825	825	0	0.274904	0.616	0.248	0	0	ENSG00000129187.14	DCTD	29679	0_Stromal-1
826	826	0	0.27489	0.638	0.264	0	0	ENSG00000137500.9	CCDC90B	33585	0_Stromal-1
827	827	0	0.274624	0.359	0.093	0	0	ENSG00000112655.16	PTK7	11619	0_Stromal-1
828	828	0	0.274199	0.517	0.166	0	0	ENSG00000112773.16	TENT5A	27841	0_Stromal-1
829	829	0	0.274103	0.32	0.073	0	0	ENSG00000159640.16	ACE	10218	0_Stromal-1
830	830	0	0.273555	0.37	0.12	0	0	ENSG00000126368.6	NR1D1	16524	0_Stromal-1
831	831	0	0.273426	0.8	0.412	0	0	ENSG00000130731.16	METTL26	65042	0_Stromal-1
832	832	0	0.273252	0.653	0.278	0	0	ENSG00000120833.14	SOCS2	47362	0_Stromal-1
833	833	0	0.273061	0.549	0.192	0	0	ENSG00000142798.20	HSPG2	30112	0_Stromal-1
834	834	0	0.272884	0.687	0.308	0	0	ENSG00000181924.7	COA4	45860	0_Stromal-1
835	835	0	0.272819	0.706	0.332	0	0	ENSG00000104325.7	DECR1	45895	0_Stromal-1
836	836	0	0.272722	0.381	0.086	0	0	ENSG00000123096.11	SSPN	10824	0_Stromal-1
837	837	0	0.272653	0.335	0.081	0	0	ENSG00000137563.12	GGH	11964	0_Stromal-1
838	838	0	0.272527	0.582	0.21	0	0	ENSG00000171148.13	TADA3	25180	0_Stromal-1
839	839	0	0.2719	0.726	0.339	0	0	ENSG00000105518.14	TMEM205	50810	0_Stromal-1
840	840	0	0.271685	0.535	0.21	0	0	ENSG00000011638.10	TMEM159	29426	0_Stromal-1
841	841	0	0.271354	0.285	0.045	0	0	ENSG00000141338.14	ABCA8	6704	0_Stromal-1
842	842	0	0.271197	0.303	0.027	0	0	ENSG00000169218.14	RSPO1	5220	0_Stromal-1
843	843	0	0.271146	0.595	0.234	0	0	ENSG00000090581.10	GNPTG	27173	0_Stromal-1
844	844	0	0.271142	0.657	0.277	0	0	ENSG00000148444.16	COMMD3	35555	0_Stromal-1
845	845	0	0.271061	0.655	0.283	0	0	ENSG00000120697.9	ALG5	36660	0_Stromal-1
846	846	0	0.27093	0.781	0.377	0	0	ENSG00000099385.11	BCL7C	63540	0_Stromal-1
847	847	0	0.269461	0.658	0.287	0	0	ENSG00000107874.11	CUEDC2	38849	0_Stromal-1
848	848	1.01e-83	0.269369	0.864	0.69	4.52e-79	0	ENSG00000160888.7	IER2	273706	0_Stromal-1
849	849	0	0.269244	0.584	0.235	0	0	ENSG00000160408.14	ST6GALNAC6	29104	0_Stromal-1
850	850	0	0.269141	0.767	0.378	0	0	ENSG00000143771.12	CNIH4	61544	0_Stromal-1
851	851	0	0.267904	0.837	0.487	0	0	ENSG00000171314.9	PGAM1	99746	0_Stromal-1
852	852	0	0.267811	0.503	0.166	0	0	ENSG00000182093.16	WRB	19705	0_Stromal-1
853	853	0	0.267168	0.344	0.057	0	0	ENSG00000198483.13	ANKRD35	7935	0_Stromal-1
854	854	0	0.267074	0.404	0.105	0	0	ENSG00000124104.19	SNX21	12973	0_Stromal-1
855	855	0	0.267025	0.863	0.499	0	0	ENSG00000146425.11	DYNLT1	101667	0_Stromal-1
856	856	9.5e-215	0.265986	0.882	0.616	4.25e-210	0	ENSG00000099341.11	PSMD8	148564	0_Stromal-1
857	857	0	0.265947	0.8	0.429	0	0	ENSG00000170043.11	TRAPPC1	69717	0_Stromal-1
858	858	0	0.265734	0.326	0.085	0	0	ENSG00000237125.10	HAND2-AS1	15683	0_Stromal-1
859	859	0	0.264856	0.508	0.162	0	0	ENSG00000070540.13	WIPI1	19720	0_Stromal-1
860	860	0	0.264753	0.327	0.058	0	0	ENSG00000174348.13	PODN	7564	0_Stromal-1
861	861	0	0.264374	0.904	0.389	0	0	ENSG00000176788.9	BASP1	194092	0_Stromal-1
862	862	0	0.264233	0.704	0.345	0	0	ENSG00000075790.10	BCAP29	52175	0_Stromal-1
863	863	0	0.26397	0.331	0.065	0	0	ENSG00000185761.11	ADAMTSL5	8851	0_Stromal-1
864	864	0	0.263673	0.436	0.125	0	0	ENSG00000168675.18	LDLRAD4	15050	0_Stromal-1
865	865	0	0.262333	0.648	0.28	0	0	ENSG00000122873.12	CISD1	45617	0_Stromal-1
866	866	0	0.261746	0.789	0.446	0	0	ENSG00000141759.15	TXNL4A	76367	0_Stromal-1
867	867	0	0.26155	0.635	0.277	0	0	ENSG00000182158.15	CREB3L2	37341	0_Stromal-1
868	868	0	0.261491	0.337	0.073	0	0	ENSG00000184937.14	WT1	10379	0_Stromal-1
869	869	0	0.260877	0.775	0.404	0	0	ENSG00000167088.11	SNRPD1	70109	0_Stromal-1
870	870	0	0.260581	0.511	0.211	0	0	ENSG00000119487.17	MAPKAP1	25296	0_Stromal-1
871	871	0	0.260491	0.34	0.072	0	0	ENSG00000163637.13	PRICKLE2	9173	0_Stromal-1
872	872	0	0.260263	0.601	0.234	0	0	ENSG00000120656.11	TAF12	27833	0_Stromal-1
873	873	0	0.259837	0.62	0.256	0	0	ENSG00000165410.14	CFL2	46309	0_Stromal-1
874	874	0	0.259734	0.675	0.299	0	0	ENSG00000101132.10	PFDN4	37061	0_Stromal-1
875	875	0	0.25972	0.506	0.171	0	0	ENSG00000114698.15	PLSCR4	28895	0_Stromal-1
876	876	0	0.259668	0.632	0.261	0	0	ENSG00000151665.12	PIGF	30169	0_Stromal-1
877	877	0	0.259318	0.705	0.345	0	0	ENSG00000134352.20	IL6ST	59279	0_Stromal-1
878	878	0	0.258892	0.368	0.091	0	0	ENSG00000213190.3	MLLT11	13512	0_Stromal-1
879	879	0	0.256968	0.598	0.26	0	0	ENSG00000184432.10	COPB2	30172	0_Stromal-1
880	880	0	0.256573	0.654	0.316	0	0	ENSG00000177674.16	AGTRAP	48977	0_Stromal-1
881	881	0	0.256498	0.385	0.114	0	0	ENSG00000066583.12	ISOC1	13244	0_Stromal-1
882	882	0	0.25593	0.584	0.228	0	0	ENSG00000277972.1	CISD3	28575	0_Stromal-1
883	883	0	0.255501	0.554	0.21	0	0	ENSG00000162076.13	FLYWCH2	24855	0_Stromal-1
884	884	0	0.255355	0.409	0.125	0	0	ENSG00000131773.14	KHDRBS3	17461	0_Stromal-1
885	885	0	0.255173	0.416	0.113	0	0	ENSG00000166311.10	SMPD1	13397	0_Stromal-1
886	886	0	0.254716	0.842	0.48	0	0	ENSG00000105254.12	TBCB	89508	0_Stromal-1
887	887	0	0.254711	0.531	0.195	0	0	ENSG00000117419.15	ERI3	23146	0_Stromal-1
888	888	0	0.254633	0.7	0.349	0	0	ENSG00000172500.12	FIBP	52266	0_Stromal-1
889	889	0	0.254516	0.287	0.07	0	0	ENSG00000102547.19	CAB39L	9522	0_Stromal-1
890	890	0	0.254029	0.543	0.2	0	0	ENSG00000071889.16	FAM3A	22830	0_Stromal-1
891	891	0	0.253869	0.764	0.386	0	0	ENSG00000128609.15	NDUFA5	54645	0_Stromal-1
892	892	0	0.253779	0.464	0.145	0	0	ENSG00000027847.14	B4GALT7	16897	0_Stromal-1
893	893	1.33e-290	0.253686	1	0.988	5.95e-286	0	ENSG00000075624.16	ACTB	3409333	0_Stromal-1
894	894	0	0.253004	0.569	0.212	0	0	ENSG00000159228.13	CBR1	27756	0_Stromal-1
895	895	0	0.252732	0.314	0.049	0	0	ENSG00000233593.10	LINC02609	6576	0_Stromal-1
896	896	0	0.252668	0.677	0.306	0	0	ENSG00000119421.7	NDUFA8	43149	0_Stromal-1
897	897	0	0.252185	0.717	0.337	0	0	ENSG00000232119.8	MCTS1	46457	0_Stromal-1
898	898	0	0.251637	0.519	0.199	0	0	ENSG00000100320.23	RBFOX2	25900	0_Stromal-1
899	899	0	0.25152	0.568	0.216	0	0	ENSG00000163634.12	THOC7	24191	0_Stromal-1
900	900	0	0.251441	0.859	0.489	0	0	ENSG00000183648.10	NDUFB1	77689	0_Stromal-1
901	901	0	0.251335	0.524	0.192	0	0	ENSG00000055211.14	GINM1	20539	0_Stromal-1
902	902	0	3.34986	0.995	0.29	0	1	ENSG00000173372.17	C1QA	545383	1_Macrophage-2
903	903	0	3.23942	0.988	0.266	0	1	ENSG00000173369.16	C1QB	521143	1_Macrophage-2
904	904	0	3.20938	0.986	0.215	0	1	ENSG00000159189.12	C1QC	325306	1_Macrophage-2
905	905	0	2.99763	0.95	0.232	0	1	ENSG00000170458.14	CD14	194145	1_Macrophage-2
906	906	0	2.99436	0.96	0.193	0	1	ENSG00000110077.14	MS4A6A	105122	1_Macrophage-2
907	907	0	2.95012	0.941	0.344	0	1	ENSG00000129538.14	RNASE1	400402	1_Macrophage-2
908	908	0	2.81879	0.863	0.343	0	1	ENSG00000250722.6	SELENOP	96334	1_Macrophage-2
909	909	0	2.67504	0.881	0.143	0	1	ENSG00000165457.14	FOLR2	74117	1_Macrophage-2
910	910	0	2.62108	0.822	0.126	0	1	ENSG00000124491.15	F13A1	65316	1_Macrophage-2
911	911	0	2.49889	0.862	0.411	0	1	ENSG00000100600.15	LGMN	126566	1_Macrophage-2
912	912	0	2.47894	0.641	0.161	0	1	ENSG00000173110.8	HSPA6	107143	1_Macrophage-2
913	913	0	2.45692	0.966	0.272	0	1	ENSG00000204472.13	AIF1	193260	1_Macrophage-2
914	914	0	2.42049	0.811	0.229	0	1	ENSG00000010327.10	STAB1	66691	1_Macrophage-2
915	915	0	2.35164	0.808	0.134	0	1	ENSG00000110079.18	MS4A4A	44470	1_Macrophage-2
916	916	0	2.25829	0.842	0.438	0	1	ENSG00000100979.15	PLTP	182727	1_Macrophage-2
917	917	0	2.22177	0.788	0.142	0	1	ENSG00000155659.15	VSIG4	50435	1_Macrophage-2
918	918	0	2.16218	0.994	0.581	0	1	ENSG00000019582.15	CD74	1056784	1_Macrophage-2
919	919	0	2.13186	0.662	0.127	0	1	ENSG00000133800.8	LYVE1	58083	1_Macrophage-2
920	920	0	2.08146	0.943	0.491	0	1	ENSG00000231389.7	HLA-DPA1	407599	1_Macrophage-2
921	921	0	2.07818	0.79	0.424	0	1	ENSG00000153071.15	DAB2	84607	1_Macrophage-2
922	922	0	2.0656	0.984	0.357	0	1	ENSG00000011600.11	TYROBP	326727	1_Macrophage-2
923	923	0	2.05322	0.665	0.09	0	1	ENSG00000105609.16	LILRB5	28843	1_Macrophage-2
924	924	0	2.04806	0.715	0.538	0	1	ENSG00000120694.19	HSPH1	145742	1_Macrophage-2
925	925	0	2.04708	0.717	0.119	0	1	ENSG00000182578.13	CSF1R	28978	1_Macrophage-2
926	926	0	2.03469	0.755	0.133	0	1	ENSG00000166927.13	MS4A7	37172	1_Macrophage-2
927	927	0	2.01684	0.777	0.153	0	1	ENSG00000177575.12	CD163	55182	1_Macrophage-2
928	928	0	1.99027	0.778	0.433	0	1	ENSG00000153234.14	NR4A2	110827	1_Macrophage-2
929	929	0	1.98403	0.936	0.643	0	1	ENSG00000204388.7	HSPA1B	666329	1_Macrophage-2
930	930	0	1.93614	0.983	0.48	0	1	ENSG00000204287.14	HLA-DRA	909672	1_Macrophage-2
931	931	0	1.93315	0.515	0.145	0	1	ENSG00000276070.5	CCL4L2	109776	1_Macrophage-2
932	932	0	1.91187	0.795	0.186	0	1	ENSG00000143226.13	FCGR2A	51861	1_Macrophage-2
933	933	0	1.89892	0.481	0.142	0	1	ENSG00000276085.1	CCL3L1	111215	1_Macrophage-2
934	934	0	1.8607	0.981	0.834	0	1	ENSG00000204389.9	HSPA1A	2176188	1_Macrophage-2
935	935	0	1.85897	0.487	0.116	0	1	ENSG00000138449.10	SLC40A1	20472	1_Macrophage-2
936	936	0	1.8504	0.813	0.309	0	1	ENSG00000204257.15	HLA-DMA	82154	1_Macrophage-2
937	937	0	1.85028	0.639	0.137	0	1	ENSG00000203747.11	FCGR3A	42010	1_Macrophage-2
938	938	0	1.84466	0.709	0.256	0	1	ENSG00000277632.2	CCL3	316762	1_Macrophage-2
939	939	0	1.82597	0.276	0.043	0	1	ENSG00000108700.5	CCL8	22035	1_Macrophage-2
940	940	0	1.77332	0.863	0.47	0	1	ENSG00000223865.11	HLA-DPB1	223342	1_Macrophage-2
941	941	0	1.74431	0.547	0.036	0	1	ENSG00000171659.15	GPR34	11791	1_Macrophage-2
942	942	0	1.71926	0.86	0.346	0	1	ENSG00000118640.11	VAMP8	85771	1_Macrophage-2
943	943	6.21e-299	1.71829	0.454	0.283	2.78e-294	1	ENSG00000178381.11	ZFAND2A	43394	1_Macrophage-2
944	944	0	1.71503	0.627	0.126	0	1	ENSG00000260314.3	MRC1	27872	1_Macrophage-2
945	945	0	1.71321	0.815	0.749	0	1	ENSG00000144381.17	HSPD1	233098	1_Macrophage-2
946	946	0	1.70893	0.566	0.067	0	1	ENSG00000184060.11	ADAP2	15369	1_Macrophage-2
947	947	0	1.69458	0.951	0.471	0	1	ENSG00000196126.11	HLA-DRB1	589158	1_Macrophage-2
948	948	0	1.67854	0.708	0.24	0	1	ENSG00000196735.11	HLA-DQA1	122119	1_Macrophage-2
949	949	0	1.65042	0.555	0.084	0	1	ENSG00000132514.13	CLEC10A	21393	1_Macrophage-2
950	950	0	1.64447	0.661	0.293	0	1	ENSG00000112149.10	CD83	68819	1_Macrophage-2
951	951	0	1.64182	0.501	0.256	0	1	ENSG00000072274.13	TFRC	44555	1_Macrophage-2
952	952	0	1.5988	0.906	0.652	0	1	ENSG00000104870.12	FCGRT	226063	1_Macrophage-2
953	953	0	1.57593	0.858	0.395	0	1	ENSG00000163131.11	CTSS	96118	1_Macrophage-2
954	954	0	1.5617	0.501	0.06	0	1	ENSG00000088827.12	SIGLEC1	13417	1_Macrophage-2
955	955	0	1.55677	0.581	0.094	0	1	ENSG00000169413.3	RNASE6	17987	1_Macrophage-2
956	956	0	1.55407	0.876	0.71	0	1	ENSG00000132002.8	DNAJB1	515780	1_Macrophage-2
957	957	0	1.55251	0.735	0.304	0	1	ENSG00000179344.16	HLA-DQB1	116943	1_Macrophage-2
958	958	0	1.54783	0.976	0.963	0	1	ENSG00000080824.18	HSP90AA1	1235149	1_Macrophage-2
959	959	0	1.53315	0.577	0.139	0	1	ENSG00000242574.9	HLA-DMB	23746	1_Macrophage-2
960	960	0	1.53271	0.283	0.083	0	1	ENSG00000140403.12	DNAJA4	14593	1_Macrophage-2
961	961	0	1.52714	0.906	0.627	0	1	ENSG00000101160.14	CTSZ	222347	1_Macrophage-2
962	962	0	1.52648	0.954	0.728	0	1	ENSG00000119655.10	NPC2	316593	1_Macrophage-2
963	963	0	1.52353	0.601	0.112	0	1	ENSG00000171860.4	C3AR1	21101	1_Macrophage-2
964	964	0	1.50491	0.595	0.397	0	1	ENSG00000118515.11	SGK1	96906	1_Macrophage-2
965	965	0	1.50188	0.948	0.336	0	1	ENSG00000158869.11	FCER1G	253868	1_Macrophage-2
966	966	0	1.4934	0.952	0.754	0	1	ENSG00000197746.14	PSAP	396587	1_Macrophage-2
967	967	0	1.48007	0.566	0.118	0	1	ENSG00000204136.10	GGTA1P	23234	1_Macrophage-2
968	968	0	1.46273	0.575	0.142	0	1	ENSG00000172243.17	CLEC7A	27022	1_Macrophage-2
969	969	0	1.46153	0.604	0.196	0	1	ENSG00000204103.4	MAFB	35740	1_Macrophage-2
970	970	0	1.44267	0.581	0.151	0	1	ENSG00000143110.11	C1orf162	28671	1_Macrophage-2
971	971	0	1.43739	0.668	0.29	0	1	ENSG00000275302.2	CCL4	372008	1_Macrophage-2
972	972	0	1.42798	0.612	0.203	0	1	ENSG00000106565.18	TMEM176B	48537	1_Macrophage-2
973	973	0	1.42573	0.581	0.127	0	1	ENSG00000038945.15	MSR1	34647	1_Macrophage-2
974	974	0	1.41499	0.659	0.328	0	1	ENSG00000118855.19	MFSD1	42200	1_Macrophage-2
975	975	0	1.41356	0.497	0.09	0	1	ENSG00000137491.14	SLCO2B1	15508	1_Macrophage-2
976	976	0	1.41114	0.632	0.162	0	1	ENSG00000010610.10	CD4	26624	1_Macrophage-2
977	977	0	1.40353	0.685	0.364	0	1	ENSG00000154589.6	LY96	56552	1_Macrophage-2
978	978	0	1.40167	0.629	0.371	0	1	ENSG00000116741.8	RGS2	102785	1_Macrophage-2
979	979	0	1.3982	0.784	0.535	0	1	ENSG00000090013.10	BLVRB	113368	1_Macrophage-2
980	980	0	1.39456	0.81	0.651	0	1	ENSG00000125740.14	FOSB	233713	1_Macrophage-2
981	981	0	1.39396	0.768	0.553	0	1	ENSG00000168214.20	RBPJ	83319	1_Macrophage-2
982	982	0	1.3846	1	0.996	0	1	ENSG00000087086.15	FTL	7027688	1_Macrophage-2
983	983	0	1.3836	0.735	0.212	0	1	ENSG00000066336.11	SPI1	48309	1_Macrophage-2
984	984	0	1.36706	0.789	0.547	0	1	ENSG00000143878.9	RHOB	244895	1_Macrophage-2
985	985	0	1.34172	0.6	0.243	0	1	ENSG00000178695.5	KCTD12	39315	1_Macrophage-2
986	986	0	1.33939	0.452	0.093	0	1	ENSG00000072694.20	FCGR2B	19434	1_Macrophage-2
987	987	0	1.31781	0.539	0.104	0	1	ENSG00000100365.16	NCF4	16223	1_Macrophage-2
988	988	0	1.31772	0.572	0.185	0	1	ENSG00000170873.18	MTSS1	27680	1_Macrophage-2
989	989	0	1.31256	0.614	0.229	0	1	ENSG00000213316.9	LTC4S	40167	1_Macrophage-2
990	990	0	1.31192	0.594	0.223	0	1	ENSG00000106066.15	CPVL	37966	1_Macrophage-2
991	991	0	1.30613	0.888	0.778	0	1	ENSG00000067082.15	KLF6	277756	1_Macrophage-2
992	992	0	1.30203	0.44	0.154	0	1	ENSG00000113070.8	HBEGF	26977	1_Macrophage-2
993	993	0	1.28827	0.62	0.306	0	1	ENSG00000103490.14	PYCARD	38460	1_Macrophage-2
994	994	0	1.28222	0.521	0.158	0	1	ENSG00000114541.15	FRMD4B	20114	1_Macrophage-2
995	995	0	1.27723	0.488	0.139	0	1	ENSG00000110057.8	UNC93B1	16177	1_Macrophage-2
996	996	1.3e-207	1.27309	0.296	0.14	5.82e-203	1	ENSG00000130203.10	APOE	148407	1_Macrophage-2
997	997	0	1.27202	0.522	0.212	0	1	ENSG00000139679.15	LPAR6	27454	1_Macrophage-2
998	998	0	1.26464	0.497	0.22	0	1	ENSG00000090104.12	RGS1	75320	1_Macrophage-2
999	999	0	1.25843	0.529	0.163	0	1	ENSG00000127951.7	FGL2	30138	1_Macrophage-2
1000	1000	0	1.25775	0.744	0.36	0	1	ENSG00000120708.17	TGFBI	114323	1_Macrophage-2
1001	1001	0	1.25753	0.778	0.59	0	1	ENSG00000245532.9	NEAT1	146156	1_Macrophage-2
1002	1002	0	1.25507	0.769	0.67	0	1	ENSG00000051108.15	HERPUD1	175616	1_Macrophage-2
1003	1003	0	1.25064	0.74	0.428	0	1	ENSG00000026297.15	RNASET2	69600	1_Macrophage-2
1004	1004	0	1.24037	0.254	0.064	0	1	ENSG00000019169.10	MARCO	18701	1_Macrophage-2
1005	1005	0	1.23868	0.985	0.971	0	1	ENSG00000211459.2	MT-RNR1	2231855	1_Macrophage-2
1006	1006	0	1.23834	0.702	0.26	0	1	ENSG00000160255.18	ITGB2	53294	1_Macrophage-2
1007	1007	0	1.23764	0.816	0.579	0	1	ENSG00000109861.16	CTSC	173210	1_Macrophage-2
1008	1008	0	1.22841	0.493	0.218	0	1	ENSG00000090674.16	MCOLN1	24336	1_Macrophage-2
1009	1009	0	1.22618	0.599	0.274	0	1	ENSG00000081189.15	MEF2C	44573	1_Macrophage-2
1010	1010	0	1.21224	0.463	0.087	0	1	ENSG00000165168.7	CYBB	12862	1_Macrophage-2
1011	1011	0	1.21076	0.532	0.237	0	1	ENSG00000138670.17	RASGEF1B	40622	1_Macrophage-2
1012	1012	0	1.20697	0.666	0.507	0	1	ENSG00000162772.17	ATF3	221918	1_Macrophage-2
1013	1013	3.65e-192	1.2041	0.326	0.18	1.63e-187	1	ENSG00000004799.8	PDK4	47407	1_Macrophage-2
1014	1014	0	1.19759	0.809	0.621	0	1	ENSG00000030582.18	GRN	166281	1_Macrophage-2
1015	1015	0	1.19271	0.498	0.109	0	1	ENSG00000167613.16	LAIR1	16865	1_Macrophage-2
1016	1016	0	1.18616	0.617	0.182	0	1	ENSG00000197405.8	C5AR1	52698	1_Macrophage-2
1017	1017	0	1.18169	0.347	0.065	0	1	ENSG00000079215.14	SLC1A3	11822	1_Macrophage-2
1018	1018	0	1.17299	0.64	0.295	0	1	ENSG00000169508.7	GPR183	129297	1_Macrophage-2
1019	1019	0	1.17162	0.516	0.24	0	1	ENSG00000139687.15	RB1	24739	1_Macrophage-2
1020	1020	0	1.16695	0.415	0.16	0	1	ENSG00000137959.16	IFI44L	21044	1_Macrophage-2
1021	1021	0	1.16589	0.522	0.157	0	1	ENSG00000115956.10	PLEK	32464	1_Macrophage-2
1022	1022	0	1.16147	0.505	0.113	0	1	ENSG00000187474.5	FPR3	20509	1_Macrophage-2
1023	1023	0	1.16063	0.564	0.326	0	1	ENSG00000101347.9	SAMHD1	37362	1_Macrophage-2
1024	1024	0	1.15721	0.68	0.462	0	1	ENSG00000113269.14	RNF130	58877	1_Macrophage-2
1025	1025	0	1.14886	0.619	0.188	0	1	ENSG00000204482.10	LST1	40551	1_Macrophage-2
1026	1026	0	1.14812	0.67	0.498	0	1	ENSG00000105223.20	PLD3	98095	1_Macrophage-2
1027	1027	0	1.14049	0.698	0.551	0	1	ENSG00000129515.19	SNX6	81910	1_Macrophage-2
1028	1028	0	1.13597	0.443	0.12	0	1	ENSG00000107551.21	RASSF4	15490	1_Macrophage-2
1029	1029	0	1.13508	0.389	0.05	0	1	ENSG00000163563.8	MNDA	9274	1_Macrophage-2
1030	1030	0	1.13273	0.937	0.688	0	1	ENSG00000164733.21	CTSB	444378	1_Macrophage-2
1031	1031	0	1.12885	0.48	0.112	0	1	ENSG00000059377.17	TBXAS1	14137	1_Macrophage-2
1032	1032	0	1.12697	0.465	0.123	0	1	ENSG00000170571.12	EMB	16104	1_Macrophage-2
1033	1033	0	1.12691	0.918	0.781	0	1	ENSG00000233276.5	GPX1	370136	1_Macrophage-2
1034	1034	0	1.11612	0.894	0.71	0	1	ENSG00000106211.9	HSPB1	825234	1_Macrophage-2
1035	1035	0	1.11483	0.4	0.064	0	1	ENSG00000171766.16	GATM	10267	1_Macrophage-2
1036	1036	0	1.11231	0.561	0.231	0	1	ENSG00000180353.11	HCLS1	26976	1_Macrophage-2
1037	1037	0	1.11229	0.628	0.394	0	1	ENSG00000143162.9	CREG1	53419	1_Macrophage-2
1038	1038	0	1.10811	0.448	0.111	0	1	ENSG00000102524.11	TNFSF13B	17072	1_Macrophage-2
1039	1039	0	1.10574	0.475	0.117	0	1	ENSG00000169896.18	ITGAM	16774	1_Macrophage-2
1040	1040	0	1.08823	0.654	0.427	0	1	ENSG00000148908.15	RGS10	58938	1_Macrophage-2
1041	1041	0	1.0784	0.433	0.133	0	1	ENSG00000140968.11	IRF8	20168	1_Macrophage-2
1042	1042	0	1.07731	0.454	0.164	0	1	ENSG00000002933.9	TMEM176A	30807	1_Macrophage-2
1043	1043	0	1.07296	0.481	0.212	0	1	ENSG00000150540.14	HNMT	24096	1_Macrophage-2
1044	1044	0	1.0724	0.433	0.149	0	1	ENSG00000181804.15	SLC9A9	16571	1_Macrophage-2
1045	1045	0	1.06808	0.575	0.21	0	1	ENSG00000147443.13	DOK2	29767	1_Macrophage-2
1046	1046	0	1.06048	0.853	0.71	0	1	ENSG00000117984.14	CTSD	246588	1_Macrophage-2
1047	1047	0	1.06035	0.622	0.248	0	1	ENSG00000141480.18	ARRB2	32284	1_Macrophage-2
1048	1048	0	1.0506	0.36	0.045	0	1	ENSG00000197629.5	MPEG1	7180	1_Macrophage-2
1049	1049	0	1.03834	0.902	0.763	0	1	ENSG00000099860.9	GADD45B	707789	1_Macrophage-2
1050	1050	0	1.03405	0.95	0.827	0	1	ENSG00000051523.11	CYBA	374349	1_Macrophage-2
1051	1051	0	1.03295	0.409	0.094	0	1	ENSG00000100055.21	CYTH4	12307	1_Macrophage-2
1052	1052	0	1.03235	0.45	0.18	0	1	ENSG00000093072.18	ADA2	19990	1_Macrophage-2
1053	1053	0	1.03093	0.428	0.177	0	1	ENSG00000079277.21	MKNK1	18473	1_Macrophage-2
1054	1054	0	1.02256	0.38	0.172	0	1	ENSG00000123124.13	WWP1	16716	1_Macrophage-2
1055	1055	0	1.01918	0.619	0.311	0	1	ENSG00000153310.19	FAM49B	39572	1_Macrophage-2
1056	1056	8.91e-269	1.00975	0.385	0.213	3.98e-264	1	ENSG00000165312.6	OTUD1	25486	1_Macrophage-2
1057	1057	0	1.00838	0.357	0.16	0	1	ENSG00000166278.15	C2	21412	1_Macrophage-2
1058	1058	0	0.997886	0.529	0.21	0	1	ENSG00000175567.10	UCP2	31143	1_Macrophage-2
1059	1059	0	0.99482	0.402	0.118	0	1	ENSG00000145703.16	IQGAP2	14219	1_Macrophage-2
1060	1060	0	0.993835	0.861	0.442	0	1	ENSG00000162511.8	LAPTM5	133278	1_Macrophage-2
1061	1061	0	0.990718	0.313	0.08	0	1	ENSG00000145431.11	PDGFC	9302	1_Macrophage-2
1062	1062	0	0.990116	0.9	0.911	0	1	ENSG00000225840.2	AC010970.1	1339157	1_Macrophage-2
1063	1063	0	0.983865	0.331	0.083	0	1	ENSG00000143344.15	RGL1	9954	1_Macrophage-2
1064	1064	0	0.982152	0.983	0.972	0	1	ENSG00000198840.2	MT-ND3	1942390	1_Macrophage-2
1065	1065	0	0.980277	0.436	0.126	0	1	ENSG00000150782.12	IL18	18395	1_Macrophage-2
1066	1066	0	0.97976	0.89	0.766	0	1	ENSG00000185650.9	ZFP36L1	389145	1_Macrophage-2
1067	1067	0	0.978408	0.492	0.214	0	1	ENSG00000168961.17	LGALS9	26359	1_Macrophage-2
1068	1068	0	0.977483	0.962	0.917	0	1	ENSG00000198888.2	MT-ND1	662932	1_Macrophage-2
1069	1069	0	0.976152	0.281	0.084	0	1	ENSG00000136634.7	IL10	17078	1_Macrophage-2
1070	1070	6.58e-130	0.975128	0.314	0.206	2.94e-125	1	ENSG00000112773.16	TENT5A	27841	1_Macrophage-2
1071	1071	2.53e-257	0.970148	0.373	0.215	1.13e-252	1	ENSG00000205726.15	ITSN1	21383	1_Macrophage-2
1072	1072	1.59e-245	0.96551	0.287	0.134	7.11e-241	1	ENSG00000165072.10	MAMDC2	17436	1_Macrophage-2
1073	1073	0	0.960489	0.31	0.042	0	1	ENSG00000146192.15	FGD2	7173	1_Macrophage-2
1074	1074	0	0.957097	0.416	0.212	0	1	ENSG00000266028.7	SRGAP2	20006	1_Macrophage-2
1075	1075	0	0.956545	0.337	0.128	0	1	ENSG00000158270.12	COLEC12	15540	1_Macrophage-2
1076	1076	1.53e-166	0.950376	0.667	0.613	6.83e-162	1	ENSG00000283907.1	AD000090.1	187055	1_Macrophage-2
1077	1077	6.08e-240	0.949548	0.6	0.414	2.72e-235	1	ENSG00000108691.9	CCL2	492377	1_Macrophage-2
1078	1078	7.51e-270	0.946407	0.405	0.239	3.36e-265	1	ENSG00000183020.13	AP2A2	23478	1_Macrophage-2
1079	1079	0	0.944227	0.945	0.826	0	1	ENSG00000170345.10	FOS	1107265	1_Macrophage-2
1080	1080	0	0.944053	0.469	0.222	0	1	ENSG00000136295.15	TTYH3	29355	1_Macrophage-2
1081	1081	0	0.942533	0.555	0.372	0	1	ENSG00000166340.17	TPP1	40036	1_Macrophage-2
1082	1082	3.61e-263	0.941102	0.541	0.414	1.61e-258	1	ENSG00000002549.12	LAP3	55273	1_Macrophage-2
1083	1083	0	0.940398	0.747	0.564	0	1	ENSG00000025708.14	TYMP	149095	1_Macrophage-2
1084	1084	1.17e-211	0.939707	0.663	0.614	5.23e-207	1	ENSG00000013441.16	CLK1	91888	1_Macrophage-2
1085	1085	1.68e-257	0.93137	0.432	0.277	7.49e-253	1	ENSG00000130309.11	COLGALT1	29815	1_Macrophage-2
1086	1086	1.92e-238	0.930937	0.384	0.224	8.58e-234	1	ENSG00000123358.20	NR4A1	28113	1_Macrophage-2
1087	1087	1.23e-238	0.924761	0.601	0.474	5.48e-234	1	ENSG00000105835.12	NAMPT	79215	1_Macrophage-2
1088	1088	0	0.922571	0.365	0.164	0	1	ENSG00000138413.13	IDH1	16409	1_Macrophage-2
1089	1089	0	0.921774	0.312	0.037	0	1	ENSG00000145416.13	2021-03-01	5986	1_Macrophage-2
1090	1090	5.6e-166	0.915681	0.615	0.546	2.5e-161	1	ENSG00000161011.20	SQSTM1	95759	1_Macrophage-2
1091	1091	0	0.915301	0.499	0.229	0	1	ENSG00000143153.12	ATP1B1	41082	1_Macrophage-2
1092	1092	6.42e-170	0.914186	0.58	0.513	2.87e-165	1	ENSG00000136527.18	TRA2B	59911	1_Macrophage-2
1093	1093	4.81e-223	0.909786	0.679	0.564	2.15e-218	1	ENSG00000265972.5	TXNIP	164005	1_Macrophage-2
1094	1094	4.25e-89	0.899512	0.52	0.48	1.9e-84	1	ENSG00000006652.14	IFRD1	67913	1_Macrophage-2
1095	1095	0	0.898651	0.344	0.085	0	1	ENSG00000186818.12	LILRB4	11784	1_Macrophage-2
1096	1096	0	0.898542	0.967	0.931	0	1	ENSG00000198763.3	MT-ND2	733490	1_Macrophage-2
1097	1097	0	0.89536	0.53	0.246	0	1	ENSG00000161921.15	CXCL16	37745	1_Macrophage-2
1098	1098	3.56e-162	0.889717	0.367	0.23	1.59e-157	1	ENSG00000225972.1	MTND1P23	42891	1_Macrophage-2
1099	1099	6.97e-11	0.885407	0.399	0.449	3.12e-06	1	ENSG00000151929.9	BAG3	98630	1_Macrophage-2
1100	1100	2.44e-246	0.884013	0.414	0.253	1.09e-241	1	ENSG00000099250.18	NRP1	29970	1_Macrophage-2
1101	1101	3.21e-285	0.870914	0.61	0.469	1.44e-280	1	ENSG00000103811.16	CTSH	96793	1_Macrophage-2
1102	1102	0	0.868698	0.404	0.143	0	1	ENSG00000089820.15	ARHGAP4	15957	1_Macrophage-2
1103	1103	1.47e-134	0.866341	0.298	0.18	6.56e-130	1	ENSG00000122861.16	PLAU	31453	1_Macrophage-2
1104	1104	0	0.862833	0.271	0.036	0	1	ENSG00000249437.7	NAIP	5279	1_Macrophage-2
1105	1105	0	0.862569	0.399	0.127	0	1	ENSG00000155465.18	SLC7A7	14482	1_Macrophage-2
1106	1106	0	0.856196	0.287	0.06	0	1	ENSG00000153208.16	MERTK	7378	1_Macrophage-2
1107	1107	0	0.849386	0.312	0.099	0	1	ENSG00000179163.11	FUCA1	11453	1_Macrophage-2
1108	1108	7.89e-234	0.848711	0.72	0.662	3.53e-229	1	ENSG00000109046.15	WSB1	116323	1_Macrophage-2
1109	1109	0	0.844836	0.363	0.093	0	1	ENSG00000116701.14	NCF2	11660	1_Macrophage-2
1110	1110	1.21e-264	0.844552	0.442	0.279	5.39e-260	1	ENSG00000205302.7	SNX2	26962	1_Macrophage-2
1111	1111	1.34e-195	0.838833	0.412	0.277	6e-191	1	ENSG00000107798.18	LIPA	29820	1_Macrophage-2
1112	1112	0	0.838824	0.34	0.081	0	1	ENSG00000112799.9	LY86	10844	1_Macrophage-2
1113	1113	1.03e-105	0.838442	0.4	0.323	4.59e-101	1	ENSG00000155090.15	KLF10	42959	1_Macrophage-2
1114	1114	0	0.838095	0.978	0.967	0	1	ENSG00000198938.2	MT-CO3	1681876	1_Macrophage-2
1115	1115	1.01e-241	0.832884	0.497	0.359	4.5e-237	1	ENSG00000137161.16	CNPY3	35768	1_Macrophage-2
1116	1116	1.12e-138	0.830642	0.563	0.498	5e-134	1	ENSG00000062716.13	VMP1	73015	1_Macrophage-2
1117	1117	0	0.830028	0.438	0.126	0	1	ENSG00000114013.16	CD86	20574	1_Macrophage-2
1118	1118	7.27e-263	0.829674	0.752	0.629	3.25e-258	1	ENSG00000127528.5	KLF2	201795	1_Macrophage-2
1119	1119	0	0.825726	0.866	0.815	0	1	ENSG00000259045.1	MTCO1P2	258782	1_Macrophage-2
1120	1120	0	0.823505	0.985	0.977	0	1	ENSG00000269028.3	MTRNR2L12	3833621	1_Macrophage-2
1121	1121	0	0.823074	0.427	0.135	0	1	ENSG00000082074.18	FYB1	15808	1_Macrophage-2
1122	1122	2.07e-220	0.821802	0.711	0.669	9.24e-216	1	ENSG00000153187.20	HNRNPU	113946	1_Macrophage-2
1123	1123	0	0.818341	0.405	0.13	0	1	ENSG00000185862.7	EVI2B	14020	1_Macrophage-2
1124	1124	1.3e-208	0.817958	0.48	0.306	5.83e-204	1	ENSG00000139318.8	DUSP6	56534	1_Macrophage-2
1125	1125	1.67e-218	0.815454	0.363	0.212	7.45e-214	1	ENSG00000033627.16	ATP6V0A1	20148	1_Macrophage-2
1126	1126	2.57e-252	0.814408	0.441	0.271	1.15e-247	1	ENSG00000115355.16	CCDC88A	28148	1_Macrophage-2
1127	1127	4.02e-241	0.811409	0.704	0.561	1.8e-236	1	ENSG00000136826.15	KLF4	220222	1_Macrophage-2
1128	1128	6.58e-145	0.808078	0.768	0.778	2.94e-140	1	ENSG00000087074.8	PPP1R15A	299051	1_Macrophage-2
1129	1129	1.91e-51	0.807117	0.404	0.38	8.53e-47	1	ENSG00000116752.6	BCAS2	39656	1_Macrophage-2
1130	1130	0	0.800046	0.371	0.16	0	1	ENSG00000139832.5	RAB20	19755	1_Macrophage-2
1131	1131	0	0.793104	0.722	0.502	0	1	ENSG00000175899.14	A2M	199764	1_Macrophage-2
1132	1132	0	0.792243	0.581	0.379	0	1	ENSG00000250479.8	CHCHD10	60340	1_Macrophage-2
1133	1133	1.08e-167	0.789661	0.377	0.254	4.82e-163	1	ENSG00000068305.17	MEF2A	23931	1_Macrophage-2
1134	1134	0	0.788018	0.978	0.965	0	1	ENSG00000198899.2	MT-ATP6	1478731	1_Macrophage-2
1135	1135	2.06e-135	0.783221	0.774	0.792	9.2e-131	1	ENSG00000115541.11	HSPE1	245555	1_Macrophage-2
1136	1136	2.78e-91	0.782422	0.414	0.349	1.24e-86	1	ENSG00000204386.10	NEU1	36320	1_Macrophage-2
1137	1137	5.48e-260	0.782292	0.694	0.619	2.45e-255	1	ENSG00000140575.13	IQGAP1	91700	1_Macrophage-2
1138	1138	0	0.778884	0.34	0.086	0	1	ENSG00000101336.14	HCK	10226	1_Macrophage-2
1139	1139	5.4e-199	0.778184	0.386	0.251	2.41e-194	1	ENSG00000156171.14	DRAM2	21638	1_Macrophage-2
1140	1140	0	0.777387	0.298	0.068	0	1	ENSG00000135838.13	NPL	8791	1_Macrophage-2
1141	1141	1.3e-179	0.77556	0.436	0.301	5.8e-175	1	ENSG00000135090.14	TAOK3	29402	1_Macrophage-2
1142	1142	0	0.773693	0.377	0.15	0	1	ENSG00000229391.7	HLA-DRB6	20000	1_Macrophage-2
1143	1143	2.61e-290	0.773504	0.261	0.102	1.17e-285	1	ENSG00000080546.13	SESN1	9224	1_Macrophage-2
1144	1144	0	0.769736	0.885	0.873	0	1	ENSG00000111229.16	ARPC3	295205	1_Macrophage-2
1145	1145	4.53e-253	0.767938	0.341	0.175	2.02e-248	1	ENSG00000100280.16	AP1B1	16279	1_Macrophage-2
1146	1146	0	0.762961	0.748	0.509	0	1	ENSG00000169554.21	ZEB2	104882	1_Macrophage-2
1147	1147	1.74e-270	0.76103	0.289	0.129	7.8e-266	1	ENSG00000244405.8	ETV5	12006	1_Macrophage-2
1148	1148	0	0.757783	0.416	0.191	0	1	ENSG00000043462.12	LCP2	21130	1_Macrophage-2
1149	1149	0	0.75564	0.289	0.07	0	1	ENSG00000163823.4	CCR1	9384	1_Macrophage-2
1150	1150	5.5e-50	0.75459	0.365	0.323	2.46e-45	1	ENSG00000267165.1	CHMP1B-AS1	40138	1_Macrophage-2
1151	1151	0	0.753316	0.275	0.059	0	1	ENSG00000150337.13	FCGR1A	8403	1_Macrophage-2
1152	1152	0	0.753265	0.369	0.115	0	1	ENSG00000131042.14	LILRB2	15991	1_Macrophage-2
1153	1153	0	0.752973	0.673	0.252	0	1	ENSG00000100292.17	HMOX1	235424	1_Macrophage-2
1154	1154	8.41e-167	0.748231	0.428	0.321	3.76e-162	1	ENSG00000140497.16	SCAMP2	30910	1_Macrophage-2
1155	1155	8.14e-201	0.747523	0.349	0.197	3.64e-196	1	ENSG00000137965.11	IFI44	20269	1_Macrophage-2
1156	1156	1.59e-142	0.747369	0.408	0.312	7.1e-138	1	ENSG00000171298.13	GAA	34279	1_Macrophage-2
1157	1157	6.93e-237	0.746644	0.657	0.59	3.1e-232	1	ENSG00000138071.13	ACTR2	82024	1_Macrophage-2
1158	1158	0	0.746014	0.679	0.409	0	1	ENSG00000130755.13	GMFG	73139	1_Macrophage-2
1159	1159	1.09e-197	0.745481	0.337	0.182	4.85e-193	1	ENSG00000167604.14	NFKBID	19976	1_Macrophage-2
1160	1160	3.08e-123	0.743859	0.515	0.472	1.37e-118	1	ENSG00000141367.11	CLTC	57424	1_Macrophage-2
1161	1161	0	0.743064	0.985	0.976	0	1	ENSG00000210082.2	MT-RNR2	2952488	1_Macrophage-2
1162	1162	9.19e-194	0.742535	0.312	0.167	4.11e-189	1	ENSG00000132530.17	XAF1	16369	1_Macrophage-2
1163	1163	1.75e-194	0.731755	0.293	0.157	7.81e-190	1	ENSG00000157107.14	FCHO2	13675	1_Macrophage-2
1164	1164	3.32e-185	0.729626	0.571	0.496	1.48e-180	1	ENSG00000183283.16	DAZAP2	56568	1_Macrophage-2
1165	1165	4.35e-262	0.726754	0.281	0.123	1.95e-257	1	ENSG00000105711.12	SCN1B	12171	1_Macrophage-2
1166	1166	0	0.723839	0.394	0.144	0	1	ENSG00000111679.17	PTPN6	17208	1_Macrophage-2
1167	1167	4.35e-163	0.722066	0.842	0.823	1.94e-158	1	ENSG00000096384.20	HSP90AB1	309974	1_Macrophage-2
1168	1168	0	0.721547	0.341	0.108	0	1	ENSG00000123338.13	NCKAP1L	11444	1_Macrophage-2
1169	1169	1.41e-152	0.720248	0.439	0.34	6.3e-148	1	ENSG00000248672.5	LY75-CD302	44121	1_Macrophage-2
1170	1170	1.84e-223	0.719918	0.34	0.183	8.24e-219	1	ENSG00000164329.13	TENT2	15719	1_Macrophage-2
1171	1171	9.63e-107	0.717384	0.378	0.279	4.3e-102	1	ENSG00000197329.12	PELI1	33346	1_Macrophage-2
1172	1172	5.48e-135	0.71729	0.696	0.679	2.45e-130	1	ENSG00000163660.11	CCNL1	117940	1_Macrophage-2
1173	1173	5.89e-201	0.713553	0.684	0.629	2.63e-196	1	ENSG00000248527.1	MTATP6P1	122191	1_Macrophage-2
1174	1174	1.33e-185	0.712823	0.352	0.216	5.93e-181	1	ENSG00000072135.13	PTPN18	18780	1_Macrophage-2
1175	1175	6.53e-242	0.712266	0.682	0.599	2.92e-237	1	ENSG00000104763.19	ASAH1	112223	1_Macrophage-2
1176	1176	0	0.710223	0.434	0.177	0	1	ENSG00000110324.10	IL10RA	20954	1_Macrophage-2
1177	1177	0	0.700698	0.704	0.46	0	1	ENSG00000130303.13	BST2	121000	1_Macrophage-2
1178	1178	1.44e-292	0.700394	0.299	0.126	6.44e-288	1	ENSG00000115271.11	GCA	11333	1_Macrophage-2
1179	1179	1.47e-41	0.697322	0.307	0.26	6.58e-37	1	ENSG00000102393.10	GLA	27260	1_Macrophage-2
1180	1180	0	0.694382	0.787	0.618	0	1	ENSG00000135821.18	GLUL	188165	1_Macrophage-2
1181	1181	0	0.693712	0.264	0.047	0	1	ENSG00000105383.15	CD33	5808	1_Macrophage-2
1182	1182	1.31e-194	0.690352	0.664	0.608	5.88e-190	1	ENSG00000185896.11	LAMP1	114702	1_Macrophage-2
1183	1183	0	0.687635	0.28	0.097	0	1	ENSG00000182853.12	VMO1	17163	1_Macrophage-2
1184	1184	2.85e-98	0.686124	0.33	0.242	1.28e-93	1	ENSG00000004399.12	PLXND1	24629	1_Macrophage-2
1185	1185	4.1e-169	0.685709	0.538	0.425	1.83e-164	1	ENSG00000023902.14	PLEKHO1	56294	1_Macrophage-2
1186	1186	2.98e-33	0.684682	0.438	0.46	1.33e-28	1	ENSG00000086061.16	DNAJA1	51636	1_Macrophage-2
1187	1187	1.99e-255	0.682837	0.289	0.116	8.88e-251	1	ENSG00000162711.17	NLRP3	21703	1_Macrophage-2
1188	1188	2.8e-114	0.681329	0.358	0.267	1.25e-109	1	ENSG00000136051.14	WASHC4	23647	1_Macrophage-2
1189	1189	2.87e-112	0.68079	0.406	0.328	1.28e-107	1	ENSG00000082996.19	RNF13	30262	1_Macrophage-2
1190	1190	1.07e-180	0.67655	0.621	0.57	4.78e-176	1	ENSG00000093010.13	COMT	105112	1_Macrophage-2
1191	1191	2.56e-141	0.676404	0.462	0.356	1.14e-136	1	ENSG00000228253.1	MT-ATP8	47630	1_Macrophage-2
1192	1192	4.24e-73	0.674323	0.306	0.222	1.9e-68	1	ENSG00000055483.19	AC022966.1	21254	1_Macrophage-2
1193	1193	5.52e-217	0.67381	0.29	0.143	2.47e-212	1	ENSG00000126883.17	NUP214	12371	1_Macrophage-2
1194	1194	4.37e-149	0.672165	0.304	0.184	1.95e-144	1	ENSG00000104907.12	TRMT1	16076	1_Macrophage-2
1195	1195	6.1e-182	0.672027	0.647	0.595	2.73e-177	1	ENSG00000131446.16	MGAT1	93054	1_Macrophage-2
1196	1196	0	0.67179	0.32	0.113	0	1	ENSG00000142347.18	MYO1F	11379	1_Macrophage-2
1197	1197	0	0.670759	0.989	0.949	0	1	ENSG00000251562.8	MALAT1	7861783	1_Macrophage-2
1198	1198	7.86e-100	0.669107	0.491	0.438	3.52e-95	1	ENSG00000198744.5	MTCO3P12	59039	1_Macrophage-2
1199	1199	2.08e-219	0.663443	0.444	0.272	9.31e-215	1	ENSG00000082397.17	EPB41L3	34250	1_Macrophage-2
1200	1200	1.43e-153	0.662109	0.583	0.531	6.39e-149	1	ENSG00000113648.16	H2AFY	68217	1_Macrophage-2
1201	1201	1.25e-41	0.659623	0.492	0.499	5.58e-37	1	ENSG00000167470.12	MIDN	70576	1_Macrophage-2
1202	1202	0	0.658042	0.363	0.12	0	1	ENSG00000135077.9	HAVCR2	15088	1_Macrophage-2
1203	1203	1.46e-190	0.656304	0.269	0.135	6.54e-186	1	ENSG00000113552.16	GNPDA1	11706	1_Macrophage-2
1204	1204	1.1e-135	0.654895	0.445	0.354	4.92e-131	1	ENSG00000105698.16	USF2	32757	1_Macrophage-2
1205	1205	1.23e-153	0.654152	0.329	0.207	5.49e-149	1	ENSG00000131724.11	IL13RA1	17766	1_Macrophage-2
1206	1206	3.75e-197	0.650371	0.274	0.132	1.68e-192	1	ENSG00000139132.14	FGD4	13119	1_Macrophage-2
1207	1207	4.16e-183	0.649576	0.293	0.159	1.86e-178	1	ENSG00000198951.11	NAGA	13801	1_Macrophage-2
1208	1208	1.68e-262	0.648923	0.753	0.717	7.5e-258	1	ENSG00000162704.16	ARPC5	151960	1_Macrophage-2
1209	1209	3.37e-165	0.643975	0.526	0.407	1.51e-160	1	ENSG00000182287.14	AP1S2	51974	1_Macrophage-2
1210	1210	5.16e-90	0.642425	0.397	0.333	2.31e-85	1	ENSG00000266412.5	NCOA4	31550	1_Macrophage-2
1211	1211	5.12e-141	0.639961	0.4	0.277	2.29e-136	1	ENSG00000147416.11	ATP6V1B2	28943	1_Macrophage-2
1212	1212	0	0.636549	0.944	0.903	0	1	ENSG00000120129.6	DUSP1	1020915	1_Macrophage-2
1213	1213	2.1e-64	0.635603	0.453	0.392	9.37e-60	1	ENSG00000136235.16	GPNMB	101225	1_Macrophage-2
1214	1214	7.11e-88	0.634547	0.397	0.338	3.18e-83	1	ENSG00000106605.11	BLVRA	34550	1_Macrophage-2
1215	1215	0	0.632397	0.994	0.817	0	1	ENSG00000101439.9	CST3	2720041	1_Macrophage-2
1216	1216	4.03e-231	0.630386	0.337	0.17	1.8e-226	1	ENSG00000110446.11	SLC15A3	16382	1_Macrophage-2
1217	1217	1.3e-167	0.629226	0.755	0.745	5.82e-163	1	ENSG00000143384.13	MCL1	136831	1_Macrophage-2
1218	1218	1.55e-50	0.627311	0.603	0.611	6.95e-46	1	ENSG00000144802.11	NFKBIZ	163541	1_Macrophage-2
1219	1219	1.47e-49	0.626969	0.425	0.419	6.55e-45	1	ENSG00000196141.14	SPATS2L	56267	1_Macrophage-2
1220	1220	9.27e-186	0.626366	0.272	0.129	4.14e-181	1	ENSG00000100311.16	PDGFB	17412	1_Macrophage-2
1221	1221	1.06e-288	0.626079	0.345	0.152	4.75e-284	1	ENSG00000130775.16	THEMIS2	17024	1_Macrophage-2
1222	1222	3.45e-195	0.625108	0.404	0.243	1.54e-190	1	ENSG00000108639.7	SYNGR2	27036	1_Macrophage-2
1223	1223	2.96e-160	0.624675	0.417	0.273	1.32e-155	1	ENSG00000111252.10	SH2B3	33350	1_Macrophage-2
1224	1224	0	0.624424	0.396	0.158	0	1	ENSG00000163694.15	RBM47	22959	1_Macrophage-2
1225	1225	2.22e-244	0.619332	0.293	0.134	9.91e-240	1	ENSG00000104903.4	LYL1	13241	1_Macrophage-2
1226	1226	8.77e-73	0.619288	0.433	0.396	3.92e-68	1	ENSG00000092964.18	DPYSL2	50358	1_Macrophage-2
1227	1227	5.01e-70	0.618193	0.313	0.24	2.24e-65	1	ENSG00000113742.14	CPEB4	23449	1_Macrophage-2
1228	1228	1.98e-95	0.617991	0.307	0.224	8.87e-91	1	ENSG00000241399.7	CD302	21272	1_Macrophage-2
1229	1229	6.09e-37	0.614476	0.311	0.27	2.72e-32	1	ENSG00000175197.12	DDIT3	29509	1_Macrophage-2
1230	1230	5.33e-192	0.614162	0.346	0.189	2.38e-187	1	ENSG00000137752.24	CASP1	18874	1_Macrophage-2
1231	1231	6.41e-74	0.611783	0.347	0.284	2.86e-69	1	ENSG00000085662.14	AKR1B1	28296	1_Macrophage-2
1232	1232	1.52e-97	0.61021	0.334	0.251	6.8e-93	1	ENSG00000124357.13	NAGK	21923	1_Macrophage-2
1233	1233	6.09e-57	0.606407	0.403	0.358	2.72e-52	1	ENSG00000229644.6	NAMPTP1	46797	1_Macrophage-2
1234	1234	2.9e-93	0.603965	0.349	0.262	1.3e-88	1	ENSG00000007237.18	AC005747.1	30381	1_Macrophage-2
1235	1235	3.47e-25	0.601505	0.327	0.316	1.55e-20	1	ENSG00000173334.4	TRIB1	40390	1_Macrophage-2
1236	1236	6.31e-99	0.598535	0.636	0.622	2.82e-94	1	ENSG00000136732.16	GYPC	156657	1_Macrophage-2
1237	1237	3.93e-52	0.597306	0.333	0.274	1.76e-47	1	ENSG00000170525.21	PFKFB3	30566	1_Macrophage-2
1238	1238	2.79e-12	0.595325	0.634	0.712	1.24e-07	1	ENSG00000118503.15	TNFAIP3	302703	1_Macrophage-2
1239	1239	1.95e-22	0.592347	0.278	0.266	8.71e-18	1	ENSG00000111885.7	MAN1A1	24031	1_Macrophage-2
1240	1240	3.68e-90	0.59081	0.292	0.201	1.64e-85	1	ENSG00000173193.15	PARP14	19097	1_Macrophage-2
1241	1241	0	0.589614	0.692	0.373	0	1	ENSG00000143119.14	CD53	63348	1_Macrophage-2
1242	1242	4.49e-205	0.589219	0.977	0.986	2.01e-200	1	ENSG00000150991.15	UBC	1253707	1_Macrophage-2
1243	1243	0	0.588523	0.252	0.069	0	1	ENSG00000012779.11	ALOX5	7675	1_Macrophage-2
1244	1244	9.25e-229	0.586031	0.778	0.71	4.13e-224	1	ENSG00000084234.17	APLP2	197120	1_Macrophage-2
1245	1245	4.21e-36	0.584558	0.475	0.425	1.88e-31	1	ENSG00000120738.8	EGR1	231437	1_Macrophage-2
1246	1246	4.43e-55	0.581883	0.322	0.272	1.98e-50	1	ENSG00000092531.10	SNAP23	23964	1_Macrophage-2
1247	1247	5.52e-10	0.579986	0.404	0.429	2.47e-05	1	ENSG00000123975.5	CKS2	65778	1_Macrophage-2
1248	1248	1.12e-62	0.577971	0.3	0.241	4.99e-58	1	ENSG00000214194.9	SMIM30	20705	1_Macrophage-2
1249	1249	0	0.575669	0.316	0.11	0	1	ENSG00000015285.10	WAS	10199	1_Macrophage-2
1250	1250	3.95e-176	0.574027	0.269	0.136	1.77e-171	1	ENSG00000005020.13	SKAP2	12048	1_Macrophage-2
1251	1251	2.12e-158	0.572697	0.252	0.13	9.46e-154	1	ENSG00000142875.19	PRKACB	10452	1_Macrophage-2
1252	1252	9.64e-305	0.571547	0.706	0.415	4.31e-300	1	ENSG00000126264.9	HCST	119386	1_Macrophage-2
1253	1253	4.45e-226	0.571052	0.251	0.106	1.99e-221	1	ENSG00000138756.17	BMP2K	9233	1_Macrophage-2
1254	1254	7.31e-177	0.570737	0.714	0.705	3.27e-172	1	ENSG00000131171.13	SH3BGRL	137646	1_Macrophage-2
1255	1255	2.05e-130	0.564183	0.287	0.17	9.15e-126	1	ENSG00000089127.13	AC004551.1	18552	1_Macrophage-2
1256	1256	3.65e-296	0.563921	0.557	0.295	1.63e-291	1	ENSG00000132965.9	ALOX5AP	58929	1_Macrophage-2
1257	1257	1.68e-99	0.560857	0.568	0.545	7.5e-95	1	ENSG00000005893.15	LAMP2	86082	1_Macrophage-2
1258	1258	5.08e-180	0.559363	0.772	0.774	2.27e-175	1	ENSG00000077549.18	CAPZB	181442	1_Macrophage-2
1259	1259	5.23e-228	0.559254	0.809	0.794	2.34e-223	1	ENSG00000114353.17	GNAI2	206820	1_Macrophage-2
1260	1260	4.99e-59	0.555091	0.286	0.225	2.23e-54	1	ENSG00000185339.8	TCN2	22013	1_Macrophage-2
1261	1261	9.55e-72	0.553636	0.504	0.489	4.27e-67	1	ENSG00000112531.17	QKI	57314	1_Macrophage-2
1262	1262	1.04e-42	0.552122	0.325	0.293	4.66e-38	1	ENSG00000273749.5	CYFIP1	25924	1_Macrophage-2
1263	1263	1.82e-68	0.550556	0.403	0.345	8.14e-64	1	ENSG00000151491.14	EPS8	56360	1_Macrophage-2
1264	1264	4.36e-15	0.5502	0.314	0.316	1.95e-10	1	ENSG00000143322.21	ABL2	38487	1_Macrophage-2
1265	1265	2.3e-73	0.546537	0.28	0.194	1.03e-68	1	ENSG00000157601.14	MX1	23661	1_Macrophage-2
1266	1266	6.47e-81	0.545113	0.612	0.612	2.89e-76	1	ENSG00000198786.2	MT-ND5	113384	1_Macrophage-2
1267	1267	2.8e-42	0.543001	0.472	0.488	1.25e-37	1	ENSG00000090621.14	PABPC4	61678	1_Macrophage-2
1268	1268	1.1e-25	0.542522	0.433	0.438	4.9e-21	1	ENSG00000112715.21	VEGFA	81027	1_Macrophage-2
1269	1269	4.48e-90	0.541915	0.75	0.776	2e-85	1	ENSG00000215301.10	DDX3X	157208	1_Macrophage-2
1270	1270	1.05e-180	0.541663	0.816	0.791	4.68e-176	1	ENSG00000212907.2	MT-ND4L	261617	1_Macrophage-2
1271	1271	4.23e-60	0.539273	0.292	0.224	1.89e-55	1	ENSG00000217128.12	FNIP1	17953	1_Macrophage-2
1272	1272	0	0.538392	0.3	0.107	0	1	ENSG00000265118.5	AC134669.1	9909	1_Macrophage-2
1273	1273	2.64e-55	0.537955	0.273	0.206	1.18e-50	1	ENSG00000229807.12	XIST	19744	1_Macrophage-2
1274	1274	2.14e-72	0.537138	0.275	0.202	9.58e-68	1	ENSG00000165475.15	CRYL1	16626	1_Macrophage-2
1275	1275	3.24e-40	0.534457	0.265	0.215	1.45e-35	1	ENSG00000129534.14	MIS18BP1	18975	1_Macrophage-2
1276	1276	8.62e-46	0.533826	0.372	0.329	3.85e-41	1	ENSG00000179094.16	AC129492.1	32541	1_Macrophage-2
1277	1277	3.41e-49	0.533392	0.405	0.386	1.52e-44	1	ENSG00000131238.17	PPT1	39594	1_Macrophage-2
1278	1278	3.84e-85	0.533142	0.492	0.421	1.72e-80	1	ENSG00000185215.9	TNFAIP2	97645	1_Macrophage-2
1279	1279	1.12e-51	0.532932	0.401	0.381	5e-47	1	ENSG00000117362.13	APH1A	38130	1_Macrophage-2
1280	1280	7.4e-64	0.531307	0.438	0.365	3.31e-59	1	ENSG00000113369.9	ARRDC3	67079	1_Macrophage-2
1281	1281	0	0.527705	0.259	0.087	0	1	ENSG00000110876.9	SELPLG	8142	1_Macrophage-2
1282	1282	2.06e-205	0.52677	0.882	0.738	9.21e-201	1	ENSG00000172216.5	CEBPB	608363	1_Macrophage-2
1283	1283	8.49e-141	0.521404	0.257	0.135	3.8e-136	1	ENSG00000104093.13	DMXL2	13635	1_Macrophage-2
1284	1284	2.05e-27	0.521114	0.294	0.273	9.17e-23	1	ENSG00000196576.15	PLXNB2	26105	1_Macrophage-2
1285	1285	1.35e-51	0.519525	0.456	0.437	6.04e-47	1	ENSG00000213614.9	HEXA	64643	1_Macrophage-2
1286	1286	2.61e-26	0.518621	0.386	0.386	1.17e-21	1	ENSG00000157191.20	NECAP2	36959	1_Macrophage-2
1287	1287	3.42e-49	0.515442	0.356	0.321	1.53e-44	1	ENSG00000168615.12	ADAM9	32191	1_Macrophage-2
1288	1288	8.28e-301	0.51365	0.265	0.093	3.7e-296	1	ENSG00000134516.17	DOCK2	8751	1_Macrophage-2
1289	1289	1.98e-29	0.512265	0.365	0.368	8.84e-25	1	ENSG00000090487.11	SPG21	36329	1_Macrophage-2
1290	1290	1.16e-31	0.509511	0.471	0.486	5.2e-27	1	ENSG00000214063.11	TSPAN4	92036	1_Macrophage-2
1291	1291	1.05e-88	0.509284	0.597	0.614	4.68e-84	1	ENSG00000135535.17	CD164	85918	1_Macrophage-2
1292	1292	4.48e-34	0.509196	0.306	0.282	2e-29	1	ENSG00000146729.10	NIPSNAP2	24982	1_Macrophage-2
1293	1293	8.98e-239	0.508254	0.691	0.542	4.01e-234	1	ENSG00000131669.10	NINJ1	135333	1_Macrophage-2
1294	1294	1.8e-37	0.507584	0.463	0.426	8.06e-33	1	ENSG00000164442.10	CITED2	133781	1_Macrophage-2
1295	1295	1.28e-273	0.507193	0.978	0.966	5.7e-269	1	ENSG00000198727.2	MT-CYB	1923239	1_Macrophage-2
1296	1296	1.23e-55	0.503634	0.36	0.306	5.49e-51	1	ENSG00000143702.16	CEP170	29886	1_Macrophage-2
1297	1297	3.62e-37	0.50357	0.336	0.309	1.62e-32	1	ENSG00000168216.13	LMBRD1	26122	1_Macrophage-2
1298	1298	1.42e-248	0.502588	0.282	0.114	6.35e-244	1	ENSG00000180448.10	AC004151.1	10986	1_Macrophage-2
1299	1299	1.51e-60	0.502461	0.31	0.247	6.74e-56	1	ENSG00000133313.15	CNDP2	22860	1_Macrophage-2
1300	1300	2.4e-48	0.501763	0.569	0.613	1.07e-43	1	ENSG00000160014.17	CALM3	101134	1_Macrophage-2
1301	1301	0	0.501539	0.252	0.08	0	1	ENSG00000126860.11	EVI2A	7400	1_Macrophage-2
1302	1302	1.79e-51	0.500696	0.515	0.502	8e-47	1	ENSG00000171988.19	JMJD1C	69912	1_Macrophage-2
1303	1303	2.36e-126	0.500409	0.253	0.142	1.05e-121	1	ENSG00000135124.14	P2RX4	13043	1_Macrophage-2
1304	1304	3.99e-53	0.499455	0.505	0.51	1.78e-48	1	ENSG00000176978.14	DPP7	62454	1_Macrophage-2
1305	1305	4.93e-78	0.497461	0.31	0.225	2.2e-73	1	ENSG00000173020.11	GRK2	17882	1_Macrophage-2
1306	1306	2.26e-132	0.496922	0.403	0.267	1.01e-127	1	ENSG00000085514.16	PILRA	60576	1_Macrophage-2
1307	1307	1.83e-146	0.496484	0.427	0.277	8.2e-142	1	ENSG00000130830.15	MPP1	37828	1_Macrophage-2
1308	1308	4.4e-24	0.496068	0.331	0.31	1.96e-19	1	ENSG00000204569.10	PPP1R10	30505	1_Macrophage-2
1309	1309	1.05e-25	0.495212	0.38	0.388	4.71e-21	1	ENSG00000124299.15	PEPD	43098	1_Macrophage-2
1310	1310	7.72e-77	0.492178	0.636	0.616	3.45e-72	1	ENSG00000100644.17	HIF1A	134687	1_Macrophage-2
1311	1311	9.69e-161	0.491025	0.396	0.237	4.33e-156	1	ENSG00000149781.12	FERMT3	26225	1_Macrophage-2
1312	1312	1.44e-57	0.489619	0.308	0.241	6.42e-53	1	ENSG00000241839.10	PLEKHO2	23454	1_Macrophage-2
1313	1313	5.74e-66	0.484558	0.724	0.715	2.56e-61	1	ENSG00000160888.7	IER2	273706	1_Macrophage-2
1314	1314	1.97e-246	0.484549	0.852	0.773	8.81e-242	1	ENSG00000164713.9	BRI3	321147	1_Macrophage-2
1315	1315	8.12e-33	0.483655	0.433	0.442	3.63e-28	1	ENSG00000114331.14	ACAP2	46852	1_Macrophage-2
1316	1316	4.04e-26	0.48183	0.358	0.359	1.8e-21	1	ENSG00000089006.16	SNX5	34009	1_Macrophage-2
1317	1317	1.03e-25	0.480944	0.444	0.461	4.61e-21	1	ENSG00000116161.17	CACYBP	52087	1_Macrophage-2
1318	1318	1.41e-27	0.479764	0.417	0.441	6.32e-23	1	ENSG00000117448.13	AKR1A1	52546	1_Macrophage-2
1319	1319	6.49e-51	0.475704	0.568	0.547	2.9e-46	1	ENSG00000115738.10	ID2	126680	1_Macrophage-2
1320	1320	1.36e-33	0.475678	0.285	0.244	6.08e-29	1	ENSG00000159216.18	RUNX1	25549	1_Macrophage-2
1321	1321	1.82e-21	0.475394	0.289	0.278	8.15e-17	1	ENSG00000140262.17	TCF12	24401	1_Macrophage-2
1322	1322	4.63e-28	0.474403	0.289	0.257	2.07e-23	1	ENSG00000146232.16	NFKBIE	24419	1_Macrophage-2
1323	1323	1.4e-07	0.473678	0.316	0.338	0.00624486	1	ENSG00000177606.6	JUN	49784	1_Macrophage-2
1324	1324	6.76e-41	0.473161	0.287	0.226	3.02e-36	1	ENSG00000262902.1	MTCO1P40	35053	1_Macrophage-2
1325	1325	1.56e-51	0.472596	0.305	0.248	6.96e-47	1	ENSG00000118292.9	C1orf54	28740	1_Macrophage-2
1326	1326	9.87e-51	0.472074	0.499	0.495	4.41e-46	1	ENSG00000073921.18	PICALM	59086	1_Macrophage-2
1327	1327	4.39e-18	0.470875	0.396	0.429	1.96e-13	1	ENSG00000152291.14	TGOLN2	48785	1_Macrophage-2
1328	1328	0.000600681	0.470205	0.396	0.454	1	1	ENSG00000132510.10	KDM6B	59851	1_Macrophage-2
1329	1329	3.02e-13	0.468945	0.255	0.245	1.35e-08	1	ENSG00000162231.14	NXF1	21239	1_Macrophage-2
1330	1330	2.45e-50	0.468906	0.313	0.26	1.09e-45	1	ENSG00000135932.11	CAB39	21122	1_Macrophage-2
1331	1331	2.31e-23	0.468659	0.26	0.224	1.03e-18	1	ENSG00000247627.2	MTND4P12	33281	1_Macrophage-2
1332	1332	7.58e-45	0.464317	0.448	0.409	3.39e-40	1	ENSG00000183087.15	GAS6	88347	1_Macrophage-2
1333	1333	2.55e-07	0.463942	0.323	0.348	0.011404	1	ENSG00000110172.12	CHORDC1	32229	1_Macrophage-2
1334	1334	2.67e-23	0.461742	0.552	0.607	1.19e-18	1	ENSG00000171867.16	PRNP	97644	1_Macrophage-2
1335	1335	1.62e-48	0.460491	0.508	0.461	7.22e-44	1	ENSG00000186480.13	INSIG1	153314	1_Macrophage-2
1336	1336	1.22e-17	0.460022	0.261	0.249	5.45e-13	1	ENSG00000185432.12	METTL7A	25728	1_Macrophage-2
1337	1337	3.17e-70	0.457191	0.284	0.204	1.42e-65	1	ENSG00000198053.11	SIRPA	18237	1_Macrophage-2
1338	1338	1.03e-12	0.456986	0.305	0.31	4.63e-08	1	ENSG00000148672.9	GLUD1	26791	1_Macrophage-2
1339	1339	2.72e-90	0.453161	0.662	0.681	1.22e-85	1	ENSG00000188186.10	LAMTOR4	135611	1_Macrophage-2
1340	1340	1.02e-07	0.449981	0.264	0.266	0.00454497	1	ENSG00000162616.9	DNAJB4	33967	1_Macrophage-2
1341	1341	2.12e-24	0.449442	0.549	0.581	9.49e-20	1	ENSG00000107372.13	ZFAND5	118153	1_Macrophage-2
1342	1342	4.11e-19	0.446318	0.27	0.252	1.84e-14	1	ENSG00000185728.17	YTHDF3	20368	1_Macrophage-2
1343	1343	7.8e-38	0.445411	0.336	0.293	3.48e-33	1	ENSG00000118257.16	NRP2	37517	1_Macrophage-2
1344	1344	1.5e-82	0.444856	0.61	0.578	6.72e-78	1	ENSG00000163565.18	IFI16	97301	1_Macrophage-2
1345	1345	1.49e-83	0.443302	0.292	0.2	6.66e-79	1	ENSG00000171700.14	RGS19	16411	1_Macrophage-2
1346	1346	5.31e-76	0.441258	0.257	0.17	2.37e-71	1	ENSG00000086300.15	SNX10	18492	1_Macrophage-2
1347	1347	7.18e-05	0.440377	0.258	0.277	1	1	ENSG00000115415.18	STAT1	28394	1_Macrophage-2
1348	1348	3.42e-17	0.43942	0.35	0.351	1.53e-12	1	ENSG00000149187.18	CELF1	33700	1_Macrophage-2
1349	1349	1.74e-53	0.437807	0.636	0.665	7.8e-49	1	ENSG00000100201.21	DDX17	109279	1_Macrophage-2
1350	1350	2.87e-12	0.436383	0.629	0.743	1.28e-07	1	ENSG00000105993.15	DNAJB6	129655	1_Macrophage-2
1351	1351	6.34e-09	0.433069	0.316	0.34	0.000283553	1	ENSG00000112308.13	C6orf62	32227	1_Macrophage-2
1352	1352	3.39e-211	0.433027	0.284	0.123	1.52e-206	1	ENSG00000155629.15	PIK3AP1	13590	1_Macrophage-2
1353	1353	1.67e-19	0.430807	0.334	0.333	7.45e-15	1	ENSG00000053254.15	FOXN3	29874	1_Macrophage-2
1354	1354	9.9e-63	0.430225	0.645	0.66	4.43e-58	1	ENSG00000042753.11	AP2S1	168432	1_Macrophage-2
1355	1355	5.55e-22	0.429961	0.267	0.242	2.48e-17	1	ENSG00000221823.11	PPP3R1	19497	1_Macrophage-2
1356	1356	2.48e-05	0.429199	0.335	0.373	1	1	ENSG00000072364.13	AFF4	36538	1_Macrophage-2
1357	1357	1.91e-19	0.428672	0.435	0.473	8.54e-15	1	ENSG00000064601.18	CTSA	61606	1_Macrophage-2
1358	1358	3.19e-12	0.428641	0.338	0.352	1.42e-07	1	ENSG00000160710.17	ADAR	34445	1_Macrophage-2
1359	1359	2.73e-174	0.428271	0.971	0.956	1.22e-169	1	ENSG00000198886.2	MT-ND4	1309628	1_Macrophage-2
1360	1360	9.96e-56	0.428109	0.623	0.65	4.45e-51	1	ENSG00000127022.15	CANX	125914	1_Macrophage-2
1361	1361	1.18e-10	0.427455	0.574	0.612	5.27e-06	1	ENSG00000109099.15	PMP22	189573	1_Macrophage-2
1362	1362	1.09e-41	0.427075	0.267	0.208	4.88e-37	1	ENSG00000165029.16	ABCA1	23006	1_Macrophage-2
1363	1363	6.14e-56	0.427012	0.373	0.286	2.74e-51	1	ENSG00000130844.18	ZNF331	47978	1_Macrophage-2
1364	1364	3.16e-228	0.426204	0.645	0.389	1.41e-223	1	ENSG00000136167.14	LCP1	66959	1_Macrophage-2
1365	1365	2.78e-31	0.424675	0.278	0.242	1.24e-26	1	ENSG00000166797.11	CIAO2A	20267	1_Macrophage-2
1366	1366	4.37e-56	0.423176	0.335	0.261	1.95e-51	1	ENSG00000157873.17	TNFRSF14	24714	1_Macrophage-2
1367	1367	1.12e-18	0.42069	0.266	0.248	5.03e-14	1	ENSG00000228930.1	MTCO1P3	23185	1_Macrophage-2
1368	1368	6.44e-98	0.419559	0.622	0.57	2.88e-93	1	ENSG00000011422.12	PLAUR	196610	1_Macrophage-2
1369	1369	8.56e-117	0.419368	0.783	0.782	3.82e-112	1	ENSG00000143549.21	TPM3	183446	1_Macrophage-2
1370	1370	1.75e-45	0.418515	0.426	0.392	7.82e-41	1	ENSG00000139278.10	GLIPR1	53195	1_Macrophage-2
1371	1371	2.28e-66	0.417864	0.723	0.775	1.02e-61	1	ENSG00000155368.16	DBI	204357	1_Macrophage-2
1372	1372	3.3e-20	0.41686	0.272	0.247	1.47e-15	1	ENSG00000106829.18	TLE4	20941	1_Macrophage-2
1373	1373	6.46e-102	0.415985	0.251	0.149	2.89e-97	1	ENSG00000149269.9	PAK1	12699	1_Macrophage-2
1374	1374	2.25e-32	0.413884	0.453	0.466	1.01e-27	1	ENSG00000071553.17	ATP6AP1	50392	1_Macrophage-2
1375	1375	1.09e-36	0.413696	0.326	0.284	4.85e-32	1	ENSG00000048740.18	CELF2	26991	1_Macrophage-2
1376	1376	1.55e-56	0.413437	0.28	0.207	6.92e-52	1	ENSG00000198399.14	ITSN2	16656	1_Macrophage-2
1377	1377	1.53e-114	0.411132	0.282	0.159	6.84e-110	1	ENSG00000137393.9	RNF144B	22069	1_Macrophage-2
1378	1378	1.21e-166	0.409298	0.995	0.989	5.4e-162	1	ENSG00000075624.16	ACTB	3409333	1_Macrophage-2
1379	1379	2.88e-116	0.407673	0.437	0.297	1.29e-111	1	ENSG00000084070.12	SMAP2	30965	1_Macrophage-2
1380	1380	1.14e-31	0.40377	0.535	0.59	5.08e-27	1	ENSG00000108774.14	RAB5C	86817	1_Macrophage-2
1381	1381	3.97e-53	0.403294	0.529	0.513	1.78e-48	1	ENSG00000177885.15	GRB2	63391	1_Macrophage-2
1382	1382	4.58e-55	0.402566	0.672	0.699	2.05e-50	1	ENSG00000122705.17	CLTA	180786	1_Macrophage-2
1383	1383	9.91e-28	0.401985	0.389	0.383	4.43e-23	1	ENSG00000003056.8	M6PR	35577	1_Macrophage-2
1384	1384	2.1e-20	0.401457	0.448	0.475	9.39e-16	1	ENSG00000139218.18	SCAF11	50668	1_Macrophage-2
1385	1385	4.13e-07	0.398248	0.249	0.253	0.0184775	1	ENSG00000234545.7	FAM133B	20263	1_Macrophage-2
1386	1386	4.08e-29	0.398197	0.265	0.225	1.83e-24	1	ENSG00000060982.15	BCAT1	21581	1_Macrophage-2
1387	1387	1.29e-115	0.39816	0.968	0.969	5.77e-111	1	ENSG00000198804.2	MT-CO1	1632605	1_Macrophage-2
1388	1388	1.06e-10	0.397372	0.285	0.285	4.73e-06	1	ENSG00000075618.18	FSCN1	42180	1_Macrophage-2
1389	1389	3.39e-11	0.39684	0.318	0.327	1.51e-06	1	ENSG00000164125.15	GASK1B	42771	1_Macrophage-2
1390	1390	4.05e-197	0.394223	0.578	0.344	1.81e-192	1	ENSG00000104894.12	CD37	51091	1_Macrophage-2
1391	1391	2.68e-12	0.39413	0.309	0.316	1.2e-07	1	ENSG00000079819.19	EPB41L2	37240	1_Macrophage-2
1392	1392	1.89e-09	0.390782	0.405	0.46	8.43e-05	1	ENSG00000165672.7	PRDX3	60495	1_Macrophage-2
1393	1393	1.11e-46	0.390775	0.69	0.73	4.94e-42	1	ENSG00000198695.2	MT-ND6	177973	1_Macrophage-2
1394	1394	1.39e-35	0.389286	0.438	0.441	6.2e-31	1	ENSG00000049860.14	HEXB	70094	1_Macrophage-2
1395	1395	8.14e-08	0.387059	0.382	0.425	0.00363974	1	ENSG00000155096.14	AZIN1	40591	1_Macrophage-2
1396	1396	1.12e-05	0.386726	0.299	0.324	0.500574	1	ENSG00000154978.13	VOPP1	29467	1_Macrophage-2
1397	1397	3.59e-12	0.386675	0.493	0.551	1.61e-07	1	ENSG00000244754.8	N4BP2L2	65527	1_Macrophage-2
1398	1398	1.93e-14	0.386549	0.478	0.539	8.61e-10	1	ENSG00000111897.7	SERINC1	71024	1_Macrophage-2
1399	1399	1.23e-52	0.385621	0.263	0.183	5.51e-48	1	ENSG00000269713.7	NBPF9	23805	1_Macrophage-2
1400	1400	2.01e-81	0.384416	0.71	0.739	8.97e-77	1	ENSG00000117410.14	ATP6V0B	158862	1_Macrophage-2
1401	1401	3.49e-204	0.380862	0.986	0.982	1.56e-199	1	ENSG00000198712.1	MT-CO2	2939047	1_Macrophage-2
1402	1402	3.62e-26	0.380475	0.28	0.243	1.62e-21	1	ENSG00000111817.17	DSE	23095	1_Macrophage-2
1403	1403	0.00067201	0.380368	0.366	0.487	1	1	ENSG00000112110.10	MRPL18	67722	1_Macrophage-2
1404	1404	2.41e-15	0.379224	0.273	0.256	1.08e-10	1	ENSG00000173442.13	EHBP1L1	23335	1_Macrophage-2
1405	1405	3.82e-06	0.377263	0.281	0.303	0.170756	1	ENSG00000121691.7	CAT	27924	1_Macrophage-2
1406	1406	0.000127439	0.369367	0.325	0.366	1	1	ENSG00000171055.15	FEZ2	42312	1_Macrophage-2
1407	1407	2.9e-05	0.368996	0.24	0.254	1	1	ENSG00000176393.11	RNPEP	20823	1_Macrophage-2
1408	1408	9.38e-204	0.368277	0.265	0.11	4.19e-199	1	ENSG00000090382.6	LYZ	24228	1_Macrophage-2
1409	1409	1.59e-18	0.367238	0.389	0.4	7.11e-14	1	ENSG00000135677.11	GNS	42418	1_Macrophage-2
1410	1410	2.88e-10	0.366187	0.417	0.45	1.29e-05	1	ENSG00000134480.15	CCNH	45804	1_Macrophage-2
1411	1411	3.98e-07	0.362779	0.311	0.332	0.0177894	1	ENSG00000230916.2	MTCO1P53	34577	1_Macrophage-2
1412	1412	6.2e-12	0.362052	0.226	0.312	2.77e-07	1	ENSG00000173598.14	NUDT4	36925	1_Macrophage-2
1413	1413	8.39e-151	0.360793	0.264	0.127	3.75e-146	1	ENSG00000137462.8	TLR2	15870	1_Macrophage-2
1414	1414	1.66e-05	0.360077	0.276	0.296	0.74294	1	ENSG00000051128.19	HOMER3	31619	1_Macrophage-2
1415	1415	1.67e-26	0.359535	0.269	0.225	7.46e-22	1	ENSG00000163162.8	RNF149	18246	1_Macrophage-2
1416	1416	7.15e-08	0.359405	0.341	0.37	0.00319578	1	ENSG00000198189.11	HSD17B11	34877	1_Macrophage-2
1417	1417	4.92e-17	0.357468	0.392	0.393	2.2e-12	1	ENSG00000115762.16	PLEKHB2	41762	1_Macrophage-2
1418	1418	2.26e-10	0.357038	0.281	0.281	1.01e-05	1	ENSG00000188677.14	PARVB	27358	1_Macrophage-2
1419	1419	1.77e-10	0.356552	0.254	0.251	7.93e-06	1	ENSG00000198898.14	CAPZA2	20316	1_Macrophage-2
1420	1420	2.68e-105	0.356291	0.271	0.156	1.2e-100	1	ENSG00000071073.13	MGAT4A	14538	1_Macrophage-2
1421	1421	1.35e-06	0.35398	0.421	0.488	0.0601579	1	ENSG00000027697.14	IFNGR1	51849	1_Macrophage-2
1422	1422	0.000172841	0.353052	0.385	0.432	1	1	ENSG00000067334.14	DNTTIP2	44924	1_Macrophage-2
1423	1423	9.68e-17	0.352697	0.487	0.544	4.33e-12	1	ENSG00000131236.17	CAP1	72520	1_Macrophage-2
1424	1424	2.22e-16	0.349381	0.451	0.497	9.91e-12	1	ENSG00000178719.17	GRINA	65323	1_Macrophage-2
1425	1425	2.26e-06	0.348858	0.248	0.258	0.101172	1	ENSG00000277443.3	MARCKS	23135	1_Macrophage-2
1426	1426	2.66e-08	0.348008	0.423	0.466	0.00118893	1	ENSG00000230327.1	MTCO1P42	59365	1_Macrophage-2
1427	1427	8.66e-49	0.347812	0.672	0.699	3.87e-44	1	ENSG00000232177.1	MTND4P24	160474	1_Macrophage-2
1428	1428	2.03e-18	0.347351	0.353	0.346	9.07e-14	1	ENSG00000091317.8	CMTM6	31563	1_Macrophage-2
1429	1429	4.96e-09	0.344596	0.427	0.488	0.000221792	1	ENSG00000205352.11	PRR13	56474	1_Macrophage-2
1430	1430	5.74e-08	0.344258	0.355	0.39	0.00256637	1	ENSG00000159346.13	ADIPOR1	37215	1_Macrophage-2
1431	1431	3.62e-07	0.3419	0.335	0.36	0.0161964	1	ENSG00000244921.2	MTCYBP18	39686	1_Macrophage-2
1432	1432	4.22e-155	0.34155	0.904	0.919	1.89e-150	1	ENSG00000070756.16	PABPC1	362129	1_Macrophage-2
1433	1433	7.3e-10	0.339292	0.444	0.482	3.26e-05	1	ENSG00000188313.13	PLSCR1	67211	1_Macrophage-2
1434	1434	3.06e-09	0.338879	0.487	0.558	0.000136852	1	ENSG00000089280.18	FUS	65444	1_Macrophage-2
1435	1435	3.74e-20	0.338636	0.28	0.241	1.67e-15	1	ENSG00000141682.11	PMAIP1	30332	1_Macrophage-2
1436	1436	3.81e-38	0.338	0.333	0.278	1.7e-33	1	ENSG00000151726.14	ACSL1	40406	1_Macrophage-2
1437	1437	0.000195109	0.333067	0.238	0.252	1	1	ENSG00000100364.18	KIAA0930	22612	1_Macrophage-2
1438	1438	0	0.331845	0.979	0.923	0	1	ENSG00000130066.16	SAT1	1700830	1_Macrophage-2
1439	1439	2.06e-114	0.331732	0.465	0.311	9.21e-110	1	ENSG00000213654.10	GPSM3	34616	1_Macrophage-2
1440	1440	0.00343464	0.329464	0.291	0.327	1	1	ENSG00000082898.16	XPO1	28902	1_Macrophage-2
1441	1441	0.00037136	0.328616	0.446	0.533	1	1	ENSG00000141504.11	SAT2	64812	1_Macrophage-2
1442	1442	3.64e-34	0.327961	0.484	0.432	1.63e-29	1	ENSG00000123384.13	LRP1	110365	1_Macrophage-2
1443	1443	2.64e-23	0.321516	0.259	0.218	1.18e-18	1	ENSG00000132334.16	PTPRE	24814	1_Macrophage-2
1444	1444	1.58e-09	0.317548	0.26	0.366	7.08e-05	1	ENSG00000155660.11	PDIA4	39880	1_Macrophage-2
1445	1445	0.00100284	0.314242	0.429	0.509	1	1	ENSG00000124570.20	SERPINB6	73230	1_Macrophage-2
1446	1446	2.02e-41	0.3118	0.562	0.559	9.04e-37	1	ENSG00000142634.13	EFHD2	80006	1_Macrophage-2
1447	1447	3.06e-06	0.310706	0.331	0.355	0.136656	1	ENSG00000168461.13	RAB31	44806	1_Macrophage-2
1448	1448	1.99e-06	0.308713	0.246	0.251	0.088767	1	ENSG00000121316.11	PLBD1	26079	1_Macrophage-2
1449	1449	6.75e-46	0.308151	0.544	0.48	3.02e-41	1	ENSG00000157557.13	ETS2	123854	1_Macrophage-2
1450	1450	1.3e-06	0.307511	0.28	0.292	0.0581542	1	ENSG00000160131.13	VMA21	25092	1_Macrophage-2
1451	1451	2.4e-10	0.307181	0.393	0.387	1.07e-05	1	ENSG00000184588.18	PDE4B	50575	1_Macrophage-2
1452	1452	7.44e-12	0.306882	0.283	0.272	3.33e-07	1	ENSG00000134802.17	SLC43A3	26938	1_Macrophage-2
1453	1453	0.00669348	0.306397	0.35	0.407	1	1	ENSG00000247596.9	TWF2	39551	1_Macrophage-2
1454	1454	1.25e-15	0.301169	0.322	0.295	5.57e-11	1	ENSG00000135604.9	STX11	31955	1_Macrophage-2
1455	1455	2.81e-60	0.297217	0.348	0.253	1.26e-55	1	ENSG00000184922.14	FMNL1	23163	1_Macrophage-2
1456	1456	0.00559866	0.29585	0.354	0.405	1	1	ENSG00000132471.12	WBP2	38813	1_Macrophage-2
1457	1457	1.44e-12	0.29467	0.364	0.354	6.43e-08	1	ENSG00000116679.16	IVNS1ABP	38538	1_Macrophage-2
1458	1458	1.06e-07	0.293493	0.305	0.31	0.00473542	1	ENSG00000132205.11	EMILIN2	34851	1_Macrophage-2
1459	1459	0.00212435	0.289352	0.366	0.423	1	1	ENSG00000114978.18	MOB1A	38824	1_Macrophage-2
1460	1460	2.16e-34	0.288811	0.753	0.81	9.67e-30	1	ENSG00000169564.6	PCBP1	206325	1_Macrophage-2
1461	1461	8.89e-19	0.286378	0.428	0.439	3.97e-14	1	ENSG00000134996.11	OSTF1	41316	1_Macrophage-2
1462	1462	1.79e-07	0.285343	0.492	0.567	0.00799461	1	ENSG00000130313.7	AC010618.1	97375	1_Macrophage-2
1463	1463	1.21e-12	0.284032	0.59	0.674	5.39e-08	1	ENSG00000168066.20	SF1	93726	1_Macrophage-2
1464	1464	7.15e-06	0.280018	0.264	0.264	0.319479	1	ENSG00000270960.1	AC106872.10	35971	1_Macrophage-2
1465	1465	0.00155962	0.279415	0.458	0.554	1	1	ENSG00000133318.13	RTN3	65265	1_Macrophage-2
1466	1466	3.55e-05	0.27899	0.297	0.384	1	1	ENSG00000163874.11	ZC3H12A	45657	1_Macrophage-2
1467	1467	1.83e-101	0.27738	0.723	0.68	8.17e-97	1	ENSG00000103187.8	COTL1	157746	1_Macrophage-2
1468	1468	1.29e-227	0.275533	0.777	0.578	5.77e-223	1	ENSG00000111348.9	ARHGDIB	130994	1_Macrophage-2
1469	1469	1.61e-13	0.27521	0.524	0.587	7.2e-09	1	ENSG00000116473.14	RAP1A	69505	1_Macrophage-2
1470	1470	0.00232314	0.274776	0.389	0.439	1	1	ENSG00000120690.16	ELF1	46030	1_Macrophage-2
1471	1471	1.7e-50	0.272056	0.256	0.177	7.58e-46	1	ENSG00000167703.14	SLC43A2	19921	1_Macrophage-2
1472	1472	0.000447283	0.271661	0.251	0.257	1	1	ENSG00000157106.16	SMG1	20867	1_Macrophage-2
1473	1473	7.6e-08	0.271263	0.585	0.674	0.00339909	1	ENSG00000167978.17	SRRM2	108031	1_Macrophage-2
1474	1474	0.00116293	0.268872	0.205	0.256	1	1	ENSG00000102786.15	INTS6	21678	1_Macrophage-2
1475	1475	0.00111259	0.267903	0.475	0.55	1	1	ENSG00000147526.20	TACC1	80139	1_Macrophage-2
1476	1476	1.48e-06	0.26708	0.402	0.422	0.0660591	1	ENSG00000137331.12	IER3	101480	1_Macrophage-2
1477	1477	1.16e-12	0.261855	0.614	0.686	5.17e-08	1	ENSG00000172354.10	GNB2	134292	1_Macrophage-2
1478	1478	7.57e-06	0.260912	0.277	0.373	0.338257	1	ENSG00000115866.11	DARS	38876	1_Macrophage-2
1479	1479	3.01e-07	0.260574	0.237	0.326	0.0134481	1	ENSG00000111321.11	AC005840.1	30060	1_Macrophage-2
1480	1480	5.6e-26	0.260105	0.576	0.631	2.5e-21	1	ENSG00000177105.10	RHOG	84179	1_Macrophage-2
1481	1481	0.000230958	0.255909	0.23	0.298	1	1	ENSG00000103994.17	ZNF106	28355	1_Macrophage-2
1482	1482	1.05e-12	0.253961	0.414	0.398	4.69e-08	1	ENSG00000145779.8	TNFAIP8	62116	1_Macrophage-2
1483	1483	5.65e-07	0.25228	0.257	0.35	0.0252607	1	ENSG00000141959.17	PFKL	34716	1_Macrophage-2
1484	1484	0.00063335	0.250238	0.231	0.298	1	1	ENSG00000169692.13	AGPAT2	26570	1_Macrophage-2
1485	1485	0	4.19765	0.456	0.138	0	2	ENSG00000118785.14	SPP1	575408	2_Macrophage-1
1486	1486	0	3.81347	0.808	0.246	0	2	ENSG00000100292.17	HMOX1	235424	2_Macrophage-1
1487	1487	0	2.83236	0.46	0.126	0	2	ENSG00000130203.10	APOE	148407	2_Macrophage-1
1488	1488	0	2.5437	0.527	0.07	0	2	ENSG00000135094.11	SDS	55989	2_Macrophage-1
1489	1489	0	2.4757	0.938	0.605	0	2	ENSG00000135047.15	CTSL	303012	2_Macrophage-1
1490	1490	0	2.4429	0.251	0.032	0	2	ENSG00000275385.1	CCL18	36934	2_Macrophage-1
1491	1491	0	2.33468	1	0.996	0	2	ENSG00000087086.15	FTL	7027688	2_Macrophage-1
1492	1492	0	2.27541	0.986	0.688	0	2	ENSG00000164733.21	CTSB	444378	2_Macrophage-1
1493	1493	0	2.16061	0.987	0.279	0	2	ENSG00000173369.16	C1QB	521143	2_Macrophage-1
1494	1494	0	2.15967	0.909	0.274	0	2	ENSG00000169508.7	GPR183	129297	2_Macrophage-1
1495	1495	0	2.11176	0.728	0.262	0	2	ENSG00000277632.2	CCL3	316762	2_Macrophage-1
1496	1496	0	2.10134	0.846	0.427	0	2	ENSG00000186480.13	INSIG1	153314	2_Macrophage-1
1497	1497	0	2.08088	0.336	0.059	0	2	ENSG00000130208.9	APOC1	31201	2_Macrophage-1
1498	1498	0	2.05108	0.966	0.626	0	2	ENSG00000101160.14	CTSZ	222347	2_Macrophage-1
1499	1499	0	2.03562	0.976	0.231	0	2	ENSG00000159189.12	C1QC	325306	2_Macrophage-1
1500	1500	0	2.01865	0.991	0.304	0	2	ENSG00000173372.17	C1QA	545383	2_Macrophage-1
1501	1501	0	1.95194	0.932	0.705	0	2	ENSG00000117984.14	CTSD	246588	2_Macrophage-1
1502	1502	0	1.9369	0.971	0.352	0	2	ENSG00000129538.14	RNASE1	400402	2_Macrophage-1
1503	1503	0	1.90651	0.895	0.416	0	2	ENSG00000100600.15	LGMN	126566	2_Macrophage-1
1504	1504	0	1.89395	0.865	0.443	0	2	ENSG00000100979.15	PLTP	182727	2_Macrophage-1
1505	1505	0	1.84549	0.8	0.163	0	2	ENSG00000177575.12	CD163	55182	2_Macrophage-1
1506	1506	0	1.84038	0.904	0.523	0	2	ENSG00000131669.10	NINJ1	135333	2_Macrophage-1
1507	1507	0	1.83814	0.557	0.264	0	2	ENSG00000123342.16	MMP19	48835	2_Macrophage-1
1508	1508	0	1.82425	0.799	0.171	0	2	ENSG00000197405.8	C5AR1	52698	2_Macrophage-1
1509	1509	0	1.7552	0.9	0.251	0	2	ENSG00000170458.14	CD14	194145	2_Macrophage-1
1510	1510	0	1.72247	0.89	0.388	0	2	ENSG00000169429.11	CXCL8	1077261	2_Macrophage-1
1511	1511	0	1.70417	0.712	0.144	0	2	ENSG00000115956.10	PLEK	32464	2_Macrophage-1
1512	1512	0	1.68521	0.699	0.123	0	2	ENSG00000038945.15	MSR1	34647	2_Macrophage-1
1513	1513	0	1.67835	0.817	0.196	0	2	ENSG00000143226.13	FCGR2A	51861	2_Macrophage-1
1514	1514	0	1.67423	0.709	0.235	0	2	ENSG00000178726.6	THBD	72748	2_Macrophage-1
1515	1515	0	1.63137	0.718	0.149	0	2	ENSG00000124491.15	F13A1	65316	2_Macrophage-1
1516	1516	0	1.6284	0.357	0.031	0	2	ENSG00000100985.7	MMP9	12691	2_Macrophage-1
1517	1517	0	1.61937	0.673	0.243	0	2	ENSG00000151726.14	ACSL1	40406	2_Macrophage-1
1518	1518	0	1.6165	0.436	0.153	0	2	ENSG00000276085.1	CCL3L1	111215	2_Macrophage-1
1519	1519	0	1.61448	0.714	0.255	0	2	ENSG00000118257.16	NRP2	37517	2_Macrophage-1
1520	1520	0	1.59933	0.818	0.163	0	2	ENSG00000165457.14	FOLR2	74117	2_Macrophage-1
1521	1521	0	1.58234	0.977	0.755	0	2	ENSG00000197746.14	PSAP	396587	2_Macrophage-1
1522	1522	0	1.57778	0.982	0.369	0	2	ENSG00000011600.11	TYROBP	326727	2_Macrophage-1
1523	1523	0	1.57174	0.99	0.589	0	2	ENSG00000019582.15	CD74	1056784	2_Macrophage-1
1524	1524	0	1.56027	0.56	0.167	0	2	ENSG00000127951.7	FGL2	30138	2_Macrophage-1
1525	1525	0	1.55023	0.81	0.361	0	2	ENSG00000120708.17	TGFBI	114323	2_Macrophage-1
1526	1526	0	1.54357	0.681	0.204	0	2	ENSG00000136295.15	TTYH3	29355	2_Macrophage-1
1527	1527	0	1.53547	0.646	0.106	0	2	ENSG00000187474.5	FPR3	20509	2_Macrophage-1
1528	1528	0	1.5263	0.685	0.133	0	2	ENSG00000163694.15	RBM47	22959	2_Macrophage-1
1529	1529	0	1.52245	0.756	0.245	0	2	ENSG00000130830.15	MPP1	37828	2_Macrophage-1
1530	1530	0	1.52139	0.938	0.442	0	2	ENSG00000162511.8	LAPTM5	133278	2_Macrophage-1
1531	1531	0	1.52105	0.702	0.163	0	2	ENSG00000140678.16	ITGAX	44016	2_Macrophage-1
1532	1532	0	1.50729	0.978	0.49	0	2	ENSG00000204287.14	HLA-DRA	909672	2_Macrophage-1
1533	1533	0	1.50228	0.61	0.203	0	2	ENSG00000204103.4	MAFB	35740	2_Macrophage-1
1534	1534	0	1.49912	0.996	0.922	0	2	ENSG00000130066.16	SAT1	1700830	2_Macrophage-1
1535	1535	0	1.48099	0.861	0.49	0	2	ENSG00000034152.18	MAP2K3	88391	2_Macrophage-1
1536	1536	0	1.47009	0.963	0.346	0	2	ENSG00000158869.11	FCER1G	253868	2_Macrophage-1
1537	1537	0	1.46556	0.829	0.212	0	2	ENSG00000066336.11	SPI1	48309	2_Macrophage-1
1538	1538	0	1.45216	0.682	0.142	0	2	ENSG00000203747.11	FCGR3A	42010	2_Macrophage-1
1539	1539	0	1.44576	0.934	0.288	0	2	ENSG00000204472.13	AIF1	193260	2_Macrophage-1
1540	1540	0	1.41683	0.743	0.158	0	2	ENSG00000155659.15	VSIG4	50435	2_Macrophage-1
1541	1541	0	1.40817	0.717	0.248	0	2	ENSG00000196735.11	HLA-DQA1	122119	2_Macrophage-1
1542	1542	1.83e-286	1.40104	0.303	0.116	8.19e-282	2	ENSG00000198502.6	HLA-DRB5	66048	2_Macrophage-1
1543	1543	0	1.39402	0.873	0.554	0	2	ENSG00000025708.14	TYMP	149095	2_Macrophage-1
1544	1544	0	1.38913	0.893	0.543	0	2	ENSG00000011422.12	PLAUR	196610	2_Macrophage-1
1545	1545	0	1.38369	0.953	0.479	0	2	ENSG00000196126.11	HLA-DRB1	589158	2_Macrophage-1
1546	1546	0	1.37389	0.463	0.092	0	2	ENSG00000248323.7	LUCAT1	17173	2_Macrophage-1
1547	1547	0	1.36065	0.61	0.106	0	2	ENSG00000105609.16	LILRB5	28843	2_Macrophage-1
1548	1548	0	1.35822	0.98	0.731	0	2	ENSG00000172216.5	CEBPB	608363	2_Macrophage-1
1549	1549	0	1.35029	0.799	0.538	0	2	ENSG00000090013.10	BLVRB	113368	2_Macrophage-1
1550	1550	0	1.34373	0.268	0.04	0	2	ENSG00000275395.6	FCGBP	19103	2_Macrophage-1
1551	1551	0	1.34338	0.637	0.226	0	2	ENSG00000052795.13	FNIP2	31570	2_Macrophage-1
1552	1552	0	1.34327	0.808	0.538	0	2	ENSG00000109320.13	NFKB1	103776	2_Macrophage-1
1553	1553	0	1.33894	0.848	0.586	0	2	ENSG00000245532.9	NEAT1	146156	2_Macrophage-1
1554	1554	0	1.33642	0.581	0.312	0	2	ENSG00000198431.16	TXNRD1	43737	2_Macrophage-1
1555	1555	0	1.33304	0.677	0.249	0	2	ENSG00000111252.10	SH2B3	33350	2_Macrophage-1
1556	1556	0	1.33119	0.71	0.232	0	2	ENSG00000161921.15	CXCL16	37745	2_Macrophage-1
1557	1557	0	1.32516	0.573	0.236	0	2	ENSG00000145685.14	LHFPL2	28391	2_Macrophage-1
1558	1558	0	1.32161	0.664	0.297	0	2	ENSG00000275302.2	CCL4	372008	2_Macrophage-1
1559	1559	0	1.31946	0.653	0.218	0	2	ENSG00000143153.12	ATP1B1	41082	2_Macrophage-1
1560	1560	0	1.31102	0.88	0.401	0	2	ENSG00000163131.11	CTSS	96118	2_Macrophage-1
1561	1561	0	1.30074	0.761	0.246	0	2	ENSG00000010327.10	STAB1	66691	2_Macrophage-1
1562	1562	0	1.29974	0.876	0.501	0	2	ENSG00000169554.21	ZEB2	104882	2_Macrophage-1
1563	1563	0	1.29327	0.751	0.326	0	2	ENSG00000163734.4	CXCL3	399265	2_Macrophage-1
1564	1564	0	1.29209	0.725	0.294	0	2	ENSG00000112149.10	CD83	68819	2_Macrophage-1
1565	1565	0	1.29074	0.483	0.11	0	2	ENSG00000100311.16	PDGFB	17412	2_Macrophage-1
1566	1566	0	1.28923	0.835	0.577	0	2	ENSG00000131446.16	MGAT1	93054	2_Macrophage-1
1567	1567	0	1.28021	0.733	0.388	0	2	ENSG00000143162.9	CREG1	53419	2_Macrophage-1
1568	1568	0	1.27043	0.593	0.234	0	2	ENSG00000178104.19	PDE4DIP	28766	2_Macrophage-1
1569	1569	0	1.26955	0.717	0.328	0	2	ENSG00000118855.19	MFSD1	42200	2_Macrophage-1
1570	1570	0	1.26938	0.671	0.153	0	2	ENSG00000166927.13	MS4A7	37172	2_Macrophage-1
1571	1571	0	1.26618	0.677	0.167	0	2	ENSG00000010610.10	CD4	26624	2_Macrophage-1
1572	1572	0	1.26607	0.537	0.181	0	2	ENSG00000165029.16	ABCA1	23006	2_Macrophage-1
1573	1573	0	1.26435	0.786	0.311	0	2	ENSG00000028137.19	TNFRSF1B	66800	2_Macrophage-1
1574	1574	0	1.24178	0.646	0.373	0	2	ENSG00000136235.16	GPNMB	101225	2_Macrophage-1
1575	1575	0	1.23234	0.46	0.106	0	2	ENSG00000173391.9	OLR1	52997	2_Macrophage-1
1576	1576	0	1.22895	0.713	0.156	0	2	ENSG00000110079.18	MS4A4A	44470	2_Macrophage-1
1577	1577	0	1.2281	0.735	0.366	0	2	ENSG00000250722.6	SELENOP	96334	2_Macrophage-1
1578	1578	0	1.22684	1	0.996	0	2	ENSG00000167996.16	FTH1	8073474	2_Macrophage-1
1579	1579	0	1.20576	0.938	0.5	0	2	ENSG00000231389.7	HLA-DPA1	407599	2_Macrophage-1
1580	1580	0	1.20461	0.839	0.22	0	2	ENSG00000110077.14	MS4A6A	105122	2_Macrophage-1
1581	1581	0	1.20275	0.764	0.309	0	2	ENSG00000179344.16	HLA-DQB1	116943	2_Macrophage-1
1582	1582	0	1.19247	0.506	0.26	0	2	ENSG00000072274.13	TFRC	44555	2_Macrophage-1
1583	1583	0	1.1905	0.858	0.62	0	2	ENSG00000030582.18	GRN	166281	2_Macrophage-1
1584	1584	0	1.18689	0.634	0.408	0	2	ENSG00000185215.9	TNFAIP2	97645	2_Macrophage-1
1585	1585	0	1.18115	0.917	0.644	0	2	ENSG00000176845.13	METRNL	162705	2_Macrophage-1
1586	1586	0	1.17491	0.973	0.724	0	2	ENSG00000112096.18	SOD2	926493	2_Macrophage-1
1587	1587	0	1.17304	0.575	0.141	0	2	ENSG00000260314.3	MRC1	27872	2_Macrophage-1
1588	1588	0	1.16077	0.399	0.172	0	2	ENSG00000122861.16	PLAU	31453	2_Macrophage-1
1589	1589	0	1.15519	0.31	0.079	0	2	ENSG00000025434.19	NR1H3	9978	2_Macrophage-1
1590	1590	0	1.14957	0.663	0.373	0	2	ENSG00000145779.8	TNFAIP8	62116	2_Macrophage-1
1591	1591	0	1.14951	0.614	0.188	0	2	ENSG00000170873.18	MTSS1	27680	2_Macrophage-1
1592	1592	0	1.14297	0.972	0.824	0	2	ENSG00000160789.20	LMNA	508187	2_Macrophage-1
1593	1593	0	1.1415	0.472	0.105	0	2	ENSG00000188042.8	ARL4C	12894	2_Macrophage-1
1594	1594	0	1.13924	0.817	0.453	0	2	ENSG00000157557.13	ETS2	123854	2_Macrophage-1
1595	1595	0	1.13876	0.512	0.127	0	2	ENSG00000160712.13	IL6R	15593	2_Macrophage-1
1596	1596	0	1.13349	0.833	0.599	0	2	ENSG00000147872.10	PLIN2	280703	2_Macrophage-1
1597	1597	0	1.13013	0.353	0.046	0	2	ENSG00000095970.16	TREM2	13753	2_Macrophage-1
1598	1598	0	1.12853	0.733	0.494	0	2	ENSG00000105223.20	PLD3	98095	2_Macrophage-1
1599	1599	0	1.12805	0.655	0.308	0	2	ENSG00000133657.15	ATP13A3	40966	2_Macrophage-1
1600	1600	0	1.1244	0.41	0.087	0	2	ENSG00000182853.12	VMO1	17163	2_Macrophage-1
1601	1601	0	1.12434	0.637	0.255	0	2	ENSG00000082397.17	EPB41L3	34250	2_Macrophage-1
1602	1602	0	1.12349	0.561	0.144	0	2	ENSG00000139832.5	RAB20	19755	2_Macrophage-1
1603	1603	0	1.12282	0.719	0.266	0	2	ENSG00000160255.18	ITGB2	53294	2_Macrophage-1
1604	1604	0	1.11019	0.779	0.322	0	2	ENSG00000204257.15	HLA-DMA	82154	2_Macrophage-1
1605	1605	0	1.10373	0.844	0.595	0	2	ENSG00000100644.17	HIF1A	134687	2_Macrophage-1
1606	1606	0	1.09417	0.662	0.229	0	2	ENSG00000138670.17	RASGEF1B	40622	2_Macrophage-1
1607	1607	0	1.08918	0.613	0.257	0	2	ENSG00000147416.11	ATP6V1B2	28943	2_Macrophage-1
1608	1608	0	1.08593	0.806	0.509	0	2	ENSG00000003402.20	CFLAR	88951	2_Macrophage-1
1609	1609	0	1.08511	0.861	0.478	0	2	ENSG00000223865.11	HLA-DPB1	223342	2_Macrophage-1
1610	1610	0	1.08365	0.947	0.781	0	2	ENSG00000233276.5	GPX1	370136	2_Macrophage-1
1611	1611	0	1.07807	0.633	0.261	0	2	ENSG00000170542.6	SERPINB9	50278	2_Macrophage-1
1612	1612	0	1.07708	0.707	0.41	0	2	ENSG00000023902.14	PLEKHO1	56294	2_Macrophage-1
1613	1613	0	1.07135	0.535	0.118	0	2	ENSG00000169896.18	ITGAM	16774	2_Macrophage-1
1614	1614	0	1.06951	0.677	0.38	0	2	ENSG00000134108.13	ARL8B	44645	2_Macrophage-1
1615	1615	0	1.06305	0.787	0.543	0	2	ENSG00000107968.10	MAP3K8	103231	2_Macrophage-1
1616	1616	0	1.05763	0.586	0.249	0	2	ENSG00000099331.13	MYO9B	27580	2_Macrophage-1
1617	1617	0	1.05548	0.515	0.103	0	2	ENSG00000137462.8	TLR2	15870	2_Macrophage-1
1618	1618	0	1.04437	0.896	0.658	0	2	ENSG00000104870.12	FCGRT	226063	2_Macrophage-1
1619	1619	0	1.04284	0.43	0.161	0	2	ENSG00000276070.5	CCL4L2	109776	2_Macrophage-1
1620	1620	0	1.02685	0.943	0.733	0	2	ENSG00000119655.10	NPC2	316593	2_Macrophage-1
1621	1621	0	1.02546	0.838	0.616	0	2	ENSG00000135821.18	GLUL	188165	2_Macrophage-1
1622	1622	0	1.01736	0.497	0.139	0	2	ENSG00000137393.9	RNF144B	22069	2_Macrophage-1
1623	1623	0	1.00784	0.349	0.105	0	2	ENSG00000102575.12	ACP5	15486	2_Macrophage-1
1624	1624	0	0.998884	0.414	0.082	0	2	ENSG00000183484.12	GPR132	11307	2_Macrophage-1
1625	1625	0	0.993961	0.43	0.083	0	2	ENSG00000104783.14	KCNN4	12703	2_Macrophage-1
1626	1626	0	0.990189	0.478	0.156	0	2	ENSG00000182372.9	CLN8	15477	2_Macrophage-1
1627	1627	0	0.989971	0.542	0.182	0	2	ENSG00000043462.12	LCP2	21130	2_Macrophage-1
1628	1628	0	0.98393	0.684	0.31	0	2	ENSG00000153310.19	FAM49B	39572	2_Macrophage-1
1629	1629	0	0.983217	0.744	0.314	0	2	ENSG00000155307.18	SAMSN1	68835	2_Macrophage-1
1630	1630	0	0.977316	0.441	0.159	0	2	ENSG00000167680.16	SEMA6B	21865	2_Macrophage-1
1631	1631	0	0.975213	0.506	0.153	0	2	ENSG00000167703.14	SLC43A2	19921	2_Macrophage-1
1632	1632	0	0.974921	0.485	0.112	0	2	ENSG00000135077.9	HAVCR2	15088	2_Macrophage-1
1633	1633	0	0.968538	0.457	0.099	0	2	ENSG00000072694.20	FCGR2B	19434	2_Macrophage-1
1634	1634	0	0.968235	0.856	0.66	0	2	ENSG00000086062.12	B4GALT1	188028	2_Macrophage-1
1635	1635	0	0.968017	0.26	0.067	0	2	ENSG00000019169.10	MARCO	18701	2_Macrophage-1
1636	1636	0	0.963679	0.961	0.828	0	2	ENSG00000051523.11	CYBA	374349	2_Macrophage-1
1637	1637	0	0.962526	0.604	0.142	0	2	ENSG00000182578.13	CSF1R	28978	2_Macrophage-1
1638	1638	0	0.962471	0.412	0.158	0	2	ENSG00000166278.15	C2	21412	2_Macrophage-1
1639	1639	0	0.954778	0.783	0.363	0	2	ENSG00000118640.11	VAMP8	85771	2_Macrophage-1
1640	1640	0	0.953606	0.624	0.396	0	2	ENSG00000110880.10	CORO1C	46359	2_Macrophage-1
1641	1641	0	0.952669	0.377	0.066	0	2	ENSG00000163823.4	CCR1	9384	2_Macrophage-1
1642	1642	1.95e-299	0.950081	0.547	0.302	8.7e-295	2	ENSG00000139318.8	DUSP6	56534	2_Macrophage-1
1643	1643	0	0.94536	0.727	0.493	0	2	ENSG00000177885.15	GRB2	63391	2_Macrophage-1
1644	1644	0	0.945139	0.962	0.917	0	2	ENSG00000198888.2	MT-ND1	662932	2_Macrophage-1
1645	1645	0	0.943224	0.593	0.215	0	2	ENSG00000090104.12	RGS1	75320	2_Macrophage-1
1646	1646	0	0.941999	0.883	0.7	0	2	ENSG00000084234.17	APLP2	197120	2_Macrophage-1
1647	1647	0	0.941714	0.704	0.464	0	2	ENSG00000113269.14	RNF130	58877	2_Macrophage-1
1648	1648	0	0.933217	0.557	0.17	0	2	ENSG00000110324.10	IL10RA	20954	2_Macrophage-1
1649	1649	0	0.931319	0.684	0.34	0	2	ENSG00000108669.16	CYTH1	45068	2_Macrophage-1
1650	1650	0	0.927391	0.541	0.181	0	2	ENSG00000110031.12	LPXN	25742	2_Macrophage-1
1651	1651	0	0.918293	0.474	0.204	0	2	ENSG00000060982.15	BCAT1	21581	2_Macrophage-1
1652	1652	0	0.917102	0.676	0.413	0	2	ENSG00000112715.21	VEGFA	81027	2_Macrophage-1
1653	1653	0	0.915133	0.581	0.221	0	2	ENSG00000149781.12	FERMT3	26225	2_Macrophage-1
1654	1654	0	0.911976	0.512	0.248	0	2	ENSG00000134802.17	SLC43A3	26938	2_Macrophage-1
1655	1655	0	0.910473	0.498	0.139	0	2	ENSG00000130775.16	THEMIS2	17024	2_Macrophage-1
1656	1656	0	0.909535	0.824	0.631	0	2	ENSG00000124831.19	LRRFIP1	114057	2_Macrophage-1
1657	1657	0	0.909148	0.495	0.116	0	2	ENSG00000167613.16	LAIR1	16865	2_Macrophage-1
1658	1658	0	0.906478	0.483	0.114	0	2	ENSG00000115919.15	KYNU	19794	2_Macrophage-1
1659	1659	0	0.90111	0.551	0.162	0	2	ENSG00000143110.11	C1orf162	28671	2_Macrophage-1
1660	1660	0	0.898876	0.567	0.215	0	2	ENSG00000106565.18	TMEM176B	48537	2_Macrophage-1
1661	1661	5.01e-281	0.898418	0.387	0.172	2.24e-276	2	ENSG00000269713.7	NBPF9	23805	2_Macrophage-1
1662	1662	6.48e-216	0.898	0.912	0.909	2.9e-211	2	ENSG00000225840.2	AC010970.1	1339157	2_Macrophage-1
1663	1663	0	0.897961	0.396	0.109	0	2	ENSG00000162711.17	NLRP3	21703	2_Macrophage-1
1664	1664	0	0.896244	0.489	0.139	0	2	ENSG00000111679.17	PTPN6	17208	2_Macrophage-1
1665	1665	0	0.894959	0.482	0.156	0	2	ENSG00000133800.8	LYVE1	58083	2_Macrophage-1
1666	1666	0	0.893062	0.733	0.585	0	2	ENSG00000177156.11	TALDO1	94271	2_Macrophage-1
1667	1667	2.1e-303	0.892522	0.62	0.438	9.4e-299	2	ENSG00000197102.12	DYNC1H1	51199	2_Macrophage-1
1668	1668	0	0.886474	0.638	0.367	0	2	ENSG00000166340.17	TPP1	40036	2_Macrophage-1
1669	1669	0	0.886365	0.502	0.242	0	2	ENSG00000160271.16	RALGDS	28108	2_Macrophage-1
1670	1670	0	0.881418	0.359	0.069	0	2	ENSG00000079215.14	SLC1A3	11822	2_Macrophage-1
1671	1671	0	0.87892	0.457	0.11	0	2	ENSG00000131042.14	LILRB2	15991	2_Macrophage-1
1672	1672	0	0.877128	0.519	0.277	0	2	ENSG00000133612.19	AGAP3	28174	2_Macrophage-1
1673	1673	0	0.872786	0.484	0.22	0	2	ENSG00000047249.18	ATP6V1H	20508	2_Macrophage-1
1674	1674	0	0.872665	0.977	0.968	0	2	ENSG00000198804.2	MT-CO1	1632605	2_Macrophage-1
1675	1675	0	0.871071	0.665	0.359	0	2	ENSG00000184588.18	PDE4B	50575	2_Macrophage-1
1676	1676	0	0.870769	0.65	0.467	0	2	ENSG00000102172.16	SMS	68141	2_Macrophage-1
1677	1677	0	0.869035	0.436	0.173	0	2	ENSG00000110911.16	SLC11A2	16211	2_Macrophage-1
1678	1678	0	0.866936	0.452	0.214	0	2	ENSG00000142657.21	PGD	20160	2_Macrophage-1
1679	1679	1.58e-259	0.865621	0.467	0.287	7.06e-255	2	ENSG00000124588.20	NQO2	31026	2_Macrophage-1
1680	1680	0	0.865439	0.995	0.724	0	2	ENSG00000122862.5	SRGN	892987	2_Macrophage-1
1681	1681	0	0.864706	0.649	0.374	0	2	ENSG00000154589.6	LY96	56552	2_Macrophage-1
1682	1682	0	0.863769	0.448	0.196	0	2	ENSG00000155097.12	ATP6V1C1	18315	2_Macrophage-1
1683	1683	7.47e-259	0.862859	0.485	0.299	3.34e-254	2	ENSG00000131873.7	CHSY1	32605	2_Macrophage-1
1684	1684	0	0.855781	0.479	0.223	0	2	ENSG00000111817.17	DSE	23095	2_Macrophage-1
1685	1685	0	0.854548	0.519	0.29	0	2	ENSG00000143702.16	CEP170	29886	2_Macrophage-1
1686	1686	0	0.851544	0.46	0.226	0	2	ENSG00000196396.10	PTPN1	23193	2_Macrophage-1
1687	1687	0	0.850342	0.65	0.441	0	2	ENSG00000008294.21	SPAG9	59800	2_Macrophage-1
1688	1688	0	0.848747	0.841	0.762	0	2	ENSG00000155368.16	DBI	204357	2_Macrophage-1
1689	1689	0	0.847924	0.968	0.932	0	2	ENSG00000198763.3	MT-ND2	733490	2_Macrophage-1
1690	1690	0	0.846045	0.698	0.52	0	2	ENSG00000113648.16	H2AFY	68217	2_Macrophage-1
1691	1691	0	0.844243	0.435	0.093	0	2	ENSG00000141506.13	PIK3R5	11441	2_Macrophage-1
1692	1692	1.42e-283	0.844071	0.503	0.296	6.33e-279	2	ENSG00000143322.21	ABL2	38487	2_Macrophage-1
1693	1693	0	0.843339	0.571	0.321	0	2	ENSG00000143622.11	RIT1	34411	2_Macrophage-1
1694	1694	0	0.84018	0.673	0.443	0	2	ENSG00000153071.15	DAB2	84607	2_Macrophage-1
1695	1695	0	0.83912	0.76	0.599	0	2	ENSG00000185896.11	LAMP1	114702	2_Macrophage-1
1696	1696	0	0.837425	0.789	0.611	0	2	ENSG00000140575.13	IQGAP1	91700	2_Macrophage-1
1697	1697	0	0.836265	0.326	0.077	0	2	ENSG00000133805.15	AMPD3	9133	2_Macrophage-1
1698	1698	0	0.834895	0.372	0.1	0	2	ENSG00000074964.17	ARHGEF10L	10509	2_Macrophage-1
1699	1699	0	0.833043	0.444	0.096	0	2	ENSG00000165168.7	CYBB	12862	2_Macrophage-1
1700	1700	0	0.832921	0.438	0.205	0	2	ENSG00000196182.10	STK40	19316	2_Macrophage-1
1701	1701	0	0.832478	0.353	0.108	0	2	ENSG00000089060.11	SLC8B1	11219	2_Macrophage-1
1702	1702	0	0.831095	0.446	0.202	0	2	ENSG00000153395.10	LPCAT1	20262	2_Macrophage-1
1703	1703	0	0.830058	0.404	0.148	0	2	ENSG00000170017.12	ALCAM	17305	2_Macrophage-1
1704	1704	0	0.829712	0.982	0.966	0	2	ENSG00000198938.2	MT-CO3	1681876	2_Macrophage-1
1705	1705	1.48e-205	0.827069	0.633	0.484	6.6e-201	2	ENSG00000167470.12	MIDN	70576	2_Macrophage-1
1706	1706	0	0.822819	0.855	0.693	0	2	ENSG00000189067.12	LITAF	156415	2_Macrophage-1
1707	1707	0	0.820975	0.771	0.591	0	2	ENSG00000104763.19	ASAH1	112223	2_Macrophage-1
1708	1708	0	0.820964	0.562	0.233	0	2	ENSG00000106066.15	CPVL	37966	2_Macrophage-1
1709	1709	0	0.820329	0.468	0.159	0	2	ENSG00000110446.11	SLC15A3	16382	2_Macrophage-1
1710	1710	0	0.820239	0.395	0.084	0	2	ENSG00000186818.12	LILRB4	11784	2_Macrophage-1
1711	1711	0	0.818392	0.709	0.437	0	2	ENSG00000026297.15	RNASET2	69600	2_Macrophage-1
1712	1712	0	0.81735	0.47	0.183	0	2	ENSG00000093072.18	ADA2	19990	2_Macrophage-1
1713	1713	0	0.80867	0.478	0.225	0	2	ENSG00000090674.16	MCOLN1	24336	2_Macrophage-1
1714	1714	0	0.808018	0.456	0.169	0	2	ENSG00000002933.9	TMEM176A	30807	2_Macrophage-1
1715	1715	0	0.806729	0.981	0.972	0	2	ENSG00000198840.2	MT-ND3	1942390	2_Macrophage-1
1716	1716	0	0.806464	0.542	0.215	0	2	ENSG00000175567.10	UCP2	31143	2_Macrophage-1
1717	1717	3.76e-237	0.804005	0.416	0.24	1.68e-232	2	ENSG00000163870.15	TPRA1	23534	2_Macrophage-1
1718	1718	0	0.802674	0.514	0.305	0	2	ENSG00000168615.12	ADAM9	32191	2_Macrophage-1
1719	1719	0	0.802107	0.951	0.798	0	2	ENSG00000142227.11	EMP3	409004	2_Macrophage-1
1720	1720	0	0.801907	0.926	0.767	0	2	ENSG00000164713.9	BRI3	321147	2_Macrophage-1
1721	1721	0	0.799438	0.512	0.267	0	2	ENSG00000115355.16	CCDC88A	28148	2_Macrophage-1
1722	1722	0	0.799176	0.489	0.157	0	2	ENSG00000242574.9	HLA-DMB	23746	2_Macrophage-1
1723	1723	0	0.798991	0.371	0.099	0	2	ENSG00000106266.11	SNX8	10075	2_Macrophage-1
1724	1724	0	0.790592	0.449	0.228	0	2	ENSG00000241839.10	PLEKHO2	23454	2_Macrophage-1
1725	1725	0	0.790431	0.507	0.157	0	2	ENSG00000172243.17	CLEC7A	27022	2_Macrophage-1
1726	1726	0	0.790363	0.988	0.95	0	2	ENSG00000251562.8	MALAT1	7861783	2_Macrophage-1
1727	1727	0	0.788907	0.54	0.333	0	2	ENSG00000160209.19	PDXK	38337	2_Macrophage-1
1728	1728	0	0.788289	0.501	0.146	0	2	ENSG00000060558.3	GNA15	19408	2_Macrophage-1
1729	1729	3.54e-305	0.785754	0.69	0.542	1.58e-300	2	ENSG00000084733.11	RAB10	70617	2_Macrophage-1
1730	1730	0	0.782769	0.348	0.127	0	2	ENSG00000139132.14	FGD4	13119	2_Macrophage-1
1731	1731	0	0.780949	0.38	0.097	0	2	ENSG00000129667.12	RHBDF2	11030	2_Macrophage-1
1732	1732	0	0.780179	0.593	0.372	0	2	ENSG00000115762.16	PLEKHB2	41762	2_Macrophage-1
1733	1733	0	0.779816	0.748	0.54	0	2	ENSG00000142634.13	EFHD2	80006	2_Macrophage-1
1734	1734	0	0.779265	0.735	0.56	0	2	ENSG00000168214.20	RBPJ	83319	2_Macrophage-1
1735	1735	0	0.777082	0.622	0.255	0	2	ENSG00000141480.18	ARRB2	32284	2_Macrophage-1
1736	1736	0	0.775899	0.958	0.819	0	2	ENSG00000164111.15	ANXA5	514212	2_Macrophage-1
1737	1737	0	0.775538	0.419	0.134	0	2	ENSG00000150782.12	IL18	18395	2_Macrophage-1
1738	1738	0	0.773384	0.475	0.128	0	2	ENSG00000114013.16	CD86	20574	2_Macrophage-1
1739	1739	0	0.772982	0.296	0.056	0	2	ENSG00000104951.16	IL4I1	8979	2_Macrophage-1
1740	1740	1.07e-225	0.768769	0.512	0.334	4.77e-221	2	ENSG00000149187.18	CELF1	33700	2_Macrophage-1
1741	1741	0	0.767684	0.369	0.073	0	2	ENSG00000171766.16	GATM	10267	2_Macrophage-1
1742	1742	0	0.766452	0.305	0.038	0	2	ENSG00000112394.17	SLC16A10	6028	2_Macrophage-1
1743	1743	0	0.765722	0.818	0.728	0	2	ENSG00000117410.14	ATP6V0B	158862	2_Macrophage-1
1744	1744	0	0.765656	0.362	0.066	0	2	ENSG00000135838.13	NPL	8791	2_Macrophage-1
1745	1745	2.24e-251	0.761276	0.543	0.344	1e-246	2	ENSG00000229644.6	NAMPTP1	46797	2_Macrophage-1
1746	1746	1.73e-303	0.760409	0.729	0.584	7.75e-299	2	ENSG00000138071.13	ACTR2	82024	2_Macrophage-1
1747	1747	2.1e-233	0.75942	0.455	0.275	9.41e-229	2	ENSG00000107798.18	LIPA	29820	2_Macrophage-1
1748	1748	0	0.758156	0.548	0.326	0	2	ENSG00000091317.8	CMTM6	31563	2_Macrophage-1
1749	1749	0	0.757738	0.595	0.198	0	2	ENSG00000204482.10	LST1	40551	2_Macrophage-1
1750	1750	9.16e-301	0.757641	0.722	0.536	4.09e-296	2	ENSG00000161011.20	SQSTM1	95759	2_Macrophage-1
1751	1751	0	0.755889	0.534	0.232	0	2	ENSG00000125810.10	CD93	45455	2_Macrophage-1
1752	1752	0	0.755024	0.505	0.229	0	2	ENSG00000141526.16	SLC16A3	28353	2_Macrophage-1
1753	1753	0	0.752877	0.271	0.079	0	2	ENSG00000234883.6	MIR155HG	11386	2_Macrophage-1
1754	1754	0	0.751795	0.302	0.082	0	2	ENSG00000152689.18	RASGRP3	10430	2_Macrophage-1
1755	1755	0	0.75096	0.549	0.192	0	2	ENSG00000125538.11	IL1B	483495	2_Macrophage-1
1756	1756	0	0.748775	0.384	0.124	0	2	ENSG00000104093.13	DMXL2	13635	2_Macrophage-1
1757	1757	2.66e-269	0.748132	0.605	0.45	1.19e-264	2	ENSG00000071553.17	ATP6AP1	50392	2_Macrophage-1
1758	1758	1.53e-229	0.74759	0.474	0.298	6.83e-225	2	ENSG00000136048.14	DRAM1	34306	2_Macrophage-1
1759	1759	6.64e-275	0.747023	0.819	0.716	2.97e-270	2	ENSG00000198695.2	MT-ND6	177973	2_Macrophage-1
1760	1760	0	0.743751	0.672	0.24	0	2	ENSG00000140379.8	BCL2A1	118209	2_Macrophage-1
1761	1761	5.18e-279	0.741462	0.527	0.285	2.32e-274	2	ENSG00000106546.14	AHR	39587	2_Macrophage-1
1762	1762	0	0.740221	0.681	0.468	0	2	ENSG00000105835.12	NAMPT	79215	2_Macrophage-1
1763	1763	0	0.736849	0.824	0.72	0	2	ENSG00000105993.15	DNAJB6	129655	2_Macrophage-1
1764	1764	5.85e-176	0.735814	0.584	0.434	2.62e-171	2	ENSG00000132510.10	KDM6B	59851	2_Macrophage-1
1765	1765	0	0.732925	0.434	0.19	0	2	ENSG00000198053.11	SIRPA	18237	2_Macrophage-1
1766	1766	3.15e-207	0.7319	0.447	0.28	1.41e-202	2	ENSG00000123983.14	ACSL3	28073	2_Macrophage-1
1767	1767	1.18e-247	0.728956	0.348	0.162	5.27e-243	2	ENSG00000086300.15	SNX10	18492	2_Macrophage-1
1768	1768	0	0.7259	0.359	0.146	0	2	ENSG00000176597.12	B3GNT5	15249	2_Macrophage-1
1769	1769	0	0.721481	0.407	0.122	0	2	ENSG00000102524.11	TNFSF13B	17072	2_Macrophage-1
1770	1770	2.9e-201	0.720563	0.402	0.232	1.29e-196	2	ENSG00000113742.14	CPEB4	23449	2_Macrophage-1
1771	1771	1.31e-220	0.717686	0.495	0.32	5.88e-216	2	ENSG00000133961.20	NUMB	30822	2_Macrophage-1
1772	1772	0	0.716762	0.317	0.111	0	2	ENSG00000197122.11	SRC	10190	2_Macrophage-1
1773	1773	9.93e-244	0.716499	0.667	0.518	4.44e-239	2	ENSG00000146112.12	PPP1R18	66900	2_Macrophage-1
1774	1774	5.8e-302	0.714055	0.797	0.728	2.59e-297	2	ENSG00000128524.5	ATP6V1F	164184	2_Macrophage-1
1775	1775	1.23e-228	0.712544	0.607	0.463	5.48e-224	2	ENSG00000141367.11	CLTC	57424	2_Macrophage-1
1776	1776	0	0.709563	0.756	0.449	0	2	ENSG00000081041.9	CXCL2	540890	2_Macrophage-1
1777	1777	0	0.706496	0.411	0.122	0	2	ENSG00000145703.16	IQGAP2	14219	2_Macrophage-1
1778	1778	0	0.703984	0.464	0.136	0	2	ENSG00000171860.4	C3AR1	21101	2_Macrophage-1
1779	1779	0	0.703752	0.319	0.105	0	2	ENSG00000154122.14	ANKH	10820	2_Macrophage-1
1780	1780	0	0.701038	0.399	0.108	0	2	ENSG00000137491.14	SLCO2B1	15508	2_Macrophage-1
1781	1781	0	0.699957	0.413	0.113	0	2	ENSG00000155629.15	PIK3AP1	13590	2_Macrophage-1
1782	1782	7.18e-86	0.694321	0.68	0.613	3.21e-81	2	ENSG00000283907.1	AD000090.1	187055	2_Macrophage-1
1783	1783	1.53e-166	0.693019	0.435	0.293	6.86e-162	2	ENSG00000196498.13	NCOR2	28035	2_Macrophage-1
1784	1784	5.7e-211	0.691682	0.519	0.374	2.55e-206	2	ENSG00000131238.17	PPT1	39594	2_Macrophage-1
1785	1785	0	0.69111	0.345	0.106	0	2	ENSG00000054277.14	OPN3	12049	2_Macrophage-1
1786	1786	0	0.691041	0.577	0.316	0	2	ENSG00000015475.18	BID	45429	2_Macrophage-1
1787	1787	0	0.688615	0.492	0.237	0	2	ENSG00000108639.7	SYNGR2	27036	2_Macrophage-1
1788	1788	0	0.68734	0.292	0.092	0	2	ENSG00000143344.15	RGL1	9954	2_Macrophage-1
1789	1789	2.18e-295	0.686284	0.362	0.161	9.74e-291	2	ENSG00000184602.6	SNN	14555	2_Macrophage-1
1790	1790	0	0.683345	0.346	0.134	0	2	ENSG00000159842.15	ABR	11863	2_Macrophage-1
1791	1791	1.71e-276	0.679374	0.425	0.225	7.64e-272	2	ENSG00000077585.14	GPR137B	21562	2_Macrophage-1
1792	1792	8.88e-256	0.677426	0.404	0.21	3.97e-251	2	ENSG00000033627.16	ATP6V0A1	20148	2_Macrophage-1
1793	1793	0	0.676025	0.335	0.091	0	2	ENSG00000106003.13	LFNG	9868	2_Macrophage-1
1794	1794	7.12e-256	0.675345	0.504	0.297	3.18e-251	2	ENSG00000135090.14	TAOK3	29402	2_Macrophage-1
1795	1795	2.43e-216	0.674666	0.373	0.201	1.09e-211	2	ENSG00000118689.15	FOXO3	17280	2_Macrophage-1
1796	1796	0	0.674025	0.441	0.118	0	2	ENSG00000169413.3	RNASE6	17987	2_Macrophage-1
1797	1797	8.38e-220	0.673632	0.572	0.427	3.75e-215	2	ENSG00000049860.14	HEXB	70094	2_Macrophage-1
1798	1798	3.19e-231	0.671002	0.602	0.452	1.43e-226	2	ENSG00000159720.12	ATP6V0D1	52672	2_Macrophage-1
1799	1799	1.2e-198	0.668487	0.498	0.33	5.38e-194	2	ENSG00000116584.18	ARHGEF2	32575	2_Macrophage-1
1800	1800	1.31e-295	0.668084	0.288	0.108	5.87e-291	2	ENSG00000139410.15	SDSL	10586	2_Macrophage-1
1801	1801	2.97e-297	0.66782	0.794	0.585	1.33e-292	2	ENSG00000124762.13	CDKN1A	149208	2_Macrophage-1
1802	1802	9.14e-171	0.666019	0.641	0.531	4.08e-166	2	ENSG00000147526.20	TACC1	80139	2_Macrophage-1
1803	1803	3.18e-120	0.665913	0.469	0.362	1.42e-115	2	ENSG00000103496.15	STX4	36923	2_Macrophage-1
1804	1804	0	0.665716	0.387	0.173	0	2	ENSG00000100280.16	AP1B1	16279	2_Macrophage-1
1805	1805	0	0.661962	0.982	0.937	0	2	ENSG00000163191.6	S100A11	1339083	2_Macrophage-1
1806	1806	0	0.661337	0.928	0.815	0	2	ENSG00000137575.12	SDCBP	284694	2_Macrophage-1
1807	1807	0	0.66032	0.335	0.13	0	2	ENSG00000087266.17	SH3BP2	12600	2_Macrophage-1
1808	1808	0	0.659745	0.529	0.274	0	2	ENSG00000135604.9	STX11	31955	2_Macrophage-1
1809	1809	1.69e-223	0.659732	0.42	0.241	7.55e-219	2	ENSG00000183020.13	AP2A2	23478	2_Macrophage-1
1810	1810	2.75e-272	0.658877	0.363	0.162	1.23e-267	2	ENSG00000181804.15	SLC9A9	16571	2_Macrophage-1
1811	1811	9.95e-278	0.654964	0.416	0.202	4.45e-273	2	ENSG00000065989.16	PDE4A	19258	2_Macrophage-1
1812	1812	1.19e-178	0.651593	0.51	0.355	5.31e-174	2	ENSG00000197063.11	MAFG	39117	2_Macrophage-1
1813	1813	2.38e-277	0.651054	0.395	0.185	1.06e-272	2	ENSG00000079277.21	MKNK1	18473	2_Macrophage-1
1814	1814	4.54e-297	0.650806	0.282	0.102	2.03e-292	2	ENSG00000168389.17	MFSD2A	11823	2_Macrophage-1
1815	1815	2.33e-232	0.650163	0.513	0.304	1.04e-227	2	ENSG00000137309.19	HMGA1	37339	2_Macrophage-1
1816	1816	0	0.64987	0.419	0.123	0	2	ENSG00000166920.12	C15orf48	98360	2_Macrophage-1
1817	1817	9.01e-275	0.649869	0.779	0.587	4.03e-270	2	ENSG00000109861.16	CTSC	173210	2_Macrophage-1
1818	1818	0	0.649541	0.291	0.09	0	2	ENSG00000116017.11	ARID3A	9001	2_Macrophage-1
1819	1819	7.71e-186	0.643858	0.404	0.248	3.44e-181	2	ENSG00000116786.13	PLEKHM2	22767	2_Macrophage-1
1820	1820	9.58e-218	0.642311	0.419	0.228	4.28e-213	2	ENSG00000139679.15	LPAR6	27454	2_Macrophage-1
1821	1821	2.98e-189	0.642159	0.616	0.471	1.33e-184	2	ENSG00000103811.16	CTSH	96793	2_Macrophage-1
1822	1822	3.05e-302	0.640656	0.46	0.222	1.36e-297	2	ENSG00000168961.17	LGALS9	26359	2_Macrophage-1
1823	1823	0	0.63961	0.357	0.083	0	2	ENSG00000088827.12	SIGLEC1	13417	2_Macrophage-1
1824	1824	1.32e-193	0.638132	0.605	0.48	5.9e-189	2	ENSG00000178719.17	GRINA	65323	2_Macrophage-1
1825	1825	2.23e-187	0.637991	0.427	0.266	9.95e-183	2	ENSG00000184216.14	IRAK1	25868	2_Macrophage-1
1826	1826	5.33e-159	0.637177	0.5	0.365	2.38e-154	2	ENSG00000127947.16	PTPN12	40262	2_Macrophage-1
1827	1827	0	0.635791	0.756	0.383	0	2	ENSG00000136167.14	LCP1	66959	2_Macrophage-1
1828	1828	4.01e-141	0.635702	0.535	0.424	1.79e-136	2	ENSG00000242247.11	ARFGAP3	46963	2_Macrophage-1
1829	1829	3.17e-185	0.634666	0.643	0.537	1.42e-180	2	ENSG00000122359.18	ANXA11	73595	2_Macrophage-1
1830	1830	5.62e-42	0.634559	0.271	0.202	2.51e-37	2	ENSG00000138061.12	CYP1B1	47328	2_Macrophage-1
1831	1831	0	0.633379	0.742	0.246	0	2	ENSG00000163220.11	S100A9	350663	2_Macrophage-1
1832	1832	0	0.632975	0.381	0.101	0	2	ENSG00000136689.18	IL1RN	48243	2_Macrophage-1
1833	1833	0	0.632401	0.367	0.115	0	2	ENSG00000000938.13	FGR	13963	2_Macrophage-1
1834	1834	0	0.631104	0.327	0.111	0	2	ENSG00000128512.22	DOCK4	10925	2_Macrophage-1
1835	1835	1.39e-154	0.631097	0.395	0.256	6.21e-150	2	ENSG00000108175.17	ZMIZ1	24204	2_Macrophage-1
1836	1836	3.71e-203	0.628635	0.541	0.385	1.66e-198	2	ENSG00000135677.11	GNS	42418	2_Macrophage-1
1837	1837	0	0.628236	0.392	0.132	0	2	ENSG00000155465.18	SLC7A7	14482	2_Macrophage-1
1838	1838	1.3e-304	0.626398	0.333	0.132	5.79e-300	2	ENSG00000158270.12	COLEC12	15540	2_Macrophage-1
1839	1839	0	0.625638	0.687	0.375	0	2	ENSG00000090339.9	ICAM1	149148	2_Macrophage-1
1840	1840	3.52e-130	0.62516	0.426	0.302	1.57e-125	2	ENSG00000131370.16	SH3BP5	31954	2_Macrophage-1
1841	1841	6.56e-232	0.62263	0.681	0.506	2.93e-227	2	ENSG00000065809.13	FAM107B	78079	2_Macrophage-1
1842	1842	1.58e-179	0.621983	0.409	0.245	7.05e-175	2	ENSG00000146232.16	NFKBIE	24419	2_Macrophage-1
1843	1843	0	0.621803	0.979	0.965	0	2	ENSG00000198899.2	MT-ATP6	1478731	2_Macrophage-1
1844	1844	7.26e-53	0.620677	0.528	0.425	3.25e-48	2	ENSG00000108691.9	CCL2	492377	2_Macrophage-1
1845	1845	1.16e-181	0.618943	0.384	0.224	5.19e-177	2	ENSG00000105953.15	OGDH	19492	2_Macrophage-1
1846	1846	7.85e-87	0.618719	0.433	0.348	3.51e-82	2	ENSG00000074416.14	MGLL	53747	2_Macrophage-1
1847	1847	0	0.618349	0.252	0.041	0	2	ENSG00000128805.14	ARHGAP22	5095	2_Macrophage-1
1848	1848	0	0.617835	0.398	0.152	0	2	ENSG00000229391.7	HLA-DRB6	20000	2_Macrophage-1
1849	1849	0	0.615144	0.321	0.11	0	2	ENSG00000134070.5	IRAK2	11439	2_Macrophage-1
1850	1850	5.06e-107	0.614174	0.545	0.464	2.26e-102	2	ENSG00000178209.15	PLEC	64693	2_Macrophage-1
1851	1851	6.11e-216	0.613179	0.442	0.253	2.73e-211	2	ENSG00000139687.15	RB1	24739	2_Macrophage-1
1852	1852	4.13e-172	0.612341	0.434	0.265	1.85e-167	2	ENSG00000170525.21	PFKFB3	30566	2_Macrophage-1
1853	1853	3.32e-150	0.611325	0.404	0.258	1.48e-145	2	ENSG00000007237.18	AC005747.1	30381	2_Macrophage-1
1854	1854	0	0.610849	0.413	0.126	0	2	ENSG00000059377.17	TBXAS1	14137	2_Macrophage-1
1855	1855	0	0.609525	0.35	0.111	0	2	ENSG00000018280.17	SLC11A1	19038	2_Macrophage-1
1856	1856	9.77e-229	0.609225	0.567	0.353	4.37e-224	2	ENSG00000113369.9	ARRDC3	67079	2_Macrophage-1
1857	1857	4.76e-200	0.608848	0.726	0.638	2.13e-195	2	ENSG00000091527.15	CDV3	99641	2_Macrophage-1
1858	1858	5.69e-151	0.608214	0.323	0.186	2.55e-146	2	ENSG00000198682.13	PAPSS2	20324	2_Macrophage-1
1859	1859	2.06e-195	0.608068	0.527	0.369	9.22e-191	2	ENSG00000003056.8	M6PR	35577	2_Macrophage-1
1860	1860	4.22e-301	0.607856	0.356	0.144	1.88e-296	2	ENSG00000169499.15	PLEKHA2	12834	2_Macrophage-1
1861	1861	6.78e-215	0.607606	0.629	0.454	3.03e-210	2	ENSG00000125753.14	VASP	56017	2_Macrophage-1
1862	1862	2.94e-150	0.607467	0.399	0.262	1.31e-145	2	ENSG00000196576.15	PLXNB2	26105	2_Macrophage-1
1863	1863	0	0.605473	0.346	0.124	0	2	ENSG00000155926.14	SLA	14178	2_Macrophage-1
1864	1864	1.11e-200	0.605402	0.456	0.265	4.96e-196	2	ENSG00000178695.5	KCTD12	39315	2_Macrophage-1
1865	1865	1.28e-219	0.602734	0.413	0.224	5.7e-215	2	ENSG00000150540.14	HNMT	24096	2_Macrophage-1
1866	1866	1.76e-110	0.601074	0.41	0.298	7.88e-106	2	ENSG00000148154.10	UGCG	35341	2_Macrophage-1
1867	1867	1.14e-201	0.600296	0.312	0.152	5.08e-197	2	ENSG00000005238.19	FAM214B	13337	2_Macrophage-1
1868	1868	4.19e-61	0.600244	0.601	0.553	1.87e-56	2	ENSG00000120694.19	HSPH1	145742	2_Macrophage-1
1869	1869	0	0.59998	0.27	0.053	0	2	ENSG00000105967.16	TFEC	6252	2_Macrophage-1
1870	1870	0	0.599728	0.348	0.1	0	2	ENSG00000116701.14	NCF2	11660	2_Macrophage-1
1871	1871	5.52e-226	0.599342	0.513	0.311	2.47e-221	2	ENSG00000256235.2	SMIM3	41353	2_Macrophage-1
1872	1872	1.32e-143	0.596586	0.579	0.476	5.9e-139	2	ENSG00000090621.14	PABPC4	61678	2_Macrophage-1
1873	1873	4.06e-262	0.595981	0.872	0.747	1.82e-257	2	ENSG00000115310.18	RTN4	235062	2_Macrophage-1
1874	1874	2.74e-165	0.5948	0.734	0.635	1.23e-160	2	ENSG00000168036.18	CTNNB1	130810	2_Macrophage-1
1875	1875	1.02e-226	0.594554	0.379	0.185	4.56e-222	2	ENSG00000145819.18	ARHGAP26	17712	2_Macrophage-1
1876	1876	2.97e-229	0.593385	0.35	0.169	1.33e-224	2	ENSG00000138413.13	IDH1	16409	2_Macrophage-1
1877	1877	1.11e-147	0.593073	0.662	0.565	4.98e-143	2	ENSG00000169756.16	LIMS1	114772	2_Macrophage-1
1878	1878	7.44e-41	0.591904	0.306	0.239	3.33e-36	2	ENSG00000225972.1	MTND1P23	42891	2_Macrophage-1
1879	1879	0	0.590988	0.275	0.072	0	2	ENSG00000121797.10	CCRL2	7879	2_Macrophage-1
1880	1880	2.83e-133	0.590017	0.318	0.188	1.26e-128	2	ENSG00000147324.11	MFHAS1	18871	2_Macrophage-1
1881	1881	2.82e-161	0.58897	0.428	0.281	1.26e-156	2	ENSG00000130309.11	COLGALT1	29815	2_Macrophage-1
1882	1882	4.56e-113	0.588319	0.577	0.487	2.04e-108	2	ENSG00000146457.16	WTAP	79272	2_Macrophage-1
1883	1883	2.06e-286	0.587743	0.361	0.146	9.2e-282	2	ENSG00000140968.11	IRF8	20168	2_Macrophage-1
1884	1884	8.47e-163	0.58717	0.639	0.538	3.79e-158	2	ENSG00000005893.15	LAMP2	86082	2_Macrophage-1
1885	1885	2.51e-183	0.586897	0.399	0.239	1.12e-178	2	ENSG00000133313.15	CNDP2	22860	2_Macrophage-1
1886	1886	0	0.586543	0.274	0.087	0	2	ENSG00000104043.14	ATP8B4	9324	2_Macrophage-1
1887	1887	1.87e-227	0.585385	0.381	0.195	8.36e-223	2	ENSG00000107263.18	RAPGEF1	17450	2_Macrophage-1
1888	1888	2.63e-256	0.585315	0.309	0.129	1.18e-251	2	ENSG00000182022.18	CHST15	12766	2_Macrophage-1
1889	1889	9.51e-130	0.584844	0.535	0.415	4.25e-125	2	ENSG00000067334.14	DNTTIP2	44924	2_Macrophage-1
1890	1890	2.38e-220	0.584662	0.33	0.153	1.06e-215	2	ENSG00000166825.14	ANPEP	24933	2_Macrophage-1
1891	1891	2.99e-176	0.582433	0.432	0.283	1.34e-171	2	ENSG00000273749.5	CYFIP1	25924	2_Macrophage-1
1892	1892	4.84e-135	0.58045	0.43	0.292	2.16e-130	2	ENSG00000008513.16	ST3GAL1	29719	2_Macrophage-1
1893	1893	4.69e-151	0.580023	0.569	0.441	2.1e-146	2	ENSG00000135241.17	PNPLA8	52336	2_Macrophage-1
1894	1894	0	0.579992	0.382	0.108	0	2	ENSG00000123338.13	NCKAP1L	11444	2_Macrophage-1
1895	1895	0	0.579727	0.304	0.085	0	2	ENSG00000136634.7	IL10	17078	2_Macrophage-1
1896	1896	1.97e-120	0.57955	0.399	0.28	8.8e-116	2	ENSG00000085662.14	AKR1B1	28296	2_Macrophage-1
1897	1897	1.57e-86	0.57932	0.387	0.279	7.02e-82	2	ENSG00000197329.12	PELI1	33346	2_Macrophage-1
1898	1898	0	0.579298	0.359	0.113	0	2	ENSG00000132514.13	CLEC10A	21393	2_Macrophage-1
1899	1899	9.4e-276	0.578486	0.329	0.137	4.2e-271	2	ENSG00000120063.10	GNA13	11473	2_Macrophage-1
1900	1900	0	0.578326	0.302	0.073	0	2	ENSG00000224397.7	SMIM25	10513	2_Macrophage-1
1901	1901	5.57e-111	0.577608	0.372	0.265	2.49e-106	2	ENSG00000103855.18	CD276	30086	2_Macrophage-1
1902	1902	8.89e-112	0.576475	0.665	0.594	3.97e-107	2	ENSG00000171867.16	PRNP	97644	2_Macrophage-1
1903	1903	1.53e-104	0.576014	0.6	0.502	6.85e-100	2	ENSG00000173221.14	GLRX	133324	2_Macrophage-1
1904	1904	3.83e-220	0.575236	0.305	0.139	1.71e-215	2	ENSG00000102218.6	RP2	11489	2_Macrophage-1
1905	1905	2.53e-266	0.574711	0.335	0.142	1.13e-261	2	ENSG00000117036.12	ETV3	12436	2_Macrophage-1
1906	1906	4.42e-236	0.574526	0.793	0.714	1.98e-231	2	ENSG00000162704.16	ARPC5	151960	2_Macrophage-1
1907	1907	8.12e-200	0.573939	0.344	0.178	3.63e-195	2	ENSG00000169826.8	CSGALNACT2	14752	2_Macrophage-1
1908	1908	1.81e-300	0.573488	0.922	0.762	8.08e-296	2	ENSG00000026508.18	CD44	358389	2_Macrophage-1
1909	1909	1.12e-157	0.572643	0.394	0.25	5.02e-153	2	ENSG00000072062.13	PRKACA	21606	2_Macrophage-1
1910	1910	7.52e-273	0.572246	0.285	0.111	3.36e-268	2	ENSG00000155252.13	PI4K2A	9192	2_Macrophage-1
1911	1911	1.89e-123	0.571652	0.484	0.377	8.44e-119	2	ENSG00000124299.15	PEPD	43098	2_Macrophage-1
1912	1912	1.05e-99	0.569324	0.448	0.36	4.7e-95	2	ENSG00000134686.18	PHC2	40955	2_Macrophage-1
1913	1913	0	0.568255	0.387	0.128	0	2	ENSG00000100365.16	NCF4	16223	2_Macrophage-1
1914	1914	3.14e-164	0.567095	0.282	0.139	1.41e-159	2	ENSG00000113504.21	SLC12A7	13529	2_Macrophage-1
1915	1915	8.47e-164	0.561562	0.453	0.295	3.78e-159	2	ENSG00000132205.11	EMILIN2	34851	2_Macrophage-1
1916	1916	5.69e-255	0.561288	0.254	0.092	2.54e-250	2	ENSG00000196189.13	SEMA4A	8968	2_Macrophage-1
1917	1917	6.1e-154	0.560377	0.407	0.25	2.73e-149	2	ENSG00000102393.10	GLA	27260	2_Macrophage-1
1918	1918	0	0.559279	0.761	0.372	0	2	ENSG00000143119.14	CD53	63348	2_Macrophage-1
1919	1919	1.2e-29	0.559073	0.277	0.214	5.35e-25	2	ENSG00000163739.4	CXCL1	260007	2_Macrophage-1
1920	1920	4.35e-93	0.558998	0.48	0.384	1.94e-88	2	ENSG00000110047.18	EHD1	52303	2_Macrophage-1
1921	1921	1.24e-158	0.555323	0.455	0.305	5.52e-154	2	ENSG00000110719.10	TCIRG1	29794	2_Macrophage-1
1922	1922	2.36e-160	0.555223	0.749	0.668	1.05e-155	2	ENSG00000075785.12	RAB7A	129299	2_Macrophage-1
1923	1923	1.2e-101	0.554038	0.433	0.317	5.35e-97	2	ENSG00000267165.1	CHMP1B-AS1	40138	2_Macrophage-1
1924	1924	4.83e-110	0.553722	0.412	0.298	2.16e-105	2	ENSG00000148672.9	GLUD1	26791	2_Macrophage-1
1925	1925	0	0.552096	0.364	0.097	0	2	ENSG00000184060.11	ADAP2	15369	2_Macrophage-1
1926	1926	2.18e-201	0.551752	0.815	0.746	9.75e-197	2	ENSG00000069849.11	ATP1B3	206783	2_Macrophage-1
1927	1927	8.4e-129	0.551308	0.525	0.412	3.75e-124	2	ENSG00000120705.13	ETF1	42416	2_Macrophage-1
1928	1928	1.68e-145	0.551252	0.598	0.495	7.52e-141	2	ENSG00000183283.16	DAZAP2	56568	2_Macrophage-1
1929	1929	0	0.55094	0.336	0.091	0	2	ENSG00000101336.14	HCK	10226	2_Macrophage-1
1930	1930	7.4e-30	0.550907	0.424	0.405	3.31e-25	2	ENSG00000077782.20	FGFR1	64590	2_Macrophage-1
1931	1931	7.05e-159	0.549873	0.279	0.144	3.15e-154	2	ENSG00000136205.17	TNS3	14454	2_Macrophage-1
1932	1932	4.15e-177	0.548603	0.357	0.196	1.85e-172	2	ENSG00000100083.19	GGA1	16996	2_Macrophage-1
1933	1933	2.16e-250	0.547702	0.862	0.774	9.63e-246	2	ENSG00000143549.21	TPM3	183446	2_Macrophage-1
1934	1934	5.79e-132	0.547484	0.448	0.325	2.59e-127	2	ENSG00000082996.19	RNF13	30262	2_Macrophage-1
1935	1935	7.9e-246	0.545459	0.578	0.372	3.53e-241	2	ENSG00000021355.13	SERPINB1	72167	2_Macrophage-1
1936	1936	1.8e-182	0.544428	0.378	0.206	8.03e-178	2	ENSG00000132334.16	PTPRE	24814	2_Macrophage-1
1937	1937	5.29e-160	0.54397	0.658	0.567	2.36e-155	2	ENSG00000093010.13	COMT	105112	2_Macrophage-1
1938	1938	1.93e-250	0.54336	0.259	0.099	8.63e-246	2	ENSG00000171729.14	TMEM51	9229	2_Macrophage-1
1939	1939	2.8e-150	0.543174	0.304	0.166	1.25e-145	2	ENSG00000143079.15	CTTNBP2NL	15064	2_Macrophage-1
1940	1940	2.41e-168	0.542838	0.356	0.2	1.08e-163	2	ENSG00000100284.21	TOM1	16683	2_Macrophage-1
1941	1941	1.21e-151	0.542633	0.417	0.261	5.42e-147	2	ENSG00000077150.20	NFKB2	24484	2_Macrophage-1
1942	1942	2e-274	0.542146	0.98	0.972	8.95e-270	2	ENSG00000211459.2	MT-RNR1	2231855	2_Macrophage-1
1943	1943	9.86e-275	0.541056	0.312	0.122	4.41e-270	2	ENSG00000054967.13	RELT	10915	2_Macrophage-1
1944	1944	5.89e-232	0.540126	0.282	0.116	2.63e-227	2	ENSG00000196730.13	DAPK1	11060	2_Macrophage-1
1945	1945	1.15e-115	0.538277	0.354	0.239	5.16e-111	2	ENSG00000100364.18	KIAA0930	22612	2_Macrophage-1
1946	1946	2.83e-220	0.538183	0.283	0.125	1.26e-215	2	ENSG00000157827.20	FMNL2	10563	2_Macrophage-1
1947	1947	6.67e-48	0.536984	0.495	0.435	2.98e-43	2	ENSG00000188290.10	HES4	104746	2_Macrophage-1
1948	1948	8.19e-178	0.536692	0.315	0.157	3.66e-173	2	ENSG00000147894.15	C9orf72	13647	2_Macrophage-1
1949	1949	4.03e-169	0.53447	0.585	0.404	1.8e-164	2	ENSG00000123146.20	ADGRE5	50841	2_Macrophage-1
1950	1950	0	0.531743	0.295	0.104	0	2	ENSG00000179163.11	FUCA1	11453	2_Macrophage-1
1951	1951	0	0.530589	0.313	0.095	0	2	ENSG00000149177.13	PTPRJ	9036	2_Macrophage-1
1952	1952	2.69e-180	0.53013	0.292	0.142	1.2e-175	2	ENSG00000082212.13	ME2	12266	2_Macrophage-1
1953	1953	4.33e-117	0.530088	0.425	0.308	1.94e-112	2	ENSG00000145860.11	RNF145	28229	2_Macrophage-1
1954	1954	5.48e-158	0.529986	0.332	0.186	2.45e-153	2	ENSG00000196850.6	PPTC7	15383	2_Macrophage-1
1955	1955	1.67e-276	0.5264	0.254	0.082	7.45e-272	2	ENSG00000165140.10	FBP1	11859	2_Macrophage-1
1956	1956	2.04e-76	0.525957	0.395	0.314	9.14e-72	2	ENSG00000154978.13	VOPP1	29467	2_Macrophage-1
1957	1957	2.68e-173	0.525869	0.813	0.739	1.2e-168	2	ENSG00000143384.13	MCL1	136831	2_Macrophage-1
1958	1958	5.16e-81	0.525309	0.407	0.314	2.3e-76	2	ENSG00000171604.12	CXXC5	40705	2_Macrophage-1
1959	1959	2.97e-282	0.524496	0.365	0.148	1.33e-277	2	ENSG00000204136.10	GGTA1P	23234	2_Macrophage-1
1960	1960	1.16e-140	0.522671	0.364	0.218	5.2e-136	2	ENSG00000165312.6	OTUD1	25486	2_Macrophage-1
1961	1961	9.29e-97	0.522247	0.413	0.315	4.15e-92	2	ENSG00000137767.14	SQOR	31684	2_Macrophage-1
1962	1962	6.11e-127	0.52221	0.317	0.193	2.73e-122	2	ENSG00000054523.17	KIF1B	17001	2_Macrophage-1
1963	1963	2.2e-162	0.521122	0.56	0.391	9.81e-158	2	ENSG00000187239.17	FNBP1	40852	2_Macrophage-1
1964	1964	4.16e-87	0.519659	0.302	0.199	1.86e-82	2	ENSG00000196839.13	ADA	22434	2_Macrophage-1
1965	1965	2.1e-126	0.519262	0.467	0.341	9.39e-122	2	ENSG00000168461.13	RAB31	44806	2_Macrophage-1
1966	1966	2.66e-116	0.518484	0.584	0.487	1.19e-111	2	ENSG00000073921.18	PICALM	59086	2_Macrophage-1
1967	1967	6.83e-139	0.51796	0.385	0.238	3.05e-134	2	ENSG00000077238.14	IL4R	21108	2_Macrophage-1
1968	1968	4.31e-102	0.517785	0.673	0.623	1.93e-97	2	ENSG00000104765.16	BNIP3L	122784	2_Macrophage-1
1969	1969	3e-84	0.517596	0.395	0.295	1.34e-79	2	ENSG00000173846.13	PLK3	31813	2_Macrophage-1
1970	1970	3.36e-117	0.51719	0.313	0.19	1.5e-112	2	ENSG00000178950.17	GAK	16476	2_Macrophage-1
1971	1971	7.19e-203	0.517111	0.755	0.605	3.22e-198	2	ENSG00000163399.16	ATP1A1	146809	2_Macrophage-1
1972	1972	3.55e-117	0.515641	0.518	0.419	1.59e-112	2	ENSG00000143862.8	ARL8A	40517	2_Macrophage-1
1973	1973	0	0.5153	0.39	0.15	0	2	ENSG00000089820.15	ARHGAP4	15957	2_Macrophage-1
1974	1974	1.6e-130	0.513478	0.744	0.661	7.15e-126	2	ENSG00000109046.15	WSB1	116323	2_Macrophage-1
1975	1975	1.39e-136	0.512705	0.455	0.306	6.23e-132	2	ENSG00000185947.15	ZNF267	30627	2_Macrophage-1
1976	1976	5.3e-171	0.511474	0.351	0.184	2.37e-166	2	ENSG00000167604.14	NFKBID	19976	2_Macrophage-1
1977	1977	2.59e-98	0.507503	0.308	0.202	1.16e-93	2	ENSG00000102531.16	FNDC3A	16918	2_Macrophage-1
1978	1978	2.11e-270	0.506796	0.493	0.244	9.43e-266	2	ENSG00000180353.11	HCLS1	26976	2_Macrophage-1
1979	1979	3.42e-167	0.506632	0.571	0.384	1.53e-162	2	ENSG00000250479.8	CHCHD10	60340	2_Macrophage-1
1980	1980	4.75e-95	0.506314	0.456	0.36	2.12e-90	2	ENSG00000072364.13	AFF4	36538	2_Macrophage-1
1981	1981	5.17e-64	0.505152	0.348	0.274	2.31e-59	2	ENSG00000039523.20	RIPOR1	26001	2_Macrophage-1
1982	1982	1.67e-79	0.502968	0.533	0.473	7.46e-75	2	ENSG00000095380.11	NANS	59484	2_Macrophage-1
1983	1983	1.63e-195	0.502673	0.299	0.139	7.3e-191	2	ENSG00000135124.14	P2RX4	13043	2_Macrophage-1
1984	1984	9.26e-41	0.501877	0.358	0.307	4.14e-36	2	ENSG00000089351.14	GRAMD1A	30794	2_Macrophage-1
1985	1985	1.02e-126	0.499906	0.293	0.167	4.54e-122	2	ENSG00000107819.13	SFXN3	13627	2_Macrophage-1
1986	1986	6.14e-147	0.499637	0.287	0.154	2.75e-142	2	ENSG00000114573.10	ATP6V1A	12550	2_Macrophage-1
1987	1987	0	0.499604	0.376	0.139	0	2	ENSG00000170571.12	EMB	16104	2_Macrophage-1
1988	1988	7.73e-270	0.499319	0.286	0.108	3.45e-265	2	ENSG00000197535.14	MYO5A	9628	2_Macrophage-1
1989	1989	1.36e-91	0.498861	0.361	0.264	6.08e-87	2	ENSG00000167553.15	TUBA1C	26411	2_Macrophage-1
1990	1990	1.45e-102	0.498748	0.418	0.313	6.46e-98	2	ENSG00000171298.13	GAA	34279	2_Macrophage-1
1991	1991	3.74e-197	0.495246	0.315	0.15	1.67e-192	2	ENSG00000109323.10	MANBA	12682	2_Macrophage-1
1992	1992	7.41e-135	0.494128	0.71	0.641	3.31e-130	2	ENSG00000127022.15	CANX	125914	2_Macrophage-1
1993	1993	1.21e-126	0.493904	0.424	0.292	5.41e-122	2	ENSG00000103642.12	LACTB	28601	2_Macrophage-1
1994	1994	3.32e-127	0.492998	0.31	0.185	1.48e-122	2	ENSG00000100997.19	ABHD12	15413	2_Macrophage-1
1995	1995	4.71e-98	0.492151	0.297	0.189	2.11e-93	2	ENSG00000039319.17	ZFYVE16	15828	2_Macrophage-1
1996	1996	8.44e-103	0.48952	0.488	0.39	3.77e-98	2	ENSG00000132471.12	WBP2	38813	2_Macrophage-1
1997	1997	1.63e-139	0.488744	0.554	0.406	7.27e-135	2	ENSG00000182287.14	AP1S2	51974	2_Macrophage-1
1998	1998	1.02e-126	0.486011	0.318	0.189	4.55e-122	2	ENSG00000173744.17	AGFG1	15478	2_Macrophage-1
[truncated: 17,659 more rows]
