# Supplementary material for: A single-cell atlas of the myometrium in human parturition
Source: JCI Insight. 2022 Mar 8;7(5):e153921. doi: 10.1172/jci.insight.153921 (PMC8983148; doi:10.1172/jci.insight.153921)
Supplement: Supplemental table 11 [file jciinsight-7-153921-s255.xlsx]

## Sheet: Supplemental Table 11
Supplemental Table 11. Labor-associated differentially expressed genes in cell types that can be detected in the maternal peripheral blood. Genes shown in this list are significant in both single-cell and bulk transcriptomic analyses (q < 0.1).
	Cell type	Gene	Log2FC	lfcSE	padj
1	Stromal-1	UPP1	0.939168	0.206644	0.000314897
2	Stromal-1	DDIT4	0.643016	0.217396	0.029096
3	Macrophage-2	UPP1	0.474411	0.149542	0.0356695
4	Endothelial-1	KLF9	-0.461902	0.129312	0.00929755
5	Macrophage-3	CST7	-1.28298	0.336716	0.0140119
